# Supplementary material for: Dissecting industrial fermentations of fine flavour cocoa through metagenomic analysis
Source: Sci Rep. 2021 Apr 21;11:8638. doi: 10.1038/s41598-021-88048-3 (PMC8060343; doi:10.1038/s41598-021-88048-3)
Supplement: Supplementary file 2 — Supplementary Information 2. [file 41598_2021_88048_MOESM2_ESM.xlsx]

## Sheet: Reactions
ID	Equation
AcetobacterR100A7682	AcetobacterMNXM10@c0[c0] + AcetobacterMNXM1@c0[c0] + AcetobacterMNXM8005@c0[c0] --> AcetobacterMNXM8006@c0[c0] + AcetobacterMNXM8@c0[c0]
AcetobacterR10798C01	AcetobacterMNXM1@c0[c0] + AcetobacterMNXM89689@c0[c0] --> AcetobacterMNXM118@c0[c0] + AcetobacterMNXM13@c0[c0]
AcetobacterR108B313A	AcetobacterMNXM1313@c0[c0] + AcetobacterMNXM1@c0[c0] + 2.0 AcetobacterMNXM2@c0[c0] + AcetobacterMNXM9@c0[c0] <=> AcetobacterMNXM2323@c0[c0] + AcetobacterMNXM791@c0[c0]
AcetobacterR108BE206	AcetobacterMNXM3414@c0[c0] + AcetobacterMNXM8266@c0[c0] <=> AcetobacterMNXM9099@c0[c0]
AcetobacterR10BAFB0B	2.0 AcetobacterMNXM1@c0[c0] + AcetobacterMNXM281@c0[c0] + AcetobacterMNXM6@c0[c0] <=> AcetobacterMNXM5@c0[c0] + AcetobacterMNXM725867@c0[c0]
AcetobacterR10F2D00B	AcetobacterMNXM11926@c0[c0] + AcetobacterMNXM184@c0[c0] + AcetobacterMNXM1@c0[c0] --> AcetobacterMNXM10327@c0[c0] + AcetobacterMNXM13@c0[c0] + AcetobacterMNXM925@c0[c0]
AcetobacterR113BF199	AcetobacterMNXM13@e0[e] <=>
AcetobacterR11B57073	AcetobacterMNXM11358@c0[c0] + AcetobacterMNXM2@c0[c0] --> AcetobacterMNXM1@c0[c0] + AcetobacterMNXM5124@c0[c0] + AcetobacterMNXM9@c0[c0]
AcetobacterR122A1060	AcetobacterMNXM29@c0[c0] + AcetobacterMNXM97@c0[c0] <=> AcetobacterMNXM2@c0[c0] + AcetobacterMNXM724778@c0[c0]
AcetobacterR12D08FDA	AcetobacterMNXM107@c0[c0] + 5.0 AcetobacterMNXM1@c0[c0] + 3.0 AcetobacterMNXM6@c0[c0] --> AcetobacterMNXM15@c0[c0] + 2.0 AcetobacterMNXM2@c0[c0] + 3.0 AcetobacterMNXM5@c0[c0]
AcetobacterR12D6B4C6	4.0 AcetobacterMNXM196@c0[c0] + 2.0 AcetobacterMNXM2@c0[c0] --> 4.0 AcetobacterMNXM111@c0[c0] + 4.0 AcetobacterMNXM1@c0[c0] + AcetobacterMNXM4@c0[c0]
AcetobacterR12E9AD3F	AcetobacterMNXM12@c0[c0] + AcetobacterMNXM244@c0[c0] + AcetobacterMNXM5@c0[c0] <=> AcetobacterMNXM1@c0[c0] + AcetobacterMNXM40@c0[c0] + AcetobacterMNXM6@c0[c0]
AcetobacterR12F9BFDD	AcetobacterMNXM1458@c0[c0] + AcetobacterMNXM89557@c0[c0] <=> AcetobacterMNXM337@c0[c0] + AcetobacterMNXM37@c0[c0]
AcetobacterR12FD4684	AcetobacterMNXM242@c0[c0] <=> AcetobacterMNXM41271@c0[c0]
AcetobacterR130D40BC	AcetobacterMNXM377@c0[c0] + AcetobacterMNXM53@c0[c0] --> AcetobacterMNXM2@c0[c0] + AcetobacterMNXM94@c0[c0]
AcetobacterR131E496F	AcetobacterMNXM10370@c0[c0] + AcetobacterMNXM1@c0[c0] + AcetobacterMNXM6@c0[c0] --> AcetobacterMNXM10368@c0[c0] + AcetobacterMNXM5@c0[c0]
AcetobacterR1359B837	AcetobacterMNXM522@c0[c0] --> AcetobacterMNXM162358@c0[c0] + AcetobacterMNXM2@c0[c0]
AcetobacterR1363731D	AcetobacterMNXM1754@c0[c0] + AcetobacterMNXM535@c0[c0] --> AcetobacterMNXM1206@c0[c0] + AcetobacterMNXM1@c0[c0] + AcetobacterMNXM31@c0[c0]
AcetobacterR1365F67E	AcetobacterMNXM1562@c0[c0] + AcetobacterMNXM2@c0[c0] + AcetobacterMNXM3@c0[c0] --> AcetobacterMNXM1562@e0[e] + AcetobacterMNXM1@c0[c0] + AcetobacterMNXM7@c0[c0] + AcetobacterMNXM9@c0[c0]
AcetobacterR1382375C	AcetobacterMNXM23@c0[c0] + AcetobacterMNXM3356@c0[c0] <=> AcetobacterMNXM2561@e0[e] + AcetobacterMNXM73@c0[c0]
AcetobacterR144AA4F	AcetobacterMNXM10@c0[c0] + 2.0 AcetobacterMNXM1@c0[c0] + AcetobacterMNXM6044@c0[c0] <=> AcetobacterMNXM2@c0[c0] + AcetobacterMNXM6043@c0[c0] + AcetobacterMNXM8@c0[c0]
AcetobacterR145797AC	AcetobacterMNXM11@c0[c0] + AcetobacterMNXM309@c0[c0] <=> AcetobacterMNXM194@c0[c0] + AcetobacterMNXM1@c0[c0] + AcetobacterMNXM3@c0[c0]
AcetobacterR14598855	AcetobacterMNXM180@c0[c0] <=> AcetobacterMNXM447@c0[c0]
AcetobacterR14601CDE	AcetobacterMNXM13@c0[c0] + AcetobacterMNXM7308@c0[c0] <=> AcetobacterMNXM11399@c0[c0] + 2.0 AcetobacterMNXM1@c0[c0]
AcetobacterR149C91E3	AcetobacterMNXM761@e0[e] <=>
AcetobacterR14F4946B	AcetobacterMNXM1@c0[c0] + AcetobacterMNXM606@c0[c0] + AcetobacterMNXM6@c0[c0] --> AcetobacterMNXM132@c0[c0] + AcetobacterMNXM2@c0[c0] + AcetobacterMNXM5@c0[c0]
AcetobacterR14FD7B65	AcetobacterMNXM147674@c0[c0] + AcetobacterMNXM2@c0[c0] <=> AcetobacterMNXM1@c0[c0] + AcetobacterMNXM598@c0[c0] + AcetobacterMNXM900@c0[c0]
AcetobacterR1550D5F8	AcetobacterMNXM26095@c0[c0] + AcetobacterMNXM6@c0[c0] --> AcetobacterMNXM5@c0[c0] + AcetobacterMNXM7733@c0[c0]
AcetobacterR155B5DF9	AcetobacterMNXM266@c0[c0] + AcetobacterMNXM3@c0[c0] <=> AcetobacterMNXM411@c0[c0] + AcetobacterMNXM7@c0[c0]
AcetobacterR15A8A3CD	AcetobacterMNXM1183@c0[c0] + AcetobacterMNXM29@c0[c0] <=> AcetobacterMNXM2379@c0[c0] + AcetobacterMNXM2@c0[c0]
AcetobacterR15EB87D9	AcetobacterMNXM10@c0[c0] + AcetobacterMNXM1@c0[c0] + AcetobacterMNXM8011@c0[c0] --> AcetobacterMNXM8010@c0[c0] + AcetobacterMNXM8@c0[c0]
AcetobacterR16437E4E	AcetobacterMNXM1135@c0[c0] + AcetobacterMNXM1@c0[c0] + AcetobacterMNXM7@c0[c0] <=> AcetobacterMNXM31161@c0[c0] + AcetobacterMNXM3@c0[c0]
AcetobacterR1645C21A	AcetobacterMNXM4508@c0[c0] + AcetobacterMNXM53@c0[c0] --> 2.0 AcetobacterMNXM1@c0[c0] + AcetobacterMNXM31@c0[c0] + AcetobacterMNXM92576@c0[c0]
AcetobacterR17551BC5	AcetobacterMNXM15@c0[c0] + AcetobacterMNXM1762@c0[c0] <=> AcetobacterMNXM1470@c0[c0] + AcetobacterMNXM1@c0[c0] + AcetobacterMNXM2@c0[c0]
AcetobacterR175FBE01	AcetobacterMNXM469@e0[e] <=>
AcetobacterR17D844B1	AcetobacterMNXM1600@c0[c0] + AcetobacterMNXM2@c0[c0] + AcetobacterMNXM5@c0[c0] <=> AcetobacterMNXM1@c0[c0] + AcetobacterMNXM4@c0[c0] + AcetobacterMNXM6@c0[c0] + AcetobacterMNXM956@c0[c0]
AcetobacterR17DF8DE3	9.0 AcetobacterMNXM01@c0[c0] + 2.0 AcetobacterMNXM10@c0[c0] + 2.0 AcetobacterMNXM1@c0[c0] + 2.0 AcetobacterMNXM232@c0[c0] <=> 9.0 AcetobacterMNXM01@e0[e] + 2.0 AcetobacterMNXM191@c0[c0] + 2.0 AcetobacterMNXM8@c0[c0]
AcetobacterR17E9E44B	AcetobacterMNXM118@e0[e] <=>
AcetobacterR17F774F4	AcetobacterMNXM162242@c0[c0] + AcetobacterMNXM89557@c0[c0] <=> AcetobacterMNXM20@c0[c0] + AcetobacterMNXM97@c0[c0]
AcetobacterR1802D982	AcetobacterMNXM1@c0[c0] + AcetobacterMNXM892@c0[c0] <=> AcetobacterMNXM261@c0[c0]
AcetobacterR182114F0	AcetobacterMNXM245@c0[c0] + AcetobacterMNXM2@c0[c0] + AcetobacterMNXM8@c0[c0] --> AcetobacterMNXM10@c0[c0] + 2.0 AcetobacterMNXM1@c0[c0] + AcetobacterMNXM89557@c0[c0]
AcetobacterR18328CFF	AcetobacterMNXM27@e0[e] <=>
AcetobacterR188CFEF9	AcetobacterMNXM11392@c0[c0] + AcetobacterMNXM31@c0[c0] <=> AcetobacterMNXM66@c0[c0] + AcetobacterMNXM8379@c0[c0]
AcetobacterR18F069F2	AcetobacterMNXM4511@c0[c0] + AcetobacterMNXM53@c0[c0] --> 2.0 AcetobacterMNXM1@c0[c0] + AcetobacterMNXM31@c0[c0] + AcetobacterMNXM92580@c0[c0]
AcetobacterR1901A460	AcetobacterMNXM1@c0[c0] + AcetobacterMNXM31@c0[c0] + AcetobacterMNXM32180@c0[c0] <=> AcetobacterMNXM3232@c0[c0] + AcetobacterMNXM66@c0[c0]
AcetobacterR191904BC	AcetobacterMNXM55192@c0[c0] + AcetobacterMNXM722710@c0[c0] --> AcetobacterMNXM17@c0[c0] + AcetobacterMNXM1@c0[c0] + AcetobacterMNXM55193@c0[c0]
AcetobacterR1968F80F	AcetobacterMNXM39@c0[c0] + AcetobacterMNXM8@c0[c0] --> AcetobacterMNXM10@c0[c0] + AcetobacterMNXM13@c0[c0]
AcetobacterR198A830A	AcetobacterMNXM123@c0[c0] + AcetobacterMNXM212@c0[c0] <=> AcetobacterMNXM19@c0[c0] + AcetobacterMNXM2@c0[c0]
AcetobacterR19930AE0	AcetobacterMNXM01@e0[e] + AcetobacterMNXM314@e0[e] --> AcetobacterMNXM01@c0[c0] + AcetobacterMNXM314@c0[c0]
AcetobacterR19930B4C	AcetobacterMNXM1@c0[c0] + AcetobacterMNXM49@c0[c0] + AcetobacterMNXM7@c0[c0] <=> AcetobacterMNXM287@c0[c0] + AcetobacterMNXM3@c0[c0]
AcetobacterR19E43C30	AcetobacterMNXM12@e0[e] <=>
AcetobacterR19E80397	AcetobacterMNXM123@c0[c0] + AcetobacterMNXM2623@c0[c0] <=> AcetobacterMNXM2563@c0[c0] + AcetobacterMNXM61@c0[c0]
AcetobacterR19ED0CEB	AcetobacterMNXM134@c0[c0] + AcetobacterMNXM21@c0[c0] <=> AcetobacterMNXM12@c0[c0] + AcetobacterMNXM1@c0[c0] + AcetobacterMNXM4710@c0[c0]
AcetobacterR1A495DAE	AcetobacterMNXM78@e0[e] <=>
AcetobacterR1A53DC27	AcetobacterMNXM31@c0[c0] + AcetobacterMNXM91685@c0[c0] <=> AcetobacterMNXM4507@c0[c0] + AcetobacterMNXM66@c0[c0]
AcetobacterR1A8ACCF3	AcetobacterMNXM175@c0[c0] <=> AcetobacterMNXM41@c0[c0]
AcetobacterR1AB6DEFE	AcetobacterMNXM10@c0[c0] + 2.0 AcetobacterMNXM1@c0[c0] + AcetobacterMNXM3229@c0[c0] --> AcetobacterMNXM2645@c0[c0] + AcetobacterMNXM8@c0[c0]
AcetobacterR1AC02677	AcetobacterMNXM12@c0[c0] + AcetobacterMNXM4735@c0[c0] <=> AcetobacterMNXM188@c0[c0] + AcetobacterMNXM40@c0[c0]
AcetobacterR1AC37E3F	AcetobacterMNXM1022@c0[c0] + AcetobacterMNXM1@c0[c0] + AcetobacterMNXM2@c0[c0] + AcetobacterMNXM3@c0[c0] + AcetobacterMNXM90960@c0[c0] <=> AcetobacterMNXM7@c0[c0] + AcetobacterMNXM90529@c0[c0] + AcetobacterMNXM9@c0[c0]
AcetobacterR1B052127	AcetobacterMNXM90580@e0[e] <=>
AcetobacterR1B50E8CE	AcetobacterMNXM1509@c0[c0] <=> AcetobacterMNXM21@c0[c0] + AcetobacterMNXM46@c0[c0]
AcetobacterR1B6ECE70	AcetobacterMNXM417@c0[c0] <=> AcetobacterMNXM74@c0[c0] + AcetobacterMNXM77@c0[c0]
AcetobacterR1C207EF	AcetobacterMNXM2@c0[c0] + AcetobacterMNXM349@c0[c0] + AcetobacterMNXM8@c0[c0] --> AcetobacterMNXM10@c0[c0] + 2.0 AcetobacterMNXM1@c0[c0] + AcetobacterMNXM222@c0[c0]
AcetobacterR1C4B7314	AcetobacterMNXM53@c0[c0] + AcetobacterMNXM866@c0[c0] --> AcetobacterMNXM2@c0[c0] + AcetobacterMNXM74@c0[c0] + AcetobacterMNXM94@c0[c0]
AcetobacterR1C55CBCA	AcetobacterMNXM11@c0[c0] + AcetobacterMNXM2845@c0[c0] <=> AcetobacterMNXM132@c0[c0] + AcetobacterMNXM7@c0[c0]
AcetobacterR1C64344A	AcetobacterMNXM10@c0[c0] + AcetobacterMNXM1602@c0[c0] + AcetobacterMNXM1@c0[c0] <=> AcetobacterMNXM891@c0[c0] + AcetobacterMNXM8@c0[c0]
AcetobacterR1C772210	AcetobacterMNXM10@c0[c0] + AcetobacterMNXM1@c0[c0] + AcetobacterMNXM435@c0[c0] <=> AcetobacterMNXM89612@c0[c0] + AcetobacterMNXM8@c0[c0]
AcetobacterR1C88F36	AcetobacterMNXM2@c0[c0] + AcetobacterMNXM55@c0[c0] --> AcetobacterMNXM15@c0[c0] + AcetobacterMNXM1@c0[c0] + AcetobacterMNXM23@c0[c0] + AcetobacterMNXM89582@c0[c0]
AcetobacterR1C91A705	AcetobacterMNXM29@c0[c0] + AcetobacterMNXM57907@c0[c0] <=> AcetobacterMNXM2@c0[c0] + AcetobacterMNXM8677@c0[c0]
AcetobacterR1C9F8A25	AcetobacterMNXM89612@c0[c0] <=> AcetobacterMNXM89612@e0[e]
AcetobacterR1CECD01F	AcetobacterMNXM159@c0[c0] + AcetobacterMNXM1705@c0[c0] <=> AcetobacterMNXM163143@c0[c0] + AcetobacterMNXM256@c0[c0]
AcetobacterR1D1779DA	AcetobacterMNXM11@c0[c0] + AcetobacterMNXM6123@c0[c0] <=> AcetobacterMNXM1993@c0[c0] + AcetobacterMNXM91@c0[c0]
AcetobacterR1D3AF5C7	AcetobacterMNXM184@c0[c0] + AcetobacterMNXM1@c0[c0] + AcetobacterMNXM8006@c0[c0] --> AcetobacterMNXM13@c0[c0] + AcetobacterMNXM925@c0[c0] + AcetobacterMNXM9685@c0[c0]
AcetobacterR1D55AFE8	AcetobacterMNXM125@c0[c0] + AcetobacterMNXM15@c0[c0] <=> AcetobacterMNXM14@c0[c0] + AcetobacterMNXM1@c0[c0] + AcetobacterMNXM2@c0[c0]
AcetobacterR1D619C03	AcetobacterMNXM34@c0[c0] + AcetobacterMNXM83@c0[c0] --> AcetobacterMNXM11@c0[c0] + AcetobacterMNXM2473@c0[c0]
AcetobacterR1D6FC8BE	AcetobacterMNXM725867@c0[c0] + AcetobacterMNXM81221@c0[c0] --> AcetobacterMNXM15@c0[c0] + AcetobacterMNXM1663@c0[c0] + AcetobacterMNXM722725@c0[c0]
AcetobacterR1D87D127	AcetobacterMNXM11@c0[c0] + AcetobacterMNXM82@c0[c0] <=> AcetobacterMNXM1@c0[c0] + AcetobacterMNXM51@c0[c0] + AcetobacterMNXM721@c0[c0]
AcetobacterR1DC9F8F8	2.0 AcetobacterMNXM5129@c0[c0] --> AcetobacterMNXM6297@c0[c0] + AcetobacterMNXM89612@c0[c0]
AcetobacterR1DE52D95	AcetobacterMNXM1@c0[c0] + AcetobacterMNXM33@c0[c0] + AcetobacterMNXM98@c0[c0] <=> AcetobacterMNXM38@c0[c0] + AcetobacterMNXM46@c0[c0]
AcetobacterR1DEBFEF0	AcetobacterMNXM146494@c0[c0] + AcetobacterMNXM2@c0[c0] <=> AcetobacterMNXM1@c0[c0] + AcetobacterMNXM368@c0[c0] + AcetobacterMNXM402@c0[c0]
AcetobacterR1E069836	AcetobacterMNXM117@c0[c0] + AcetobacterMNXM300@c0[c0] <=> AcetobacterMNXM2@c0[c0] + AcetobacterMNXM400@c0[c0]
AcetobacterR1E2D8955	AcetobacterMNXM13@c0[c0] + AcetobacterMNXM31536@c0[c0] <=> AcetobacterMNXM1@c0[c0] + AcetobacterMNXM75116@c0[c0]
AcetobacterR1E550ADF	AcetobacterMNXM162319@c0[c0] + AcetobacterMNXM2@c0[c0] <=> AcetobacterMNXM162490@c0[c0] + AcetobacterMNXM187@c0[c0] + AcetobacterMNXM1@c0[c0]
AcetobacterR1E5D6B1B	2.0 AcetobacterMNXM1@c0[c0] + AcetobacterMNXM7@c0[c0] + AcetobacterMNXM856@c0[c0] <=> AcetobacterMNXM3@c0[c0] + AcetobacterMNXM90790@c0[c0]
AcetobacterR1E7C30FB	AcetobacterMNXM1@c0[c0] + AcetobacterMNXM97@c0[c0] --> AcetobacterMNXM13@c0[c0] + AcetobacterMNXM660@c0[c0]
AcetobacterR1E904BC3	AcetobacterMNXM1953@c0[c0] + AcetobacterMNXM331@c0[c0] + AcetobacterMNXM3@c0[c0] --> AcetobacterMNXM1@c0[c0] + AcetobacterMNXM7@c0[c0] + AcetobacterMNXM955@c0[c0] + AcetobacterMNXM9@c0[c0]
AcetobacterR1E998C7D	AcetobacterMNXM237@c0[c0] + AcetobacterMNXM3@c0[c0] + AcetobacterMNXM89557@c0[c0] --> AcetobacterMNXM33047@c0[c0] + AcetobacterMNXM7@c0[c0] + AcetobacterMNXM9@c0[c0]
AcetobacterR1EA5CFED	AcetobacterMNXM13000@c0[c0] + AcetobacterMNXM2@c0[c0] <=> AcetobacterMNXM12@c0[c0] + AcetobacterMNXM1@c0[c0] + AcetobacterMNXM6358@c0[c0]
AcetobacterR1F1FD0AC	AcetobacterMNXM1@c0[c0] + AcetobacterMNXM6465@c0[c0] + AcetobacterMNXM7@c0[c0] + AcetobacterMNXM9@c0[c0] <=> AcetobacterMNXM3@c0[c0] + AcetobacterMNXM78@c0[c0] + AcetobacterMNXM955@c0[c0]
AcetobacterR1F45CE7A	AcetobacterMNXM1492@c0[c0] + AcetobacterMNXM1@c0[c0] --> AcetobacterMNXM13@c0[c0] + AcetobacterMNXM1697@c0[c0]
AcetobacterR1F8981F9	AcetobacterMNXM1@c0[c0] + AcetobacterMNXM750@c0[c0] + AcetobacterMNXM925@c0[c0] <=> AcetobacterMNXM2@c0[c0] + AcetobacterMNXM979@c0[c0]
AcetobacterR1FA9661A	AcetobacterMNXM1253@c0[c0] <=> AcetobacterMNXM310@c0[c0] + AcetobacterMNXM57@c0[c0]
AcetobacterR1FB70437	AcetobacterMNXM1745@c0[c0] + AcetobacterMNXM2@c0[c0] + AcetobacterMNXM8@c0[c0] --> AcetobacterMNXM10@c0[c0] + AcetobacterMNXM1330@c0[c0] + 2.0 AcetobacterMNXM1@c0[c0]
AcetobacterR20327192	AcetobacterMNXM01@c0[c0] + AcetobacterMNXM94@c0[c0] <=> AcetobacterMNXM01@e0[e] + AcetobacterMNXM94@e0[e]
AcetobacterR206A6EEB	AcetobacterMNXM152@c0[c0] + AcetobacterMNXM1@c0[c0] + AcetobacterMNXM5@c0[c0] <=> AcetobacterMNXM394@c0[c0] + AcetobacterMNXM8@c0[c0]
AcetobacterR20DC72F4	AcetobacterMNXM130@c0[c0] + AcetobacterMNXM2@c0[c0] + AcetobacterMNXM8@c0[c0] --> AcetobacterMNXM10@c0[c0] + AcetobacterMNXM1@c0[c0] + AcetobacterMNXM292@c0[c0] + AcetobacterMNXM4@c0[c0]
AcetobacterR20E9992C	AcetobacterMNXM142@c0[c0] <=> AcetobacterMNXM29@c0[c0] + AcetobacterMNXM75@c0[c0]
AcetobacterR20F4C6DD	2.0 AcetobacterMNXM01@c0[c0] + AcetobacterMNXM195@c0[c0] + AcetobacterMNXM232@c0[c0] --> 2.0 AcetobacterMNXM01@e0[e] + AcetobacterMNXM191@c0[c0]
AcetobacterR2132B13D	AcetobacterMNXM13@c0[c0] + AcetobacterMNXM3508@c0[c0] <=> AcetobacterMNXM1@c0[c0] + AcetobacterMNXM722854@c0[c0]
AcetobacterR21821FC6	AcetobacterMNXM11852@c0[c0] + AcetobacterMNXM2@c0[c0] <=> AcetobacterMNXM12@c0[c0] + AcetobacterMNXM1@c0[c0] + AcetobacterMNXM7404@c0[c0]
AcetobacterR21955F28	AcetobacterMNXM138@c0[c0] + AcetobacterMNXM89689@c0[c0] --> AcetobacterMNXM1@c0[c0] + AcetobacterMNXM211@c0[c0] + AcetobacterMNXM9@c0[c0]
AcetobacterR21BF34FD	AcetobacterMNXM146498@c0[c0] + AcetobacterMNXM2@c0[c0] <=> AcetobacterMNXM1@c0[c0] + AcetobacterMNXM402@c0[c0] + AcetobacterMNXM598@c0[c0]
AcetobacterR21D7E1CF	2.0 AcetobacterMNXM351@c0[c0] + 3.0 AcetobacterMNXM4@c0[c0] --> 6.0 AcetobacterMNXM2@c0[c0] + 2.0 AcetobacterMNXM346@c0[c0]
AcetobacterR220D9F82	AcetobacterMNXM184@c0[c0] + AcetobacterMNXM1@c0[c0] + AcetobacterMNXM8194@c0[c0] --> AcetobacterMNXM10449@c0[c0] + AcetobacterMNXM13@c0[c0] + AcetobacterMNXM925@c0[c0]
AcetobacterR2212E07C	AcetobacterMNXM10@c0[c0] + AcetobacterMNXM11@c0[c0] + AcetobacterMNXM13@c0[c0] + AcetobacterMNXM90597@c0[c0] --> AcetobacterMNXM1722@c0[c0] + AcetobacterMNXM552@c0[c0] + AcetobacterMNXM8@c0[c0]
AcetobacterR222DECA0	AcetobacterMNXM20@e0[e] <=>
AcetobacterR223E32ED	AcetobacterMNXM10@c0[c0] + AcetobacterMNXM1@c0[c0] + AcetobacterMNXM8019@c0[c0] --> AcetobacterMNXM6644@c0[c0] + AcetobacterMNXM8@c0[c0]
AcetobacterR223F2CC0	AcetobacterMNXM11396@c0[c0] + AcetobacterMNXM31@c0[c0] <=> AcetobacterMNXM66@c0[c0] + AcetobacterMNXM8381@c0[c0]
AcetobacterR2256288F	AcetobacterMNXM12@c0[c0] + AcetobacterMNXM314@c0[c0] + AcetobacterMNXM3@c0[c0] --> AcetobacterMNXM11@c0[c0] + AcetobacterMNXM14@c0[c0] + AcetobacterMNXM224@c0[c0]
AcetobacterR226D1618	AcetobacterMNXM1@c0[c0] + AcetobacterMNXM2@c0[c0] + AcetobacterMNXM625@c0[c0] --> AcetobacterMNXM15@c0[c0] + AcetobacterMNXM935@c0[c0]
AcetobacterR22CE74FC	AcetobacterMNXM43@c0[c0] <=> AcetobacterMNXM43@e0[e]
AcetobacterR22EF9E00	AcetobacterMNXM21@c0[c0] + AcetobacterMNXM46@c0[c0] <=> AcetobacterMNXM23@c0[c0] + AcetobacterMNXM40@c0[c0]
AcetobacterR22F15DFC	AcetobacterMNXM11@c0[c0] + AcetobacterMNXM194@c0[c0] <=> AcetobacterMNXM1@c0[c0] + AcetobacterMNXM274@c0[c0] + AcetobacterMNXM91@c0[c0]
AcetobacterR231C9854	AcetobacterMNXM2@c0[c0] + AcetobacterMNXM491@c0[c0] <=> AcetobacterMNXM3146@c0[c0] + AcetobacterMNXM9@c0[c0]
AcetobacterR231EB1CD	AcetobacterMNXM23@c0[c0] + AcetobacterMNXM370@c0[c0] <=> AcetobacterMNXM533@e0[e] + AcetobacterMNXM73@c0[c0]
AcetobacterR232994EE	AcetobacterMNXM117@c0[c0] + AcetobacterMNXM192@c0[c0] <=> AcetobacterMNXM1312@c0[c0] + AcetobacterMNXM2@c0[c0]
AcetobacterR23329D62	AcetobacterMNXM1@c0[c0] + AcetobacterMNXM314@c0[c0] + AcetobacterMNXM368@c0[c0] <=> AcetobacterMNXM2@c0[c0] + AcetobacterMNXM3446@c0[c0]
AcetobacterR235E2C8E	AcetobacterMNXM162233@c0[c0] <=> AcetobacterMNXM47@c0[c0]
AcetobacterR23FB5C6F	AcetobacterMNXM15@e0[e] <=>
AcetobacterR2546FEC	AcetobacterMNXM1122@c0[c0] + 3.0 AcetobacterMNXM1@c0[c0] + AcetobacterMNXM2@c0[c0] --> 2.0 AcetobacterMNXM13@c0[c0] + 2.0 AcetobacterMNXM15@c0[c0]
AcetobacterR256D9795	AcetobacterMNXM3211@c0[c0] <=> AcetobacterMNXM583@c0[c0]
AcetobacterR25799B94	AcetobacterMNXM1334@c0[c0] + AcetobacterMNXM2@c0[c0] --> AcetobacterMNXM142@c0[c0] + AcetobacterMNXM9@c0[c0]
AcetobacterR2592FE4E	AcetobacterMNXM1@c0[c0] + AcetobacterMNXM511@c0[c0] + AcetobacterMNXM6@c0[c0] <=> AcetobacterMNXM5@c0[c0] + AcetobacterMNXM722725@c0[c0]
AcetobacterR25C0A9D7	AcetobacterMNXM147678@c0[c0] + AcetobacterMNXM2@c0[c0] <=> AcetobacterMNXM1@c0[c0] + AcetobacterMNXM314@c0[c0] + AcetobacterMNXM598@c0[c0]
AcetobacterR25DD8209	AcetobacterMNXM13081@c0[c0] + AcetobacterMNXM2@c0[c0] + AcetobacterMNXM8@c0[c0] <=> AcetobacterMNXM10@c0[c0] + 2.0 AcetobacterMNXM1@c0[c0] + AcetobacterMNXM6454@c0[c0]
AcetobacterR260C1A8D	AcetobacterMNXM74@c0[c0] <=> AcetobacterMNXM77@c0[c0]
AcetobacterR267E6BB2	AcetobacterMNXM1384@c0[c0] + AcetobacterMNXM1@c0[c0] + AcetobacterMNXM6@c0[c0] --> AcetobacterMNXM1062@c0[c0] + AcetobacterMNXM5@c0[c0] + AcetobacterMNXM9@c0[c0]
AcetobacterR26A2FA5	AcetobacterMNXM165@e0[e] <=>
AcetobacterR26AEA07A	AcetobacterMNXM1592@c0[c0] + AcetobacterMNXM3@c0[c0] <=> AcetobacterMNXM1@c0[c0] + AcetobacterMNXM407@c0[c0] + AcetobacterMNXM7@c0[c0]
AcetobacterR2775898E	AcetobacterMNXM13@c0[c0] + AcetobacterMNXM741@c0[c0] <=> AcetobacterMNXM1@c0[c0] + AcetobacterMNXM421@c0[c0]
AcetobacterR27C3D0B3	AcetobacterMNXM184@c0[c0] + AcetobacterMNXM1@c0[c0] + AcetobacterMNXM23683@c0[c0] --> AcetobacterMNXM13@c0[c0] + AcetobacterMNXM28031@c0[c0] + AcetobacterMNXM925@c0[c0]
AcetobacterR28085A82	AcetobacterMNXM198@c0[c0] + AcetobacterMNXM2@c0[c0] <=> 2.0 AcetobacterMNXM41@c0[c0]
AcetobacterR28106379	AcetobacterMNXM1020@c0[c0] + AcetobacterMNXM162285@c0[c0] + AcetobacterMNXM16@c0[c0] --> 3.0 AcetobacterMNXM1@c0[c0] + AcetobacterMNXM304@c0[c0] + AcetobacterMNXM316@c0[c0] + AcetobacterMNXM61@c0[c0]
AcetobacterR28662AAE	AcetobacterMNXM191@c0[c0] + AcetobacterMNXM93@c0[c0] <=> AcetobacterMNXM232@c0[c0] + AcetobacterMNXM25@c0[c0]
AcetobacterR288FF0C	3.0 AcetobacterMNXM16@c0[c0] <=> 3.0 AcetobacterMNXM150@c0[c0] + 3.0 AcetobacterMNXM1@c0[c0] + AcetobacterMNXM2055@c0[c0]
AcetobacterR28BC48E9	AcetobacterMNXM1@c0[c0] + AcetobacterMNXM77@c0[c0] + AcetobacterMNXM7@c0[c0] <=> AcetobacterMNXM3@c0[c0] + AcetobacterMNXM460@c0[c0]
AcetobacterR28D4AD94	AcetobacterMNXM11@c0[c0] + AcetobacterMNXM287@c0[c0] + AcetobacterMNXM30@c0[c0] + AcetobacterMNXM9@c0[c0] <=> AcetobacterMNXM2@c0[c0] + AcetobacterMNXM3@c0[c0] + AcetobacterMNXM51@c0[c0] + AcetobacterMNXM58@c0[c0]
AcetobacterR28D5D9FD	AcetobacterMNXM53@c0[c0] + AcetobacterMNXM8382@c0[c0] --> AcetobacterMNXM11399@c0[c0] + 2.0 AcetobacterMNXM1@c0[c0] + AcetobacterMNXM31@c0[c0]
AcetobacterR29119542	AcetobacterMNXM1@c0[c0] + AcetobacterMNXM72@c0[c0] + AcetobacterMNXM82761@c0[c0] <=> AcetobacterMNXM2@c0[c0] + AcetobacterMNXM5935@c0[c0]
AcetobacterR2930A478	AcetobacterMNXM111@c0[c0] + 2.0 AcetobacterMNXM1@c0[c0] + AcetobacterMNXM346@c0[c0] <=> AcetobacterMNXM78362@c0[c0]
AcetobacterR29545A85	AcetobacterMNXM160@c0[c0] + AcetobacterMNXM722710@c0[c0] <=> AcetobacterMNXM17@c0[c0] + AcetobacterMNXM1@c0[c0] + AcetobacterMNXM448@c0[c0]
AcetobacterR29A6D88B	AcetobacterMNXM1455@c0[c0] + AcetobacterMNXM1@c0[c0] --> AcetobacterMNXM13@c0[c0] + AcetobacterMNXM2@c0[c0] + AcetobacterMNXM866@c0[c0]
AcetobacterR2B06552A	AcetobacterMNXM323@c0[c0] + AcetobacterMNXM699@c0[c0] + AcetobacterMNXM96993@c0[c0] --> AcetobacterMNXM105630@c0[c0] + AcetobacterMNXM123@c0[c0] + AcetobacterMNXM148@c0[c0] + AcetobacterMNXM1@c0[c0] + AcetobacterMNXM26@c0[c0]
AcetobacterR2B40BEA0	AcetobacterMNXM282@c0[c0] + AcetobacterMNXM70@c0[c0] <=> AcetobacterMNXM3363@c0[c0] + AcetobacterMNXM89689@c0[c0]
AcetobacterR2B427810	AcetobacterMNXM1029@c0[c0] + AcetobacterMNXM3@c0[c0] + AcetobacterMNXM877@c0[c0] <=> AcetobacterMNXM7@c0[c0] + AcetobacterMNXM90790@c0[c0] + AcetobacterMNXM9@c0[c0]
AcetobacterR2B5952B2	AcetobacterMNXM186@c0[c0] + AcetobacterMNXM722712@c0[c0] <=> AcetobacterMNXM271@c0[c0] + AcetobacterMNXM74@c0[c0]
AcetobacterR2B778FC9	AcetobacterMNXM23@c0[c0] + AcetobacterMNXM53@c0[c0] <=> AcetobacterMNXM32@c0[c0] + AcetobacterMNXM392@c0[c0]
AcetobacterR2BAD8B97	AcetobacterMNXM220@c0[c0] + AcetobacterMNXM7@c0[c0] <=> AcetobacterMNXM31@c0[c0] + AcetobacterMNXM3@c0[c0]
AcetobacterR2BFFC7F3	AcetobacterMNXM1@c0[c0] + AcetobacterMNXM23@c0[c0] + AcetobacterMNXM256@c0[c0] --> AcetobacterMNXM13@c0[c0] + AcetobacterMNXM1705@c0[c0]
AcetobacterR2C50DCB6	AcetobacterMNXM10@c0[c0] + AcetobacterMNXM1@c0[c0] + AcetobacterMNXM8176@c0[c0] --> AcetobacterMNXM8175@c0[c0] + AcetobacterMNXM8@c0[c0]
AcetobacterR2CD92A6E	AcetobacterMNXM1653@c0[c0] + AcetobacterMNXM255@c0[c0] <=> AcetobacterMNXM2@c0[c0] + AcetobacterMNXM4737@c0[c0]
AcetobacterR2CF7C309	AcetobacterMNXM196@e0[e] + AcetobacterMNXM2@c0[c0] + AcetobacterMNXM3@c0[c0] --> AcetobacterMNXM196@c0[c0] + AcetobacterMNXM1@c0[c0] + AcetobacterMNXM7@c0[c0] + AcetobacterMNXM9@c0[c0]
AcetobacterR2D3E540A	AcetobacterMNXM132@c0[c0] + AcetobacterMNXM83@c0[c0] --> AcetobacterMNXM100@c0[c0] + AcetobacterMNXM11@c0[c0]
AcetobacterR2DB3B6B	AcetobacterMNXM1@c0[c0] + AcetobacterMNXM4813@c0[c0] + AcetobacterMNXM833@c0[c0] <=> AcetobacterMNXM57@c0[c0] + AcetobacterMNXM6694@c0[c0]
AcetobacterR2E8F5098	AcetobacterMNXM2@c0[c0] + AcetobacterMNXM722728@c0[c0] <=> AcetobacterMNXM421@c0[c0] + AcetobacterMNXM937@c0[c0]
AcetobacterR2EA27EF8	2.0 AcetobacterMNXM1@c0[c0] + AcetobacterMNXM236@c0[c0] + AcetobacterMNXM66@c0[c0] <=> AcetobacterMNXM2@c0[c0] + AcetobacterMNXM5481@c0[c0]
AcetobacterR2F17A904	AcetobacterMNXM323@e0[e] <=>
AcetobacterR2F59B0AE	AcetobacterMNXM1189@c0[c0] + AcetobacterMNXM2@c0[c0] --> AcetobacterMNXM11@c0[c0] + AcetobacterMNXM1@c0[c0] + AcetobacterMNXM30@c0[c0]
AcetobacterR2FC6A84B	AcetobacterMNXM282@e0[e] + AcetobacterMNXM2@c0[c0] + AcetobacterMNXM3@c0[c0] --> AcetobacterMNXM1@c0[c0] + AcetobacterMNXM282@c0[c0] + AcetobacterMNXM7@c0[c0] + AcetobacterMNXM9@c0[c0]
AcetobacterR2FF359E6	AcetobacterMNXM199@c0[c0] + AcetobacterMNXM23@c0[c0] <=> AcetobacterMNXM238@c0[c0] + AcetobacterMNXM32@c0[c0]
AcetobacterR301CE68A	AcetobacterMNXM1865@c0[c0] <=> AcetobacterMNXM78@c0[c0]
AcetobacterR30530068	AcetobacterMNXM724515@e0[e] <=>
AcetobacterR30AA636B	AcetobacterMNXM144@c0[c0] + AcetobacterMNXM26@c0[c0] <=> AcetobacterMNXM2@c0[c0] + AcetobacterMNXM4701@c0[c0]
AcetobacterR30C52E1	AcetobacterMNXM15@c0[c0] + AcetobacterMNXM3@c0[c0] + AcetobacterMNXM722781@c0[c0] --> AcetobacterMNXM1@c0[c0] + AcetobacterMNXM7@c0[c0] + AcetobacterMNXM88508@c0[c0] + AcetobacterMNXM9@c0[c0]
AcetobacterR3139183E	AcetobacterMNXM11215@c0[c0] + AcetobacterMNXM12@c0[c0] <=> AcetobacterMNXM145807@c0[c0] + AcetobacterMNXM443@c0[c0]
AcetobacterR317FA4C6	AcetobacterMNXM1015@c0[c0] + 2.0 AcetobacterMNXM1@c0[c0] + AcetobacterMNXM2@c0[c0] --> AcetobacterMNXM13@c0[c0] + AcetobacterMNXM15@c0[c0] + AcetobacterMNXM9987@c0[c0]
AcetobacterR31B921EB	AcetobacterMNXM1137@c0[c0] + AcetobacterMNXM2@c0[c0] --> AcetobacterMNXM13@c0[c0] + AcetobacterMNXM612@c0[c0]
AcetobacterR31EE9107	AcetobacterMNXM1@c0[c0] + AcetobacterMNXM4278@c0[c0] + AcetobacterMNXM43@c0[c0] <=> AcetobacterMNXM57@c0[c0] + AcetobacterMNXM6570@c0[c0]
AcetobacterR326F7A2E	AcetobacterMNXM1@c0[c0] + AcetobacterMNXM23@c0[c0] + AcetobacterMNXM6@c0[c0] + AcetobacterMNXM78@c0[c0] <=> AcetobacterMNXM2@c0[c0] + AcetobacterMNXM3966@c0[c0] + AcetobacterMNXM5@c0[c0]
AcetobacterR3273FF67	AcetobacterMNXM1531@c0[c0] + AcetobacterMNXM194@c0[c0] <=> AcetobacterMNXM1224@c0[c0] + AcetobacterMNXM1@c0[c0] + AcetobacterMNXM274@c0[c0]
AcetobacterR3283C3F6	AcetobacterMNXM474@c0[c0] + AcetobacterMNXM601@c0[c0] --> AcetobacterMNXM1@c0[c0] + AcetobacterMNXM478@c0[c0] + AcetobacterMNXM765@c0[c0]
AcetobacterR329DA4DE	AcetobacterMNXM2@c0[c0] + AcetobacterMNXM422@c0[c0] + AcetobacterMNXM5@c0[c0] --> AcetobacterMNXM192@c0[c0] + 2.0 AcetobacterMNXM1@c0[c0] + AcetobacterMNXM6@c0[c0]
AcetobacterR32B12B76	AcetobacterMNXM146499@c0[c0] + AcetobacterMNXM2@c0[c0] <=> AcetobacterMNXM1@c0[c0] + AcetobacterMNXM598@c0[c0] + AcetobacterMNXM900@c0[c0]
AcetobacterR334E9C70	AcetobacterMNXM394@e0[e] <=>
AcetobacterR33537719	AcetobacterMNXM15@c0[c0] + AcetobacterMNXM770@c0[c0] --> AcetobacterMNXM1992@c0[c0] + AcetobacterMNXM1@c0[c0] + AcetobacterMNXM2@c0[c0]
AcetobacterR336606D8	AcetobacterMNXM289@e0[e] <=>
AcetobacterR33711124	AcetobacterMNXM1@c0[c0] + AcetobacterMNXM529@c0[c0] --> AcetobacterMNXM13@c0[c0] + AcetobacterMNXM78@c0[c0]
AcetobacterR339AD065	AcetobacterMNXM1246@c0[c0] + AcetobacterMNXM8@c0[c0] <=> AcetobacterMNXM10@c0[c0] + 2.0 AcetobacterMNXM1@c0[c0] + AcetobacterMNXM270@c0[c0]
AcetobacterR33A91088	AcetobacterMNXM13@c0[c0] + AcetobacterMNXM162770@c0[c0] <=> 2.0 AcetobacterMNXM1@c0[c0] + AcetobacterMNXM92578@c0[c0]
AcetobacterR347521B8	AcetobacterMNXM1263@c0[c0] + AcetobacterMNXM2@c0[c0] <=> AcetobacterMNXM12@c0[c0] + AcetobacterMNXM1@c0[c0] + AcetobacterMNXM872@c0[c0]
AcetobacterR347D9747	AcetobacterMNXM11@c0[c0] + AcetobacterMNXM4511@c0[c0] <=> AcetobacterMNXM63@c0[c0] + AcetobacterMNXM90512@c0[c0]
AcetobacterR348ED79B	AcetobacterMNXM14@c0[c0] + AcetobacterMNXM1@c0[c0] + AcetobacterMNXM7@c0[c0] <=> AcetobacterMNXM212@c0[c0] + AcetobacterMNXM3@c0[c0]
AcetobacterR34DA12D5	AcetobacterMNXM3@c0[c0] + AcetobacterMNXM56168@c0[c0] --> 2.0 AcetobacterMNXM1@c0[c0] + AcetobacterMNXM75133@c0[c0] + AcetobacterMNXM7@c0[c0]
AcetobacterR352AD82C	AcetobacterMNXM124@e0[e] <=>
AcetobacterR35683CCF	AcetobacterMNXM2@c0[c0] + AcetobacterMNXM90341@c0[c0] --> AcetobacterMNXM12@c0[c0] + AcetobacterMNXM1@c0[c0] + AcetobacterMNXM396@c0[c0]
AcetobacterR3568AEB9	AcetobacterMNXM1416@c0[c0] + 2.0 AcetobacterMNXM22@c0[c0] <=> AcetobacterMNXM1610@c0[c0] + AcetobacterMNXM1@c0[c0] + 2.0 AcetobacterMNXM4@c0[c0]
AcetobacterR35ADBB5B	AcetobacterMNXM54163@c0[c0] + AcetobacterMNXM722710@c0[c0] --> AcetobacterMNXM17@c0[c0] + AcetobacterMNXM1@c0[c0] + AcetobacterMNXM55192@c0[c0]
AcetobacterR35B7CAE4	AcetobacterMNXM1@c0[c0] + AcetobacterMNXM4567@c0[c0] <=> AcetobacterMNXM2@c0[c0] + AcetobacterMNXM4566@c0[c0]
AcetobacterR35C050AF	AcetobacterMNXM2@c0[c0] + AcetobacterMNXM3@c0[c0] + AcetobacterMNXM713@e0[e] --> AcetobacterMNXM1@c0[c0] + AcetobacterMNXM713@c0[c0] + AcetobacterMNXM7@c0[c0] + AcetobacterMNXM9@c0[c0]
AcetobacterR35D26CF0	AcetobacterMNXM2@c0[c0] + AcetobacterMNXM3@c0[c0] + AcetobacterMNXM724515@e0[e] --> AcetobacterMNXM1@c0[c0] + AcetobacterMNXM724515@c0[c0] + AcetobacterMNXM7@c0[c0] + AcetobacterMNXM9@c0[c0]
AcetobacterR35DE9431	2.0 AcetobacterMNXM1@c0[c0] + AcetobacterMNXM5008@c0[c0] + AcetobacterMNXM6@c0[c0] <=> AcetobacterMNXM2@c0[c0] + AcetobacterMNXM4381@c0[c0] + AcetobacterMNXM5@c0[c0]
AcetobacterR3634F174	AcetobacterMNXM722710@c0[c0] + AcetobacterMNXM92389@c0[c0] --> AcetobacterMNXM17@c0[c0] + 5.0 AcetobacterMNXM1@c0[c0] + AcetobacterMNXM55194@c0[c0]
AcetobacterR36485504	AcetobacterMNXM2@c0[c0] + AcetobacterMNXM51@c0[c0] --> AcetobacterMNXM1@c0[c0] + AcetobacterMNXM397@c0[c0] + AcetobacterMNXM39@c0[c0]
AcetobacterR36AFF3DC	AcetobacterMNXM1168@c0[c0] + AcetobacterMNXM31@c0[c0] <=> AcetobacterMNXM1641@c0[c0]
AcetobacterR36B8AF0C	AcetobacterMNXM146503@c0[c0] + AcetobacterMNXM2@c0[c0] <=> AcetobacterMNXM1@c0[c0] + AcetobacterMNXM314@c0[c0] + AcetobacterMNXM598@c0[c0]
AcetobacterR36CB8969	AcetobacterMNXM12@c0[c0] + 2.0 AcetobacterMNXM1@c0[c0] + AcetobacterMNXM8022@c0[c0] <=> AcetobacterMNXM5742@c0[c0] + AcetobacterMNXM925@c0[c0]
AcetobacterR36D1D9F5	AcetobacterMNXM10@c0[c0] + AcetobacterMNXM1@c0[c0] + AcetobacterMNXM606@c0[c0] --> AcetobacterMNXM2@c0[c0] + AcetobacterMNXM83@c0[c0] + AcetobacterMNXM8@c0[c0]
AcetobacterR36E4FDE5	AcetobacterMNXM98@e0[e] <=>
AcetobacterR36FBCD35	AcetobacterMNXM7861@c0[c0] <=> AcetobacterMNXM9206@c0[c0]
AcetobacterR370DB1CD	2.0 AcetobacterMNXM1@c0[c0] + AcetobacterMNXM2@c0[c0] + AcetobacterMNXM802@c0[c0] --> AcetobacterMNXM13@c0[c0] + AcetobacterMNXM144@c0[c0] + AcetobacterMNXM15@c0[c0]
AcetobacterR372BD30B	AcetobacterMNXM01@e0[e] + AcetobacterMNXM236@e0[e] --> AcetobacterMNXM01@c0[c0] + AcetobacterMNXM236@c0[c0]
AcetobacterR374B248	8.0 AcetobacterMNXM11@c0[c0] + AcetobacterMNXM326@c0[c0] <=> AcetobacterMNXM34@c0[c0] + 8.0 AcetobacterMNXM83@c0[c0]
AcetobacterR3758BA24	AcetobacterMNXM232@c0[c0] + AcetobacterMNXM98@c0[c0] --> AcetobacterMNXM191@c0[c0] + AcetobacterMNXM46@c0[c0]
AcetobacterR37AAB707	AcetobacterMNXM138@c0[c0] + AcetobacterMNXM7278@c0[c0] <=> AcetobacterMNXM65002@c0[c0] + AcetobacterMNXM9@c0[c0]
AcetobacterR38354AF1	AcetobacterMNXM160@c0[c0] <=> AcetobacterMNXM162235@c0[c0]
AcetobacterR388BE681	AcetobacterMNXM2@c0[c0] + AcetobacterMNXM540@c0[c0] --> AcetobacterMNXM127@c0[c0] + AcetobacterMNXM9@c0[c0]
AcetobacterR38BF5693	AcetobacterMNXM1456@c0[c0] + AcetobacterMNXM89557@c0[c0] <=> AcetobacterMNXM1482@c0[c0] + AcetobacterMNXM20@c0[c0]
AcetobacterR38C3AD59	AcetobacterMNXM1502@c0[c0] + AcetobacterMNXM8@c0[c0] <=> AcetobacterMNXM10@c0[c0] + AcetobacterMNXM1@c0[c0] + AcetobacterMNXM839@c0[c0]
AcetobacterR390AF1B1	AcetobacterMNXM01@e0[e] + AcetobacterMNXM16@e0[e] --> AcetobacterMNXM01@c0[c0] + AcetobacterMNXM16@c0[c0]
AcetobacterR390CD2C0	AcetobacterMNXM1177@c0[c0] + AcetobacterMNXM7@c0[c0] <=> AcetobacterMNXM3@c0[c0] + AcetobacterMNXM42@c0[c0]
AcetobacterR39102337	AcetobacterMNXM105630@c0[c0] + 4.0 AcetobacterMNXM1@c0[c0] + 3.0 AcetobacterMNXM6@c0[c0] <=> 3.0 AcetobacterMNXM2@c0[c0] + 3.0 AcetobacterMNXM5@c0[c0] + AcetobacterMNXM89582@c0[c0]
AcetobacterR39144579	AcetobacterMNXM2@c0[c0] + AcetobacterMNXM90394@c0[c0] --> AcetobacterMNXM496@c0[c0]
AcetobacterR391F6045	AcetobacterMNXM29@c0[c0] + AcetobacterMNXM55@c0[c0] <=> AcetobacterMNXM2@c0[c0] + AcetobacterMNXM683@c0[c0]
AcetobacterR3921047D	2.0 AcetobacterMNXM10@c0[c0] + 3.0 AcetobacterMNXM1@c0[c0] + AcetobacterMNXM87@c0[c0] <=> AcetobacterMNXM2@c0[c0] + AcetobacterMNXM722710@c0[c0] + 2.0 AcetobacterMNXM8@c0[c0]
AcetobacterR39265638	AcetobacterMNXM9653@c0[c0] --> AcetobacterMNXM2@c0[c0] + AcetobacterMNXM8004@c0[c0]
AcetobacterR3945F854	AcetobacterMNXM2239@c0[c0] + AcetobacterMNXM2@c0[c0] --> AcetobacterMNXM15@c0[c0] + AcetobacterMNXM383@c0[c0]
AcetobacterR397CB9E4	AcetobacterMNXM8@c0[c0] + AcetobacterMNXM98@c0[c0] --> AcetobacterMNXM10@c0[c0] + AcetobacterMNXM13@c0[c0] + AcetobacterMNXM23@c0[c0]
AcetobacterR398982D8	AcetobacterMNXM3@c0[c0] + AcetobacterMNXM96971@c0[c0] <=> AcetobacterMNXM7@c0[c0] + AcetobacterMNXM96055@c0[c0]
AcetobacterR398CA2FF	AcetobacterMNXM1@c0[c0] + AcetobacterMNXM366@c0[c0] + AcetobacterMNXM7@c0[c0] <=> AcetobacterMNXM3@c0[c0] + AcetobacterMNXM548@c0[c0]
AcetobacterR3A9B0A94	AcetobacterMNXM16@e0[e] <=>
AcetobacterR3AEA2BEA	AcetobacterMNXM141@c0[c0] + AcetobacterMNXM613@c0[c0] <=> AcetobacterMNXM162464@c0[c0] + AcetobacterMNXM1@c0[c0] + AcetobacterMNXM31@c0[c0]
AcetobacterR3B37F5DD	AcetobacterMNXM1979@c0[c0] + AcetobacterMNXM1@c0[c0] --> AcetobacterMNXM1213@c0[c0] + AcetobacterMNXM13@c0[c0]
AcetobacterR3B5178CB	AcetobacterMNXM1@c0[c0] + AcetobacterMNXM43@c0[c0] + AcetobacterMNXM6062@c0[c0] <=> AcetobacterMNXM4278@c0[c0] + AcetobacterMNXM57@c0[c0]
AcetobacterR3BC665B8	AcetobacterMNXM1178@c0[c0] + AcetobacterMNXM5@c0[c0] <=> AcetobacterMNXM1532@c0[c0] + AcetobacterMNXM1@c0[c0] + AcetobacterMNXM6@c0[c0]
AcetobacterR3C4B5C23	AcetobacterMNXM160@c0[c0] + AcetobacterMNXM1@c0[c0] + AcetobacterMNXM7@c0[c0] <=> AcetobacterMNXM3@c0[c0] + AcetobacterMNXM41@c0[c0]
AcetobacterR3CC7FC88	AcetobacterMNXM1231@c0[c0] + AcetobacterMNXM89557@c0[c0] --> AcetobacterMNXM2@c0[c0] + AcetobacterMNXM496@c0[c0]
AcetobacterR3D345ED4	AcetobacterMNXM147670@c0[c0] + AcetobacterMNXM2@c0[c0] <=> AcetobacterMNXM1@c0[c0] + AcetobacterMNXM368@c0[c0] + AcetobacterMNXM402@c0[c0]
AcetobacterR3D47471	AcetobacterMNXM370@c0[c0] <=> AcetobacterMNXM969@c0[c0]
AcetobacterR3D4B9D46	AcetobacterMNXM1@c0[c0] + AcetobacterMNXM483@c0[c0] --> AcetobacterMNXM13@c0[c0] + AcetobacterMNXM373@c0[c0]
AcetobacterR3D902C29	AcetobacterMNXM01@c0[c0] <=> AcetobacterMNXM1@c0[c0]
AcetobacterR3D9EAD2A	AcetobacterMNXM1@c0[c0] + AcetobacterMNXM261@c0[c0] + AcetobacterMNXM6@c0[c0] --> AcetobacterMNXM5@c0[c0] + AcetobacterMNXM74@c0[c0] + AcetobacterMNXM9@c0[c0]
AcetobacterR3DF7A6EA	AcetobacterMNXM121@c0[c0] + AcetobacterMNXM7@c0[c0] <=> AcetobacterMNXM17@c0[c0] + AcetobacterMNXM3@c0[c0]
AcetobacterR3E23C654	AcetobacterMNXM10616@c0[c0] + AcetobacterMNXM8@c0[c0] <=> AcetobacterMNXM10@c0[c0] + AcetobacterMNXM1@c0[c0] + AcetobacterMNXM2968@c0[c0]
AcetobacterR3E28B8CF	AcetobacterMNXM184@c0[c0] + AcetobacterMNXM1@c0[c0] + AcetobacterMNXM8218@c0[c0] --> AcetobacterMNXM13@c0[c0] + AcetobacterMNXM925@c0[c0] + AcetobacterMNXM9655@c0[c0]
AcetobacterR3E4ECBEA	AcetobacterMNXM10@c0[c0] + 2.0 AcetobacterMNXM1@c0[c0] + AcetobacterMNXM291@c0[c0] <=> AcetobacterMNXM2@c0[c0] + AcetobacterMNXM69@c0[c0] + AcetobacterMNXM8@c0[c0]
AcetobacterR3E53F610	AcetobacterMNXM14@c0[c0] + AcetobacterMNXM93@c0[c0] <=> AcetobacterMNXM565@c0[c0]
AcetobacterR3E9B4B04	AcetobacterMNXM01@e0[e] + AcetobacterMNXM617@e0[e] --> AcetobacterMNXM01@c0[c0] + AcetobacterMNXM617@c0[c0]
AcetobacterR3E9B5676	AcetobacterMNXM10397@c0[c0] + AcetobacterMNXM2@c0[c0] <=> AcetobacterMNXM4477@c0[c0] + AcetobacterMNXM57@c0[c0]
AcetobacterR3ED7D86	2.0 AcetobacterMNXM405@c0[c0] --> AcetobacterMNXM1@c0[c0] + 2.0 AcetobacterMNXM2@c0[c0] + AcetobacterMNXM554@c0[c0]
AcetobacterR3EDE6818	AcetobacterMNXM4239@c0[c0] + AcetobacterMNXM57@c0[c0] <=> AcetobacterMNXM9635@c0[c0]
AcetobacterR3EE5E114	AcetobacterMNXM1@c0[c0] + AcetobacterMNXM902@c0[c0] <=> AcetobacterMNXM2@c0[c0] + AcetobacterMNXM4663@c0[c0]
AcetobacterR3F420552	2.0 AcetobacterMNXM1@c0[c0] + AcetobacterMNXM66@c0[c0] + AcetobacterMNXM900@c0[c0] <=> AcetobacterMNXM2@c0[c0] + AcetobacterMNXM91047@c0[c0]
AcetobacterR3F4ED8C7	AcetobacterMNXM141@c0[c0] + AcetobacterMNXM3907@c0[c0] <=> AcetobacterMNXM1@c0[c0] + AcetobacterMNXM31@c0[c0] + AcetobacterMNXM4462@c0[c0]
AcetobacterR3F9F663B	AcetobacterMNXM251@c0[c0] + AcetobacterMNXM89795@c0[c0] <=> AcetobacterMNXM2633@c0[c0] + AcetobacterMNXM80@c0[c0]
AcetobacterR3FA1D735	AcetobacterMNXM2@c0[c0] + AcetobacterMNXM457@c0[c0] + AcetobacterMNXM5@c0[c0] --> 2.0 AcetobacterMNXM1@c0[c0] + AcetobacterMNXM289@c0[c0] + AcetobacterMNXM6@c0[c0]
AcetobacterR3FD6B0AC	AcetobacterMNXM1351@c0[c0] + AcetobacterMNXM2@c0[c0] --> AcetobacterMNXM11@c0[c0] + AcetobacterMNXM1515@c0[c0] + AcetobacterMNXM1@c0[c0]
AcetobacterR40003EA0	AcetobacterMNXM2@c0[c0] + AcetobacterMNXM48596@c0[c0] --> AcetobacterMNXM14@c0[c0] + 2.0 AcetobacterMNXM1@c0[c0] + AcetobacterMNXM722712@c0[c0]
AcetobacterR40004F16	AcetobacterMNXM13@c0[c0] + AcetobacterMNXM741@c0[c0] <=> AcetobacterMNXM188@c0[c0] + AcetobacterMNXM1@c0[c0]
AcetobacterR40344640	AcetobacterMNXM160@c0[c0] + AcetobacterMNXM23@c0[c0] <=> AcetobacterMNXM41@e0[e] + AcetobacterMNXM73@c0[c0]
AcetobacterR40773229	AcetobacterMNXM4509@c0[c0] + AcetobacterMNXM53@c0[c0] --> 2.0 AcetobacterMNXM1@c0[c0] + AcetobacterMNXM31@c0[c0] + AcetobacterMNXM92578@c0[c0]
AcetobacterR407CEC98	AcetobacterMNXM2@c0[c0] + AcetobacterMNXM37@c0[c0] + 2.0 AcetobacterMNXM3@c0[c0] + AcetobacterMNXM60@c0[c0] --> AcetobacterMNXM138@c0[c0] + 2.0 AcetobacterMNXM1@c0[c0] + 2.0 AcetobacterMNXM7@c0[c0] + AcetobacterMNXM89557@c0[c0] + AcetobacterMNXM9@c0[c0]
AcetobacterR4116B448	AcetobacterMNXM150873@c0[c0] + AcetobacterMNXM8@c0[c0] <=> AcetobacterMNXM10@c0[c0] + AcetobacterMNXM1@c0[c0] + AcetobacterMNXM5312@c0[c0]
AcetobacterR416EE604	AcetobacterMNXM151@c0[c0] + AcetobacterMNXM1@c0[c0] + AcetobacterMNXM6@c0[c0] <=> 2.0 AcetobacterMNXM57@c0[c0] + AcetobacterMNXM5@c0[c0]
AcetobacterR41CA5FA2	AcetobacterMNXM1455@c0[c0] <=> AcetobacterMNXM1489@c0[c0]
AcetobacterR42382072	AcetobacterMNXM11814@e0[e] + AcetobacterMNXM2@c0[c0] + AcetobacterMNXM3@c0[c0] --> AcetobacterMNXM11814@c0[c0] + AcetobacterMNXM1@c0[c0] + AcetobacterMNXM7@c0[c0] + AcetobacterMNXM9@c0[c0]
AcetobacterR423B9B0A	AcetobacterMNXM2@c0[c0] + AcetobacterMNXM409@c0[c0] --> AcetobacterMNXM494@c0[c0] + AcetobacterMNXM9@c0[c0]
AcetobacterR426AFEA9	AcetobacterMNXM01@c0[c0] + AcetobacterMNXM93@c0[c0] <=> AcetobacterMNXM01@e0[e] + AcetobacterMNXM93@e0[e]
AcetobacterR429161E2	AcetobacterMNXM2@c0[c0] + AcetobacterMNXM91053@c0[c0] --> 2.0 AcetobacterMNXM1@c0[c0] + AcetobacterMNXM66@c0[c0] + AcetobacterMNXM83847@c0[c0]
AcetobacterR42A4FBB2	AcetobacterMNXM653@c0[c0] <=> AcetobacterMNXM653@e0[e]
AcetobacterR42BE28BB	AcetobacterMNXM1@c0[c0] + AcetobacterMNXM519@c0[c0] --> AcetobacterMNXM13@c0[c0] + AcetobacterMNXM80@c0[c0]
AcetobacterR4319AE0F	AcetobacterMNXM12@c0[c0] + AcetobacterMNXM844@c0[c0] <=> AcetobacterMNXM88@c0[c0] + AcetobacterMNXM925@c0[c0]
AcetobacterR431F7D07	AcetobacterMNXM174@e0[e] <=>
AcetobacterR437D0E7F	AcetobacterMNXM11@c0[c0] + AcetobacterMNXM3403@c0[c0] <=> AcetobacterMNXM34@c0[c0]
AcetobacterR4395BEBC	AcetobacterMNXM1268@c0[c0] + AcetobacterMNXM12@c0[c0] + AcetobacterMNXM8@c0[c0] <=> AcetobacterMNXM10@c0[c0] + AcetobacterMNXM1@c0[c0] + AcetobacterMNXM21@c0[c0] + AcetobacterMNXM75@c0[c0]
AcetobacterR43A6F7F8	AcetobacterMNXM2@c0[c0] + AcetobacterMNXM3@c0[c0] + AcetobacterMNXM529@e0[e] --> AcetobacterMNXM1@c0[c0] + AcetobacterMNXM529@c0[c0] + AcetobacterMNXM7@c0[c0] + AcetobacterMNXM9@c0[c0]
AcetobacterR43EEFAA2	AcetobacterMNXM233@c0[c0] <=> AcetobacterMNXM470@c0[c0]
AcetobacterR44853AD5	AcetobacterMNXM10@c0[c0] + AcetobacterMNXM13@c0[c0] + AcetobacterMNXM145@c0[c0] <=> AcetobacterMNXM325@c0[c0] + AcetobacterMNXM8@c0[c0]
AcetobacterR44C41DB	AcetobacterMNXM10@c0[c0] + AcetobacterMNXM1@c0[c0] + AcetobacterMNXM4972@c0[c0] <=> AcetobacterMNXM4910@c0[c0] + AcetobacterMNXM8@c0[c0]
AcetobacterR44DE1194	AcetobacterMNXM1263@c0[c0] + AcetobacterMNXM7@c0[c0] + AcetobacterMNXM9@c0[c0] <=> AcetobacterMNXM12@c0[c0] + AcetobacterMNXM3@c0[c0] + AcetobacterMNXM872@c0[c0]
AcetobacterR44EE342	AcetobacterMNXM12@c0[c0] + AcetobacterMNXM1@c0[c0] + AcetobacterMNXM6529@c0[c0] <=> AcetobacterMNXM2@c0[c0] + AcetobacterMNXM97364@c0[c0]
AcetobacterR451156E	AcetobacterMNXM138@c0[c0] + AcetobacterMNXM42@c0[c0] --> AcetobacterMNXM1@c0[c0] + AcetobacterMNXM465@c0[c0] + AcetobacterMNXM9@c0[c0]
AcetobacterR45282A0E	AcetobacterMNXM1408@c0[c0] + AcetobacterMNXM37@c0[c0] --> AcetobacterMNXM1422@c0[c0] + AcetobacterMNXM1@c0[c0] + AcetobacterMNXM365@c0[c0] + AcetobacterMNXM89557@c0[c0]
AcetobacterR4552C2F2	AcetobacterMNXM1122@c0[c0] + AcetobacterMNXM15@c0[c0] <=> AcetobacterMNXM1545@c0[c0] + AcetobacterMNXM2@c0[c0]
AcetobacterR458E8862	AcetobacterMNXM1269@c0[c0] + AcetobacterMNXM184@c0[c0] + AcetobacterMNXM1@c0[c0] --> AcetobacterMNXM1223@c0[c0] + AcetobacterMNXM13@c0[c0] + AcetobacterMNXM925@c0[c0]
AcetobacterR45ABFD2A	AcetobacterMNXM1602@c0[c0] + AcetobacterMNXM1@c0[c0] --> AcetobacterMNXM13@c0[c0] + AcetobacterMNXM404@c0[c0]
AcetobacterR45F60A09	AcetobacterMNXM01@c0[c0] + AcetobacterMNXM128@e0[e] --> AcetobacterMNXM01@e0[e] + AcetobacterMNXM128@c0[c0]
AcetobacterR460FF2AE	AcetobacterMNXM11@c0[c0] + AcetobacterMNXM8379@c0[c0] <=> AcetobacterMNXM63@c0[c0] + AcetobacterMNXM6580@c0[c0]
AcetobacterR461CD1C3	AcetobacterMNXM162358@c0[c0] <=> AcetobacterMNXM409@c0[c0]
AcetobacterR464E693D	AcetobacterMNXM12236@e0[e] --> AcetobacterMNXM12236@c0[c0]
AcetobacterR46C3213B	AcetobacterMNXM6@c0[c0] + AcetobacterMNXM722725@c0[c0] --> AcetobacterMNXM318@c0[c0] + AcetobacterMNXM5@c0[c0]
AcetobacterR46D7C014	AcetobacterMNXM168@c0[c0] + AcetobacterMNXM91@c0[c0] --> AcetobacterMNXM11@c0[c0] + AcetobacterMNXM14@c0[c0]
AcetobacterR46F5151B	AcetobacterMNXM402@e0[e] --> AcetobacterMNXM402@c0[c0]
AcetobacterR4734089E	AcetobacterMNXM119@c0[c0] + 3.0 AcetobacterMNXM1@c0[c0] + 2.0 AcetobacterMNXM91147@c0[c0] <=> AcetobacterMNXM208@c0[c0] + 2.0 AcetobacterMNXM90529@c0[c0]
AcetobacterR475679ED	2.0 AcetobacterMNXM1@c0[c0] + AcetobacterMNXM402@c0[c0] + AcetobacterMNXM66@c0[c0] <=> AcetobacterMNXM2@c0[c0] + AcetobacterMNXM5461@c0[c0]
AcetobacterR47807259	AcetobacterMNXM1737@c0[c0] + AcetobacterMNXM2@c0[c0] --> AcetobacterMNXM1@c0[c0] + AcetobacterMNXM2113@c0[c0]
AcetobacterR47DD4061	AcetobacterMNXM10@c0[c0] + AcetobacterMNXM1213@c0[c0] + AcetobacterMNXM13@c0[c0] <=> AcetobacterMNXM759@c0[c0] + AcetobacterMNXM8@c0[c0]
AcetobacterR480E4E44	AcetobacterMNXM2@c0[c0] + AcetobacterMNXM4692@c0[c0] <=> AcetobacterMNXM39@c0[c0] + AcetobacterMNXM796@c0[c0]
AcetobacterR4843733A	AcetobacterMNXM10219@c0[c0] + AcetobacterMNXM1@c0[c0] + AcetobacterMNXM6@c0[c0] --> AcetobacterMNXM10217@c0[c0] + AcetobacterMNXM5@c0[c0]
AcetobacterR484FE01D	AcetobacterMNXM820@c0[c0] + AcetobacterMNXM89582@c0[c0] --> AcetobacterMNXM123@c0[c0] + AcetobacterMNXM25@c0[c0]
AcetobacterR486C6591	AcetobacterMNXM1333@c0[c0] + AcetobacterMNXM722740@c0[c0] <=> AcetobacterMNXM17@c0[c0] + AcetobacterMNXM1@c0[c0] + AcetobacterMNXM2843@c0[c0]
AcetobacterR48BE5FE5	AcetobacterMNXM13@c0[c0] + AcetobacterMNXM7294@c0[c0] <=> AcetobacterMNXM11359@c0[c0] + 2.0 AcetobacterMNXM1@c0[c0]
AcetobacterR48F741B2	AcetobacterMNXM12593@c0[c0] + AcetobacterMNXM12@c0[c0] <=> AcetobacterMNXM443@c0[c0] + AcetobacterMNXM91262@c0[c0]
AcetobacterR490523FF	AcetobacterMNXM1@c0[c0] + AcetobacterMNXM30@c0[c0] + AcetobacterMNXM96993@c0[c0] --> AcetobacterMNXM148@c0[c0] + AcetobacterMNXM2@c0[c0] + AcetobacterMNXM436@c0[c0]
AcetobacterR498F20F6	2.0 AcetobacterMNXM139@c0[c0] --> AcetobacterMNXM11@c0[c0] + AcetobacterMNXM1788@c0[c0]
AcetobacterR49907E06	AcetobacterMNXM11394@c0[c0] + AcetobacterMNXM31@c0[c0] <=> AcetobacterMNXM66@c0[c0] + AcetobacterMNXM8380@c0[c0]
AcetobacterR49F52D2D	AcetobacterMNXM125@c0[c0] + AcetobacterMNXM42@c0[c0] + AcetobacterMNXM51@c0[c0] --> 2.0 AcetobacterMNXM1@c0[c0] + AcetobacterMNXM30@c0[c0] + AcetobacterMNXM565@c0[c0] + AcetobacterMNXM9@c0[c0]
AcetobacterR4A05F0F2	AcetobacterMNXM97@e0[e] <=>
AcetobacterR4A20C170	AcetobacterMNXM1322@c0[c0] + 4.0 AcetobacterMNXM13@c0[c0] <=> AcetobacterMNXM1123@c0[c0] + 4.0 AcetobacterMNXM1@c0[c0]
AcetobacterR4A2993A0	AcetobacterMNXM165@e0[e] + AcetobacterMNXM73@c0[c0] <=> AcetobacterMNXM2394@c0[c0] + AcetobacterMNXM23@c0[c0]
AcetobacterR4A55E4EE	AcetobacterMNXM275@c0[c0] <=> AcetobacterMNXM2@c0[c0] + AcetobacterMNXM73@c0[c0]
AcetobacterR4AEEC429	AcetobacterMNXM213@c0[c0] + AcetobacterMNXM242@c0[c0] <=> AcetobacterMNXM2@c0[c0] + AcetobacterMNXM334@c0[c0]
AcetobacterR4B0F1DD	AcetobacterMNXM144@c0[c0] + AcetobacterMNXM23@c0[c0] <=> AcetobacterMNXM244@c0[c0] + AcetobacterMNXM32@c0[c0]
AcetobacterR4B1330DC	AcetobacterMNXM01@c0[c0] + AcetobacterMNXM158@c0[c0] <=> AcetobacterMNXM01@e0[e] + AcetobacterMNXM158@e0[e]
AcetobacterR4BAE8CAE	AcetobacterMNXM152@c0[c0] + AcetobacterMNXM7@c0[c0] <=> AcetobacterMNXM257@c0[c0] + AcetobacterMNXM3@c0[c0]
AcetobacterR4BCB5674	AcetobacterMNXM13@c0[c0] + AcetobacterMNXM205@c0[c0] <=> AcetobacterMNXM1@c0[c0] + AcetobacterMNXM279@c0[c0]
AcetobacterR4BE86DB7	AcetobacterMNXM348@e0[e] <=>
AcetobacterR4BFAFD75	AcetobacterMNXM1@c0[c0] + AcetobacterMNXM23@c0[c0] + AcetobacterMNXM74@c0[c0] --> AcetobacterMNXM13@c0[c0] + AcetobacterMNXM622@c0[c0]
AcetobacterR4C2EEED3	AcetobacterMNXM10@c0[c0] + AcetobacterMNXM1@c0[c0] + AcetobacterMNXM277@c0[c0] <=> AcetobacterMNXM832@c0[c0] + AcetobacterMNXM8@c0[c0]
AcetobacterR4CB6C7CB	AcetobacterMNXM232@c0[c0] + AcetobacterMNXM285@c0[c0] --> AcetobacterMNXM191@c0[c0] + AcetobacterMNXM23@c0[c0]
AcetobacterR4DD7ACE2	AcetobacterMNXM11@c0[c0] + AcetobacterMNXM45856@c0[c0] <=> AcetobacterMNXM1@c0[c0] + AcetobacterMNXM51279@c0[c0] + AcetobacterMNXM63@c0[c0]
AcetobacterR4E19C29D	AcetobacterMNXM178@c0[c0] + AcetobacterMNXM6@c0[c0] <=> AcetobacterMNXM169@c0[c0] + AcetobacterMNXM1@c0[c0] + AcetobacterMNXM5@c0[c0]
AcetobacterR4E27CEA5	AcetobacterMNXM2@c0[c0] + AcetobacterMNXM309@c0[c0] + AcetobacterMNXM37@c0[c0] + AcetobacterMNXM3@c0[c0] --> AcetobacterMNXM11@c0[c0] + AcetobacterMNXM14@c0[c0] + AcetobacterMNXM1@c0[c0] + AcetobacterMNXM89557@c0[c0] + AcetobacterMNXM8@c0[c0]
AcetobacterR4E41FF5C	AcetobacterMNXM01@c0[c0] + AcetobacterMNXM612@c0[c0] <=> AcetobacterMNXM01@e0[e] + AcetobacterMNXM612@e0[e]
AcetobacterR4E5A40CE	AcetobacterMNXM174@c0[c0] + AcetobacterMNXM242@c0[c0] <=> AcetobacterMNXM2@c0[c0] + AcetobacterMNXM687@c0[c0]
AcetobacterR4E873355	AcetobacterMNXM126@c0[c0] <=> AcetobacterMNXM275@c0[c0]
AcetobacterR4EBF72CD	AcetobacterMNXM90960@c0[c0] <=> AcetobacterMNXM90960@e0[e]
AcetobacterR4F29A6EA	AcetobacterMNXM11@c0[c0] + AcetobacterMNXM47346@c0[c0] <=> AcetobacterMNXM1692@c0[c0] + AcetobacterMNXM63@c0[c0]
AcetobacterR4F4D6FEA	AcetobacterMNXM2@c0[c0] + AcetobacterMNXM45@c0[c0] --> AcetobacterMNXM14@c0[c0] + AcetobacterMNXM9@c0[c0]
AcetobacterR4F8CD743	AcetobacterMNXM1177@c0[c0] + AcetobacterMNXM1@c0[c0] + AcetobacterMNXM6@c0[c0] --> AcetobacterMNXM361@c0[c0] + AcetobacterMNXM5@c0[c0] + AcetobacterMNXM9@c0[c0]
AcetobacterR4FAA184F	AcetobacterMNXM11@c0[c0] + AcetobacterMNXM4508@c0[c0] <=> AcetobacterMNXM63@c0[c0] + AcetobacterMNXM90510@c0[c0]
AcetobacterR4FD5D5E0	AcetobacterMNXM184@c0[c0] + AcetobacterMNXM1@c0[c0] + AcetobacterMNXM8147@c0[c0] --> AcetobacterMNXM10370@c0[c0] + AcetobacterMNXM13@c0[c0] + AcetobacterMNXM925@c0[c0]
AcetobacterR4FE10C62	AcetobacterMNXM160@c0[c0] + AcetobacterMNXM5@c0[c0] <=> AcetobacterMNXM1@c0[c0] + AcetobacterMNXM429@c0[c0] + AcetobacterMNXM6@c0[c0]
AcetobacterR4FECEC47	AcetobacterMNXM2@c0[c0] + AcetobacterMNXM506@c0[c0] --> AcetobacterMNXM1@c0[c0] + AcetobacterMNXM802@c0[c0]
AcetobacterR5002357C	AcetobacterMNXM1269@c0[c0] + AcetobacterMNXM12@c0[c0] <=> AcetobacterMNXM21@c0[c0] + AcetobacterMNXM925@c0[c0]
AcetobacterR5008A00B	AcetobacterMNXM184@c0[c0] + AcetobacterMNXM1@c0[c0] + AcetobacterMNXM564@c0[c0] --> AcetobacterMNXM13@c0[c0] + AcetobacterMNXM4345@c0[c0] + AcetobacterMNXM925@c0[c0]
AcetobacterR50808D06	AcetobacterMNXM15@c0[c0] + AcetobacterMNXM309@c0[c0] + AcetobacterMNXM3@c0[c0] --> AcetobacterMNXM11@c0[c0] + AcetobacterMNXM14@c0[c0] + AcetobacterMNXM1@c0[c0] + AcetobacterMNXM8@c0[c0]
AcetobacterR50C448B8	AcetobacterMNXM11326@c0[c0] + AcetobacterMNXM12@c0[c0] <=> AcetobacterMNXM146142@c0[c0] + AcetobacterMNXM264@c0[c0]
AcetobacterR50FA06D9	2.0 AcetobacterMNXM1@c0[c0] + AcetobacterMNXM65309@c0[c0] + AcetobacterMNXM66@c0[c0] <=> AcetobacterMNXM2@c0[c0] + AcetobacterMNXM5480@c0[c0]
AcetobacterR5104180C	AcetobacterMNXM11@c0[c0] + AcetobacterMNXM3941@c0[c0] <=> AcetobacterMNXM1491@c0[c0] + AcetobacterMNXM1@c0[c0] + AcetobacterMNXM63@c0[c0]
AcetobacterR5119A1A7	AcetobacterMNXM145@c0[c0] <=> AcetobacterMNXM186@c0[c0]
AcetobacterR51308390	AcetobacterMNXM1485@e0[e] + AcetobacterMNXM2@c0[c0] + AcetobacterMNXM3@c0[c0] --> AcetobacterMNXM1485@c0[c0] + AcetobacterMNXM1@c0[c0] + AcetobacterMNXM7@c0[c0] + AcetobacterMNXM9@c0[c0]
AcetobacterR51890E9	AcetobacterMNXM188@c0[c0] + AcetobacterMNXM91@c0[c0] --> AcetobacterMNXM11@c0[c0] + AcetobacterMNXM1489@c0[c0]
AcetobacterR51DEF5E2	AcetobacterMNXM2074@c0[c0] + AcetobacterMNXM2@c0[c0] --> AcetobacterMNXM222@c0[c0] + AcetobacterMNXM9@c0[c0]
AcetobacterR525A67F	AcetobacterMNXM53@c0[c0] + AcetobacterMNXM8380@c0[c0] --> AcetobacterMNXM11395@c0[c0] + 2.0 AcetobacterMNXM1@c0[c0] + AcetobacterMNXM31@c0[c0]
AcetobacterR52A04A58	AcetobacterMNXM3@c0[c0] + AcetobacterMNXM89557@c0[c0] <=> AcetobacterMNXM4027@c0[c0] + AcetobacterMNXM7@c0[c0]
AcetobacterR52BC5A15	AcetobacterMNXM1214@c0[c0] + AcetobacterMNXM254@c0[c0] <=> AcetobacterMNXM1@c0[c0] + AcetobacterMNXM23@c0[c0] + AcetobacterMNXM762@c0[c0]
AcetobacterR52C2B0E8	AcetobacterMNXM23@c0[c0] + AcetobacterMNXM90126@c0[c0] <=> AcetobacterMNXM615@e0[e] + AcetobacterMNXM73@c0[c0]
AcetobacterR52F00F9E	AcetobacterMNXM282@c0[c0] + AcetobacterMNXM57907@c0[c0] <=> AcetobacterMNXM2@c0[c0] + AcetobacterMNXM9132@c0[c0]
AcetobacterR5333C8FC	AcetobacterMNXM1@c0[c0] + AcetobacterMNXM237@c0[c0] <=> AcetobacterMNXM2@c0[c0] + AcetobacterMNXM511@c0[c0]
AcetobacterR53510A43	AcetobacterMNXM1199@c0[c0] + AcetobacterMNXM2@c0[c0] --> AcetobacterMNXM1839@c0[c0] + 2.0 AcetobacterMNXM1@c0[c0] + AcetobacterMNXM80@c0[c0]
AcetobacterR5365A609	AcetobacterMNXM94@e0[e] <=>
AcetobacterR539FCAC2	AcetobacterMNXM2@c0[c0] --> AcetobacterMNXM2@e0[e]
AcetobacterR53AAA842	AcetobacterMNXM12@c0[c0] + AcetobacterMNXM564@c0[c0] <=> AcetobacterMNXM224@c0[c0] + AcetobacterMNXM925@c0[c0]
AcetobacterR54151001	AcetobacterMNXM1630@e0[e] + AcetobacterMNXM2@c0[c0] + AcetobacterMNXM3@c0[c0] --> AcetobacterMNXM1630@c0[c0] + AcetobacterMNXM1@c0[c0] + AcetobacterMNXM7@c0[c0] + AcetobacterMNXM9@c0[c0]
AcetobacterR54392680	AcetobacterMNXM53@c0[c0] + AcetobacterMNXM8379@c0[c0] --> AcetobacterMNXM11393@c0[c0] + 2.0 AcetobacterMNXM1@c0[c0] + AcetobacterMNXM31@c0[c0]
AcetobacterR549294C	AcetobacterMNXM147673@c0[c0] + AcetobacterMNXM2@c0[c0] <=> AcetobacterMNXM1@c0[c0] + AcetobacterMNXM402@c0[c0] + AcetobacterMNXM598@c0[c0]
AcetobacterR54D2423E	AcetobacterMNXM11@c0[c0] + AcetobacterMNXM8@c0[c0] <=> AcetobacterMNXM1@c0[c0] + AcetobacterMNXM355@c0[c0] + AcetobacterMNXM3@c0[c0]
AcetobacterR555684E6	AcetobacterMNXM1@c0[c0] + AcetobacterMNXM2@c0[c0] + AcetobacterMNXM761@c0[c0] --> AcetobacterMNXM158@c0[c0] + AcetobacterMNXM15@c0[c0]
AcetobacterR558A93A2	AcetobacterMNXM117@c0[c0] + AcetobacterMNXM13@c0[c0] + AcetobacterMNXM15@c0[c0] <=> AcetobacterMNXM1545@c0[c0] + AcetobacterMNXM1@c0[c0] + AcetobacterMNXM2@c0[c0]
AcetobacterR55D9D418	AcetobacterMNXM1@c0[c0] + AcetobacterMNXM4547@c0[c0] + AcetobacterMNXM7@c0[c0] <=> AcetobacterMNXM3592@c0[c0] + AcetobacterMNXM3@c0[c0]
AcetobacterR55F35AE9	AcetobacterMNXM10@c0[c0] + AcetobacterMNXM1@c0[c0] + AcetobacterMNXM8015@c0[c0] --> AcetobacterMNXM6636@c0[c0] + AcetobacterMNXM8@c0[c0]
AcetobacterR5730C85F	AcetobacterMNXM1080@c0[c0] --> AcetobacterMNXM2@c0[c0] + AcetobacterMNXM854@c0[c0]
AcetobacterR573ED2D7	AcetobacterMNXM344@e0[e] --> AcetobacterMNXM344@c0[c0]
AcetobacterR57D0C215	AcetobacterMNXM11@c0[c0] + AcetobacterMNXM2847@c0[c0] <=> AcetobacterMNXM164@c0[c0] + AcetobacterMNXM968@c0[c0]
AcetobacterR583B8E2	AcetobacterMNXM10@c0[c0] + 2.0 AcetobacterMNXM1@c0[c0] + AcetobacterMNXM6214@c0[c0] <=> AcetobacterMNXM2@c0[c0] + AcetobacterMNXM3397@c0[c0] + AcetobacterMNXM8@c0[c0]
AcetobacterR58C5BA75	AcetobacterMNXM23@c0[c0] + AcetobacterMNXM393@c0[c0] <=> AcetobacterMNXM469@e0[e] + AcetobacterMNXM73@c0[c0]
AcetobacterR59159652	AcetobacterMNXM1@c0[c0] + AcetobacterMNXM29@c0[c0] + AcetobacterMNXM92@c0[c0] --> AcetobacterMNXM12@c0[c0] + AcetobacterMNXM13@c0[c0] + AcetobacterMNXM405@c0[c0]
AcetobacterR59201975	AcetobacterMNXM126@c0[c0] + AcetobacterMNXM8@c0[c0] <=> AcetobacterMNXM10@c0[c0] + AcetobacterMNXM1@c0[c0] + AcetobacterMNXM541@c0[c0]
AcetobacterR593A4260	AcetobacterMNXM1883@c0[c0] + AcetobacterMNXM2@c0[c0] + AcetobacterMNXM8@c0[c0] <=> AcetobacterMNXM10@c0[c0] + AcetobacterMNXM1245@c0[c0] + 2.0 AcetobacterMNXM1@c0[c0]
AcetobacterR59468D7C	AcetobacterMNXM223@c0[c0] + AcetobacterMNXM93@c0[c0] <=> AcetobacterMNXM25@c0[c0] + AcetobacterMNXM509@c0[c0]
AcetobacterR596AA585	AcetobacterMNXM3@c0[c0] + AcetobacterMNXM89557@c0[c0] + AcetobacterMNXM90886@c0[c0] --> AcetobacterMNXM11@c0[c0] + AcetobacterMNXM14@c0[c0] + AcetobacterMNXM1@c0[c0] + AcetobacterMNXM89752@c0[c0]
AcetobacterR5986AFB3	AcetobacterMNXM10@c0[c0] + AcetobacterMNXM1@c0[c0] + AcetobacterMNXM8016@c0[c0] --> AcetobacterMNXM6637@c0[c0] + AcetobacterMNXM8@c0[c0]
AcetobacterR59DD9A3	AcetobacterMNXM207@e0[e] + AcetobacterMNXM2@c0[c0] + AcetobacterMNXM3@c0[c0] --> AcetobacterMNXM1@c0[c0] + AcetobacterMNXM207@c0[c0] + AcetobacterMNXM7@c0[c0] + AcetobacterMNXM9@c0[c0]
AcetobacterR59F36395	AcetobacterMNXM1@c0[c0] + AcetobacterMNXM2@c0[c0] + AcetobacterMNXM3509@c0[c0] --> AcetobacterMNXM15@c0[c0] + AcetobacterMNXM386@c0[c0]
AcetobacterR59F3ACBC	AcetobacterMNXM529@e0[e] <=>
AcetobacterR5A177565	AcetobacterMNXM13@c0[c0] + AcetobacterMNXM15@c0[c0] + AcetobacterMNXM2@c0[c0] + 2.0 AcetobacterMNXM3@c0[c0] <=> AcetobacterMNXM138@c0[c0] + 3.0 AcetobacterMNXM1@c0[c0] + 2.0 AcetobacterMNXM7@c0[c0] + AcetobacterMNXM9@c0[c0]
AcetobacterR5A368345	AcetobacterMNXM01@c0[c0] + AcetobacterMNXM218@c0[c0] <=> AcetobacterMNXM01@e0[e] + AcetobacterMNXM218@e0[e]
AcetobacterR5A83A4A8	AcetobacterMNXM10@c0[c0] + 2.0 AcetobacterMNXM1@c0[c0] + AcetobacterMNXM4298@c0[c0] <=> AcetobacterMNXM2@c0[c0] + AcetobacterMNXM4972@c0[c0] + AcetobacterMNXM8@c0[c0]
AcetobacterR5A97D004	AcetobacterMNXM1277@c0[c0] + AcetobacterMNXM92@c0[c0] <=> AcetobacterMNXM12@c0[c0] + AcetobacterMNXM3710@c0[c0]
AcetobacterR5AABF04F	AcetobacterMNXM21@c0[c0] + AcetobacterMNXM2@c0[c0] + AcetobacterMNXM46@c0[c0] --> AcetobacterMNXM12@c0[c0] + AcetobacterMNXM131@c0[c0] + AcetobacterMNXM1@c0[c0]
AcetobacterR5AD1CB1	AcetobacterMNXM62524@e0[e] <=>
AcetobacterR5AE2EF05	AcetobacterMNXM161@c0[c0] + AcetobacterMNXM1@c0[c0] + AcetobacterMNXM7@c0[c0] <=> AcetobacterMNXM311@c0[c0] + AcetobacterMNXM3@c0[c0]
AcetobacterR5AEA0CBD	AcetobacterMNXM119@c0[c0] + AcetobacterMNXM1@c0[c0] + AcetobacterMNXM3@c0[c0] --> AcetobacterMNXM11@c0[c0] + AcetobacterMNXM33@c0[c0]
AcetobacterR5B2A1952	AcetobacterMNXM2@c0[c0] + AcetobacterMNXM4428@c0[c0] --> AcetobacterMNXM15@c0[c0] + AcetobacterMNXM26@c0[c0]
AcetobacterR5B2C9AF7	AcetobacterMNXM162891@c0[c0] --> AcetobacterMNXM2@c0[c0] + AcetobacterMNXM439@c0[c0]
AcetobacterR5B527E8A	AcetobacterMNXM01@c0[c0] + AcetobacterMNXM11@c0[c0] <=> AcetobacterMNXM01@e0[e] + AcetobacterMNXM11@e0[e]
AcetobacterR5B89BAAD	AcetobacterMNXM1@e0[e] <=>
AcetobacterR5B8EDA11	AcetobacterMNXM10@c0[c0] + AcetobacterMNXM1@c0[c0] + AcetobacterMNXM509@c0[c0] --> AcetobacterMNXM223@c0[c0] + AcetobacterMNXM8@c0[c0]
AcetobacterR5BAEB79E	AcetobacterMNXM1@c0[c0] + AcetobacterMNXM229@c0[c0] + AcetobacterMNXM96425@c0[c0] <=> AcetobacterMNXM2@c0[c0] + AcetobacterMNXM354@c0[c0]
AcetobacterR5BBA6BA0	AcetobacterMNXM95@e0[e] <=>
AcetobacterR5BE0B25E	2.0 AcetobacterMNXM01@c0[c0] + AcetobacterMNXM207@c0[c0] + AcetobacterMNXM223@c0[c0] <=> 2.0 AcetobacterMNXM01@e0[e] + AcetobacterMNXM107@c0[c0] + AcetobacterMNXM2@c0[c0] + AcetobacterMNXM509@c0[c0]
AcetobacterR5BE4574F	AcetobacterMNXM390@e0[e] <=>
AcetobacterR5C049DBE	AcetobacterMNXM2@c0[c0] + AcetobacterMNXM4010@c0[c0] + AcetobacterMNXM8@c0[c0] --> AcetobacterMNXM10@c0[c0] + AcetobacterMNXM134@c0[c0] + 2.0 AcetobacterMNXM1@c0[c0]
AcetobacterR5C3058D5	AcetobacterMNXM114@c0[c0] + AcetobacterMNXM8@c0[c0] <=> AcetobacterMNXM10@c0[c0] + AcetobacterMNXM1617@c0[c0] + 2.0 AcetobacterMNXM1@c0[c0]
AcetobacterR5C5040E2	AcetobacterMNXM25@c0[c0] + AcetobacterMNXM69@c0[c0] <=> AcetobacterMNXM89661@c0[c0]
AcetobacterR5C595999	AcetobacterMNXM23@c0[c0] + AcetobacterMNXM89955@c0[c0] <=> AcetobacterMNXM46@c0[c0] + AcetobacterMNXM86@c0[c0]
AcetobacterR5C8E3A3A	AcetobacterMNXM11@c0[c0] + AcetobacterMNXM287@c0[c0] <=> AcetobacterMNXM1@c0[c0] + AcetobacterMNXM3@c0[c0] + AcetobacterMNXM58@c0[c0]
AcetobacterR5CB331C9	AcetobacterMNXM113@c0[c0] + AcetobacterMNXM90703@c0[c0] <=> AcetobacterMNXM1105@c0[c0] + AcetobacterMNXM1539@c0[c0] + AcetobacterMNXM1@c0[c0]
AcetobacterR5D3D7218	AcetobacterMNXM427@c0[c0] <=> AcetobacterMNXM721@c0[c0]
AcetobacterR5D64C7A6	AcetobacterMNXM394@e0[e] --> AcetobacterMNXM394@c0[c0]
AcetobacterR5D8B14EC	AcetobacterMNXM10448@c0[c0] + AcetobacterMNXM1@c0[c0] + AcetobacterMNXM6@c0[c0] --> AcetobacterMNXM10446@c0[c0] + AcetobacterMNXM5@c0[c0]
AcetobacterR5DDD2DA6	AcetobacterMNXM2@c0[c0] + AcetobacterMNXM3511@c0[c0] <=> AcetobacterMNXM331@c0[c0]
AcetobacterR5E0FDF0E	AcetobacterMNXM10@c0[c0] + 2.0 AcetobacterMNXM1@c0[c0] + AcetobacterMNXM23766@c0[c0] --> AcetobacterMNXM8@c0[c0] + AcetobacterMNXM979@c0[c0]
AcetobacterR5E14DB6D	AcetobacterMNXM2142@c0[c0] + AcetobacterMNXM57@c0[c0] <=> AcetobacterMNXM254@c0[c0] + AcetobacterMNXM3350@c0[c0]
AcetobacterR5E425A5B	AcetobacterMNXM100@c0[c0] + AcetobacterMNXM83@c0[c0] --> AcetobacterMNXM11@c0[c0] + AcetobacterMNXM34@c0[c0]
AcetobacterR5E5C9C9E	AcetobacterMNXM147672@c0[c0] + AcetobacterMNXM2@c0[c0] <=> AcetobacterMNXM1@c0[c0] + AcetobacterMNXM368@c0[c0] + AcetobacterMNXM83847@c0[c0]
AcetobacterR5E6F6AC	AcetobacterMNXM13@c0[c0] + AcetobacterMNXM162980@c0[c0] <=> 2.0 AcetobacterMNXM1@c0[c0] + AcetobacterMNXM92575@c0[c0]
AcetobacterR5E9D2E97	AcetobacterMNXM1@c0[c0] + AcetobacterMNXM7@c0[c0] + AcetobacterMNXM96993@c0[c0] --> AcetobacterMNXM148@c0[c0] + AcetobacterMNXM2@c0[c0] + AcetobacterMNXM374@c0[c0]
AcetobacterR5EBB34FA	AcetobacterMNXM01@c0[c0] + AcetobacterMNXM390@c0[c0] <=> AcetobacterMNXM01@e0[e] + AcetobacterMNXM390@e0[e]
AcetobacterR5F012D26	AcetobacterMNXM01@c0[c0] + AcetobacterMNXM97@c0[c0] <=> AcetobacterMNXM01@e0[e] + AcetobacterMNXM97@e0[e]
AcetobacterR5F27DEEA	AcetobacterMNXM1707@c0[c0] + AcetobacterMNXM4@c0[c0] --> AcetobacterMNXM1903@c0[c0] + AcetobacterMNXM2@c0[c0]
AcetobacterR5F539394	AcetobacterMNXM12@c0[c0] + 2.0 AcetobacterMNXM1@c0[c0] + AcetobacterMNXM8023@c0[c0] <=> AcetobacterMNXM5746@c0[c0] + AcetobacterMNXM925@c0[c0]
AcetobacterR5FC706ED	AcetobacterMNXM7343@e0[e] <=>
AcetobacterR5FDAD94F	AcetobacterMNXM13@c0[c0] + AcetobacterMNXM7295@c0[c0] <=> AcetobacterMNXM11361@c0[c0] + 2.0 AcetobacterMNXM1@c0[c0]
AcetobacterR5FE29259	0.003096466851925 AcetobacterMNXM111@c0[c0] + 0.184354665339991 AcetobacterMNXM114@c0[c0] + 0.003096466851925 AcetobacterMNXM118@c0[c0] + 0.090831904906845 AcetobacterMNXM121@c0[c0] + 0.003096466851925 AcetobacterMNXM124@c0[c0] + 0.003096466851925 AcetobacterMNXM128@c0[c0] + 0.003096466851925 AcetobacterMNXM12@c0[c0] + 0.079263600073715 AcetobacterMNXM134@c0[c0] + 0.375388847540127 AcetobacterMNX…
AcetobacterR5FF08BC	AcetobacterMNXM141@c0[c0] + AcetobacterMNXM729@c0[c0] <=> AcetobacterMNXM1@c0[c0] + AcetobacterMNXM31@c0[c0] + AcetobacterMNXM44103@c0[c0]
AcetobacterR5FFB8550	AcetobacterMNXM10@c0[c0] + AcetobacterMNXM1@c0[c0] + AcetobacterMNXM244@c0[c0] <=> AcetobacterMNXM872@c0[c0] + AcetobacterMNXM8@c0[c0]
AcetobacterR607684B0	AcetobacterMNXM1@c0[c0] + AcetobacterMNXM611@c0[c0] + AcetobacterMNXM6@c0[c0] <=> AcetobacterMNXM5@c0[c0] + AcetobacterMNXM602@c0[c0]
AcetobacterR609DD379	AcetobacterMNXM1281@c0[c0] + AcetobacterMNXM2@c0[c0] + 2.0 AcetobacterMNXM8@c0[c0] <=> 2.0 AcetobacterMNXM10@c0[c0] + AcetobacterMNXM134@c0[c0] + 3.0 AcetobacterMNXM1@c0[c0]
AcetobacterR60FCF821	AcetobacterMNXM916@c0[c0] --> AcetobacterMNXM2@c0[c0] + AcetobacterMNXM911@c0[c0]
AcetobacterR6128013	AcetobacterMNXM34@c0[c0] + 3.0 AcetobacterMNXM83@c0[c0] --> AcetobacterMNXM1067@c0[c0] + 3.0 AcetobacterMNXM11@c0[c0]
AcetobacterR61AA4CF4	AcetobacterMNXM53@c0[c0] --> AcetobacterMNXM15@c0[c0] + AcetobacterMNXM23@c0[c0]
AcetobacterR61CDA9E2	AcetobacterMNXM1376@c0[c0] --> AcetobacterMNXM2@c0[c0] + AcetobacterMNXM451@c0[c0]
AcetobacterR61D1ECA6	2.0 AcetobacterMNXM1886@c0[c0] + AcetobacterMNXM4@c0[c0] --> 2.0 AcetobacterMNXM1635@c0[c0]
AcetobacterR629F06FF	AcetobacterMNXM118@e0[e] + AcetobacterMNXM2@c0[c0] + AcetobacterMNXM3@c0[c0] --> AcetobacterMNXM118@c0[c0] + AcetobacterMNXM1@c0[c0] + AcetobacterMNXM7@c0[c0] + AcetobacterMNXM9@c0[c0]
AcetobacterR62A7A868	AcetobacterMNXM1004@c0[c0] + AcetobacterMNXM23@c0[c0] <=> AcetobacterMNXM167@e0[e] + AcetobacterMNXM73@c0[c0]
AcetobacterR6305BB17	2.0 AcetobacterMNXM167@c0[c0] <=> AcetobacterMNXM41@c0[c0] + AcetobacterMNXM6568@c0[c0]
AcetobacterR6337905E	AcetobacterMNXM10@c0[c0] + AcetobacterMNXM1@c0[c0] + AcetobacterMNXM722829@c0[c0] <=> AcetobacterMNXM722714@c0[c0] + AcetobacterMNXM8@c0[c0]
AcetobacterR639AE809	3.0 AcetobacterMNXM1@c0[c0] + AcetobacterMNXM58984@c0[c0] + AcetobacterMNXM899@c0[c0] --> AcetobacterMNXM152@c0[c0] + AcetobacterMNXM92389@c0[c0]
AcetobacterR64183E14	AcetobacterMNXM184@c0[c0] + AcetobacterMNXM1@c0[c0] + AcetobacterMNXM979@c0[c0] --> AcetobacterMNXM13@c0[c0] + AcetobacterMNXM26616@c0[c0] + AcetobacterMNXM925@c0[c0]
AcetobacterR645068A0	AcetobacterMNXM114@c0[c0] + AcetobacterMNXM5@c0[c0] <=> AcetobacterMNXM1617@c0[c0] + 2.0 AcetobacterMNXM1@c0[c0] + AcetobacterMNXM6@c0[c0]
AcetobacterR645569EE	AcetobacterMNXM9@e0[e] <=>
AcetobacterR64600184	AcetobacterMNXM11398@c0[c0] + AcetobacterMNXM31@c0[c0] <=> AcetobacterMNXM66@c0[c0] + AcetobacterMNXM8382@c0[c0]
AcetobacterR646C0FC2	AcetobacterMNXM3@c0[c0] + AcetobacterMNXM91@c0[c0] --> AcetobacterMNXM11@c0[c0] + AcetobacterMNXM1351@c0[c0]
AcetobacterR64AAC804	AcetobacterMNXM16@c0[c0] + AcetobacterMNXM1903@c0[c0] --> AcetobacterMNXM19@c0[c0] + AcetobacterMNXM1@c0[c0] + AcetobacterMNXM90440@c0[c0]
AcetobacterR64FE70F5	AcetobacterMNXM344@c0[c0] + AcetobacterMNXM7@c0[c0] <=> AcetobacterMNXM3@c0[c0] + AcetobacterMNXM436@c0[c0]
AcetobacterR659AEBB0	4.0 AcetobacterMNXM13@c0[c0] + AcetobacterMNXM410@c0[c0] <=> 4.0 AcetobacterMNXM1@c0[c0] + AcetobacterMNXM414@c0[c0]
AcetobacterR65E255BF	AcetobacterMNXM509@c0[c0] + AcetobacterMNXM98@c0[c0] --> AcetobacterMNXM223@c0[c0] + AcetobacterMNXM46@c0[c0]
AcetobacterR65E33D1D	AcetobacterMNXM13@c0[c0] + AcetobacterMNXM320@c0[c0] <=> AcetobacterMNXM164@c0[c0] + AcetobacterMNXM1@c0[c0]
AcetobacterR66231B77	AcetobacterMNXM16@c0[c0] + AcetobacterMNXM2178@c0[c0] --> AcetobacterMNXM19@c0[c0] + AcetobacterMNXM1@c0[c0] + AcetobacterMNXM509@c0[c0]
AcetobacterR663B3A42	AcetobacterMNXM2@c0[c0] + AcetobacterMNXM8263@c0[c0] <=> AcetobacterMNXM32@c0[c0] + AcetobacterMNXM89557@c0[c0]
AcetobacterR6643424B	AcetobacterMNXM529@c0[c0] <=> AcetobacterMNXM644@c0[c0]
AcetobacterR664C1E26	AcetobacterMNXM482@c0[c0] --> AcetobacterMNXM130@c0[c0]
AcetobacterR6672A37A	AcetobacterMNXM1034@c0[c0] + AcetobacterMNXM2@c0[c0] <=> AcetobacterMNXM12@c0[c0] + AcetobacterMNXM1@c0[c0] + AcetobacterMNXM396@c0[c0]
AcetobacterR669E63F7	AcetobacterMNXM199@c0[c0] + AcetobacterMNXM20@c0[c0] <=> AcetobacterMNXM238@c0[c0] + AcetobacterMNXM89557@c0[c0]
AcetobacterR67066005	AcetobacterMNXM4512@c0[c0] + AcetobacterMNXM53@c0[c0] --> 2.0 AcetobacterMNXM1@c0[c0] + AcetobacterMNXM31@c0[c0] + AcetobacterMNXM92581@c0[c0]
AcetobacterR670D7CA9	AcetobacterMNXM13@c0[c0] <=> AcetobacterMNXM13@e0[e]
AcetobacterR6724C3F2	AcetobacterMNXM172@c0[c0] + AcetobacterMNXM2@c0[c0] + AcetobacterMNXM5@c0[c0] --> 2.0 AcetobacterMNXM1@c0[c0] + AcetobacterMNXM25@c0[c0] + AcetobacterMNXM6@c0[c0]
AcetobacterR67304E68	AcetobacterMNXM1@c0[c0] + AcetobacterMNXM326@c0[c0] + AcetobacterMNXM7630@c0[c0] <=> AcetobacterMNXM5258@c0[c0] + AcetobacterMNXM722781@c0[c0]
AcetobacterR6779C0FD	AcetobacterMNXM1@c0[c0] + AcetobacterMNXM94@c0[c0] --> AcetobacterMNXM13@c0[c0] + AcetobacterMNXM806@c0[c0]
AcetobacterR6792D70	AcetobacterMNXM63@c0[c0] + AcetobacterMNXM989@c0[c0] --> AcetobacterMNXM11@c0[c0] + AcetobacterMNXM535@c0[c0]
AcetobacterR67B6039D	AcetobacterMNXM10@c0[c0] + AcetobacterMNXM1@c0[c0] + AcetobacterMNXM75@c0[c0] <=> AcetobacterMNXM303@c0[c0] + AcetobacterMNXM8@c0[c0]
AcetobacterR68035642	AcetobacterMNXM12@c0[c0] + AcetobacterMNXM1@c0[c0] + AcetobacterMNXM9860@c0[c0] <=> AcetobacterMNXM569@c0[c0] + AcetobacterMNXM925@c0[c0]
AcetobacterR6806BFFA	AcetobacterMNXM182@e0[e] <=>
AcetobacterR681B3BC9	AcetobacterMNXM734@c0[c0] --> AcetobacterMNXM238@c0[c0] + AcetobacterMNXM2@c0[c0]
AcetobacterR682671F8	AcetobacterMNXM2@c0[c0] + AcetobacterMNXM75104@c0[c0] --> AcetobacterMNXM75102@c0[c0] + AcetobacterMNXM9@c0[c0]
AcetobacterR687F967	AcetobacterMNXM1@c0[c0] + AcetobacterMNXM402@c0[c0] + AcetobacterMNXM66@c0[c0] <=> AcetobacterMNXM2@c0[c0] + AcetobacterMNXM4232@c0[c0]
AcetobacterR6889A9C9	AcetobacterMNXM105630@c0[c0] + AcetobacterMNXM1@c0[c0] + AcetobacterMNXM23@c0[c0] <=> AcetobacterMNXM4995@c0[c0]
AcetobacterR68F6C17	AcetobacterMNXM134@c0[c0] + AcetobacterMNXM32@c0[c0] <=> AcetobacterMNXM2@c0[c0] + AcetobacterMNXM40496@c0[c0]
AcetobacterR691F760E	AcetobacterMNXM11@c0[c0] + AcetobacterMNXM14@c0[c0] + AcetobacterMNXM1@c0[c0] + AcetobacterMNXM722743@c0[c0] <=> AcetobacterMNXM211@c0[c0] + AcetobacterMNXM3@c0[c0] + AcetobacterMNXM42@c0[c0]
AcetobacterR697AC656	AcetobacterMNXM93@e0[e] <=>
AcetobacterR69A8BB95	AcetobacterMNXM1138@c0[c0] + AcetobacterMNXM8@c0[c0] <=> AcetobacterMNXM10@c0[c0] + AcetobacterMNXM1174@c0[c0] + AcetobacterMNXM1@c0[c0]
AcetobacterR69BBFE8E	AcetobacterMNXM29@c0[c0] + AcetobacterMNXM2@c0[c0] + AcetobacterMNXM4@c0[c0] --> AcetobacterMNXM15@c0[c0] + AcetobacterMNXM22@c0[c0] + AcetobacterMNXM69@c0[c0]
AcetobacterR69CAA6E3	AcetobacterMNXM1805@c0[c0] + AcetobacterMNXM1@c0[c0] --> AcetobacterMNXM114184@c0[c0] + AcetobacterMNXM13@c0[c0]
AcetobacterR69CE7A51	AcetobacterMNXM286@e0[e] --> AcetobacterMNXM286@c0[c0]
AcetobacterR69EC07C	AcetobacterMNXM189@c0[c0] + AcetobacterMNXM3@c0[c0] <=> AcetobacterMNXM126@c0[c0] + AcetobacterMNXM1@c0[c0] + AcetobacterMNXM7@c0[c0]
AcetobacterR6A0D987	AcetobacterMNXM2@c0[c0] + AcetobacterMNXM8670@c0[c0] --> AcetobacterMNXM114@c0[c0] + AcetobacterMNXM29@c0[c0]
AcetobacterR6A1419BD	AcetobacterMNXM1949@e0[e] <=>
AcetobacterR6A56A241	AcetobacterMNXM16@c0[c0] + AcetobacterMNXM2389@c0[c0] <=> AcetobacterMNXM19@c0[c0] + AcetobacterMNXM1@c0[c0] + AcetobacterMNXM2733@c0[c0]
AcetobacterR6A5792E7	AcetobacterMNXM1@c0[c0] + AcetobacterMNXM5655@c0[c0] + AcetobacterMNXM7@c0[c0] + AcetobacterMNXM9@c0[c0] <=> AcetobacterMNXM3@c0[c0] + AcetobacterMNXM60@c0[c0] + AcetobacterMNXM96075@c0[c0]
AcetobacterR6A96E2CC	AcetobacterMNXM26@c0[c0] + AcetobacterMNXM89689@c0[c0] <=> AcetobacterMNXM2@c0[c0] + AcetobacterMNXM817@c0[c0]
AcetobacterR6A9D73F6	AcetobacterMNXM1@c0[c0] + AcetobacterMNXM552@c0[c0] + AcetobacterMNXM811@c0[c0] --> AcetobacterMNXM11@c0[c0] + AcetobacterMNXM13@c0[c0] + AcetobacterMNXM558@c0[c0]
AcetobacterR6B47B91F	AcetobacterMNXM2@c0[c0] + AcetobacterMNXM772@c0[c0] --> AcetobacterMNXM1015@c0[c0] + AcetobacterMNXM1@c0[c0]
AcetobacterR6B5B4FF9	AcetobacterMNXM10423@c0[c0] + AcetobacterMNXM1@c0[c0] + AcetobacterMNXM6@c0[c0] --> AcetobacterMNXM10422@c0[c0] + AcetobacterMNXM5@c0[c0]
AcetobacterR6BEA3602	AcetobacterMNXM29@c0[c0] + AcetobacterMNXM37@c0[c0] <=> AcetobacterMNXM2@c0[c0] + AcetobacterMNXM55276@c0[c0]
AcetobacterR6BECE0DC	AcetobacterMNXM2@c0[c0] + AcetobacterMNXM5236@c0[c0] <=> AcetobacterMNXM42@c0[c0] + AcetobacterMNXM72@c0[c0]
AcetobacterR6C15D9AD	AcetobacterMNXM10@c0[c0] + AcetobacterMNXM1@c0[c0] + AcetobacterMNXM8149@c0[c0] --> AcetobacterMNXM8147@c0[c0] + AcetobacterMNXM8@c0[c0]
AcetobacterR6C415C66	AcetobacterMNXM1837@c0[c0] + AcetobacterMNXM2@c0[c0] <=> AcetobacterMNXM2562@c0[c0] + AcetobacterMNXM53@c0[c0]
AcetobacterR6CA6B9FF	AcetobacterMNXM117@c0[c0] + AcetobacterMNXM3@c0[c0] + AcetobacterMNXM60@c0[c0] --> AcetobacterMNXM1122@c0[c0] + AcetobacterMNXM1@c0[c0] + AcetobacterMNXM7@c0[c0] + AcetobacterMNXM9@c0[c0]
AcetobacterR6CD7CF52	AcetobacterMNXM1@c0[c0] + AcetobacterMNXM33@c0[c0] + AcetobacterMNXM341@c0[c0] <=> AcetobacterMNXM38@c0[c0] + AcetobacterMNXM582@c0[c0]
AcetobacterR6D3D9715	AcetobacterMNXM2063@c0[c0] + AcetobacterMNXM2@c0[c0] --> AcetobacterMNXM127@c0[c0] + AcetobacterMNXM9@c0[c0]
AcetobacterR6DF880CA	AcetobacterMNXM12@c0[c0] + AcetobacterMNXM1@c0[c0] + AcetobacterMNXM72@c0[c0] <=> AcetobacterMNXM2@c0[c0] + AcetobacterMNXM44@c0[c0]
AcetobacterR6E194BC8	AcetobacterMNXM10@c0[c0] + AcetobacterMNXM1@c0[c0] + AcetobacterMNXM28221@c0[c0] --> AcetobacterMNXM1473@c0[c0] + AcetobacterMNXM8@c0[c0]
AcetobacterR6E72831	AcetobacterMNXM1224@c0[c0] + AcetobacterMNXM2@c0[c0] --> AcetobacterMNXM1539@c0[c0] + AcetobacterMNXM9@c0[c0]
AcetobacterR6E779D10	AcetobacterMNXM76@e0[e] <=>
AcetobacterR6E8AF4B9	AcetobacterMNXM53@c0[c0] + AcetobacterMNXM8381@c0[c0] --> AcetobacterMNXM11397@c0[c0] + 2.0 AcetobacterMNXM1@c0[c0] + AcetobacterMNXM31@c0[c0]
AcetobacterR6EC3E090	AcetobacterMNXM1@c0[c0] + AcetobacterMNXM465@c0[c0] <=> AcetobacterMNXM252@c0[c0] + AcetobacterMNXM2@c0[c0]
AcetobacterR6ED4287B	AcetobacterMNXM1@c0[c0] + AcetobacterMNXM212@c0[c0] + AcetobacterMNXM2@c0[c0] --> AcetobacterMNXM15@c0[c0] + AcetobacterMNXM334@c0[c0]
AcetobacterR6F0204CC	AcetobacterMNXM1473@c0[c0] + AcetobacterMNXM184@c0[c0] + AcetobacterMNXM1@c0[c0] --> AcetobacterMNXM13@c0[c0] + AcetobacterMNXM28933@c0[c0] + AcetobacterMNXM925@c0[c0]
AcetobacterR6F2A1C31	AcetobacterMNXM503@c0[c0] + AcetobacterMNXM8@c0[c0] --> AcetobacterMNXM10@c0[c0] + AcetobacterMNXM13@c0[c0] + AcetobacterMNXM153@c0[c0]
AcetobacterR6F2BBFBD	AcetobacterMNXM12@c0[c0] + AcetobacterMNXM1@c0[c0] + AcetobacterMNXM7607@c0[c0] <=> AcetobacterMNXM272@c0[c0] + AcetobacterMNXM925@c0[c0]
AcetobacterR6F5F4405	AcetobacterMNXM1@c0[c0] + AcetobacterMNXM606@c0[c0] + AcetobacterMNXM6@c0[c0] --> AcetobacterMNXM2@c0[c0] + AcetobacterMNXM5@c0[c0] + AcetobacterMNXM83@c0[c0]
AcetobacterR6F8A8C43	AcetobacterMNXM11@c0[c0] + AcetobacterMNXM8377@c0[c0] <=> AcetobacterMNXM63@c0[c0] + AcetobacterMNXM6573@c0[c0]
AcetobacterR6FA12DDF	AcetobacterMNXM43@e0[e] <=>
AcetobacterR6FBC6916	AcetobacterMNXM29@c0[c0] + AcetobacterMNXM76@c0[c0] <=> AcetobacterMNXM2@c0[c0] + AcetobacterMNXM8671@c0[c0]
AcetobacterR6FFDF6D7	AcetobacterMNXM4@c0[c0] + AcetobacterMNXM6@c0[c0] + AcetobacterMNXM90440@c0[c0] --> AcetobacterMNXM2@c0[c0] + AcetobacterMNXM5@c0[c0] + AcetobacterMNXM91072@c0[c0]
AcetobacterR704BCFF8	AcetobacterMNXM617@e0[e] <=>
AcetobacterR70A0F837	AcetobacterMNXM146496@c0[c0] + AcetobacterMNXM2@c0[c0] <=> AcetobacterMNXM1@c0[c0] + AcetobacterMNXM368@c0[c0] + AcetobacterMNXM65309@c0[c0]
AcetobacterR70D9F7D	AcetobacterMNXM2@c0[c0] + AcetobacterMNXM3@c0[c0] + AcetobacterMNXM632@e0[e] --> AcetobacterMNXM1@c0[c0] + AcetobacterMNXM632@c0[c0] + AcetobacterMNXM7@c0[c0] + AcetobacterMNXM9@c0[c0]
AcetobacterR7124DFB5	AcetobacterMNXM2@c0[c0] + AcetobacterMNXM366@c0[c0] + AcetobacterMNXM4@c0[c0] --> AcetobacterMNXM15@c0[c0] + AcetobacterMNXM161@c0[c0] + AcetobacterMNXM22@c0[c0]
AcetobacterR7189AEC2	AcetobacterMNXM42654@e0[e] <=>
AcetobacterR71B4AE19	AcetobacterMNXM857@c0[c0] + AcetobacterMNXM946@c0[c0] --> AcetobacterMNXM1@c0[c0] + AcetobacterMNXM2680@c0[c0] + AcetobacterMNXM7@c0[c0]
AcetobacterR71CEEEFE	AcetobacterMNXM2178@c0[c0] + AcetobacterMNXM66@c0[c0] --> AcetobacterMNXM558@c0[c0] + AcetobacterMNXM77@c0[c0]
AcetobacterR71D75F0B	AcetobacterMNXM2@c0[c0] + AcetobacterMNXM414@c0[c0] <=> AcetobacterMNXM547@c0[c0]
AcetobacterR7218590E	AcetobacterMNXM11@c0[c0] + AcetobacterMNXM3232@c0[c0] <=> AcetobacterMNXM17312@c0[c0] + AcetobacterMNXM1@c0[c0] + AcetobacterMNXM63@c0[c0]
AcetobacterR721B5568	AcetobacterMNXM01@c0[c0] + AcetobacterMNXM761@c0[c0] <=> AcetobacterMNXM01@e0[e] + AcetobacterMNXM761@e0[e]
AcetobacterR72309AB9	AcetobacterMNXM184@c0[c0] + AcetobacterMNXM1@c0[c0] + AcetobacterMNXM8148@c0[c0] --> AcetobacterMNXM10369@c0[c0] + AcetobacterMNXM13@c0[c0] + AcetobacterMNXM925@c0[c0]
AcetobacterR72386FAA	AcetobacterMNXM141@c0[c0] + AcetobacterMNXM5618@c0[c0] <=> AcetobacterMNXM1@c0[c0] + AcetobacterMNXM31@c0[c0] + AcetobacterMNXM3909@c0[c0]
AcetobacterR72775652	AcetobacterMNXM108@c0[c0] + AcetobacterMNXM1@c0[c0] + AcetobacterMNXM368@c0[c0] <=> AcetobacterMNXM2@c0[c0] + AcetobacterMNXM6600@c0[c0]
AcetobacterR73582F2A	AcetobacterMNXM2@c0[c0] + AcetobacterMNXM40495@c0[c0] <=> AcetobacterMNXM32@c0[c0] + AcetobacterMNXM37@c0[c0]
AcetobacterR73A07AB2	AcetobacterMNXM402@e0[e] <=>
AcetobacterR7409D885	AcetobacterMNXM114@c0[c0] <=> AcetobacterMNXM114@e0[e]
AcetobacterR74324FAA	AcetobacterMNXM11@c0[c0] + AcetobacterMNXM8381@c0[c0] <=> AcetobacterMNXM63@c0[c0] + AcetobacterMNXM6582@c0[c0]
AcetobacterR745A448D	AcetobacterMNXM01@c0[c0] + AcetobacterMNXM348@c0[c0] <=> AcetobacterMNXM01@e0[e] + AcetobacterMNXM348@e0[e]
AcetobacterR746BFB11	AcetobacterMNXM7192@e0[e] <=>
AcetobacterR74AF5B04	AcetobacterMNXM162235@c0[c0] <=> AcetobacterMNXM508@c0[c0]
AcetobacterR74CB4138	AcetobacterMNXM1105@c0[c0] + AcetobacterMNXM11@c0[c0] <=> AcetobacterMNXM1@c0[c0] + AcetobacterMNXM51@c0[c0] + AcetobacterMNXM856@c0[c0]
AcetobacterR750BB052	AcetobacterMNXM184@c0[c0] + AcetobacterMNXM1@c0[c0] + AcetobacterMNXM9860@c0[c0] --> AcetobacterMNXM10219@c0[c0] + AcetobacterMNXM13@c0[c0] + AcetobacterMNXM925@c0[c0]
AcetobacterR752BE607	AcetobacterMNXM75132@c0[c0] + AcetobacterMNXM857@c0[c0] --> AcetobacterMNXM1@c0[c0] + AcetobacterMNXM56168@c0[c0] + AcetobacterMNXM7@c0[c0]
AcetobacterR752ECE2E	AcetobacterMNXM15@c0[c0] + AcetobacterMNXM22@c0[c0] + AcetobacterMNXM835@c0[c0] <=> AcetobacterMNXM2010@c0[c0] + AcetobacterMNXM2@c0[c0] + AcetobacterMNXM4@c0[c0]
AcetobacterR754F8C1E	AcetobacterMNXM16@c0[c0] + AcetobacterMNXM1@c0[c0] --> AcetobacterMNXM13@c0[c0] + AcetobacterMNXM321@c0[c0]
AcetobacterR758E6592	AcetobacterMNXM1706@c0[c0] + AcetobacterMNXM2@c0[c0] <=> AcetobacterMNXM985@c0[c0]
AcetobacterR75D64E2	AcetobacterMNXM147@c0[c0] + AcetobacterMNXM29@c0[c0] <=> AcetobacterMNXM2@c0[c0] + AcetobacterMNXM8664@c0[c0]
AcetobacterR76300FAB	AcetobacterMNXM13@c0[c0] + AcetobacterMNXM277@c0[c0] <=> AcetobacterMNXM1@c0[c0] + AcetobacterMNXM265@c0[c0]
AcetobacterR7636FB99	AcetobacterMNXM11@c0[c0] + AcetobacterMNXM722710@c0[c0] <=> AcetobacterMNXM121@c0[c0] + AcetobacterMNXM1@c0[c0] + AcetobacterMNXM89588@c0[c0]
AcetobacterR76523392	AcetobacterMNXM01@c0[c0] + AcetobacterMNXM27@e0[e] <=> AcetobacterMNXM01@e0[e] + AcetobacterMNXM27@c0[c0]
AcetobacterR766570EA	AcetobacterMNXM29@c0[c0] + AcetobacterMNXM61@c0[c0] <=> AcetobacterMNXM2@c0[c0] + AcetobacterMNXM55287@c0[c0]
AcetobacterR76BABBB9	AcetobacterMNXM11@c0[c0] + AcetobacterMNXM449@c0[c0] <=> AcetobacterMNXM187@c0[c0] + AcetobacterMNXM1@c0[c0] + AcetobacterMNXM63@c0[c0]
AcetobacterR76BFFF7E	AcetobacterMNXM1@c0[c0] + AcetobacterMNXM567@c0[c0] + AcetobacterMNXM7@c0[c0] <=> AcetobacterMNXM333@c0[c0] + AcetobacterMNXM3@c0[c0]
AcetobacterR76CE84ED	AcetobacterMNXM1184@c0[c0] + AcetobacterMNXM2@c0[c0] + AcetobacterMNXM73@c0[c0] --> AcetobacterMNXM722774@c0[c0] + AcetobacterMNXM9@c0[c0]
AcetobacterR76D240CE	AcetobacterMNXM1051@c0[c0] + AcetobacterMNXM5@c0[c0] <=> AcetobacterMNXM1@c0[c0] + AcetobacterMNXM6@c0[c0] + AcetobacterMNXM952@c0[c0]
AcetobacterR7721B77B	AcetobacterMNXM23@c0[c0] + AcetobacterMNXM2806@c0[c0] <=> AcetobacterMNXM2683@e0[e] + AcetobacterMNXM73@c0[c0]
AcetobacterR7727AE9B	AcetobacterMNXM3@c0[c0] + AcetobacterMNXM415@c0[c0] + AcetobacterMNXM55@c0[c0] --> AcetobacterMNXM11@c0[c0] + AcetobacterMNXM14@c0[c0] + AcetobacterMNXM1@c0[c0] + AcetobacterMNXM483@c0[c0]
AcetobacterR772A0FF4	AcetobacterMNXM2@c0[c0] + AcetobacterMNXM339@c0[c0] --> AcetobacterMNXM1@c0[c0] + AcetobacterMNXM341@c0[c0]
AcetobacterR7795A72F	AcetobacterMNXM2053@c0[c0] + AcetobacterMNXM23@c0[c0] <=> AcetobacterMNXM305@c0[c0] + AcetobacterMNXM32@c0[c0]
AcetobacterR77E66835	AcetobacterMNXM11@c0[c0] + AcetobacterMNXM4509@c0[c0] <=> AcetobacterMNXM63@c0[c0] + AcetobacterMNXM90511@c0[c0]
AcetobacterR78444311	AcetobacterMNXM722710@c0[c0] <=> AcetobacterMNXM89795@c0[c0]
AcetobacterR784FD3DA	AcetobacterMNXM4505@e0[e] <=>
AcetobacterR78624B80	AcetobacterMNXM10@c0[c0] + AcetobacterMNXM1979@c0[c0] + AcetobacterMNXM1@c0[c0] <=> AcetobacterMNXM759@c0[c0] + AcetobacterMNXM8@c0[c0]
AcetobacterR786E5B27	2.0 AcetobacterMNXM1@c0[c0] + AcetobacterMNXM555@c0[c0] + AcetobacterMNXM91@c0[c0] --> AcetobacterMNXM11@c0[c0] + AcetobacterMNXM13@c0[c0] + AcetobacterMNXM194@c0[c0]
AcetobacterR78AA5330	AcetobacterMNXM12@c0[c0] + AcetobacterMNXM1@c0[c0] + AcetobacterMNXM8271@c0[c0] <=> AcetobacterMNXM2@c0[c0] + AcetobacterMNXM6497@c0[c0]
AcetobacterR78BD9F29	AcetobacterMNXM3@c0[c0] + AcetobacterMNXM722728@c0[c0] + AcetobacterMNXM89557@c0[c0] --> AcetobacterMNXM1@c0[c0] + AcetobacterMNXM281@c0[c0] + AcetobacterMNXM7@c0[c0] + AcetobacterMNXM9@c0[c0]
AcetobacterR78E0503	AcetobacterMNXM01@c0[c0] + AcetobacterMNXM98@c0[c0] <=> AcetobacterMNXM01@e0[e] + AcetobacterMNXM98@e0[e]
AcetobacterR79363C49	AcetobacterMNXM13@c0[c0] + AcetobacterMNXM635@c0[c0] <=> AcetobacterMNXM134@c0[c0] + AcetobacterMNXM1@c0[c0]
AcetobacterR79582825	AcetobacterMNXM2@c0[c0] + AcetobacterMNXM323@e0[e] + AcetobacterMNXM3@c0[c0] --> AcetobacterMNXM1@c0[c0] + AcetobacterMNXM323@c0[c0] + AcetobacterMNXM7@c0[c0] + AcetobacterMNXM9@c0[c0]
AcetobacterR795A31B2	AcetobacterMNXM12@c0[c0] + AcetobacterMNXM1563@c0[c0] --> AcetobacterMNXM2@c0[c0] + AcetobacterMNXM480@c0[c0] + AcetobacterMNXM92@c0[c0]
AcetobacterR7979BD17	AcetobacterMNXM1295@c0[c0] + AcetobacterMNXM1@c0[c0] + AcetobacterMNXM4@c0[c0] + AcetobacterMNXM6@c0[c0] <=> AcetobacterMNXM2@c0[c0] + AcetobacterMNXM3100@c0[c0] + AcetobacterMNXM5@c0[c0]
AcetobacterR79C1BC5D	AcetobacterMNXM730@c0[c0] + AcetobacterMNXM89689@c0[c0] <=> AcetobacterMNXM817@c0[c0] + AcetobacterMNXM89557@c0[c0]
AcetobacterR79F5C9E2	AcetobacterMNXM21@c0[c0] + AcetobacterMNXM2@c0[c0] + AcetobacterMNXM69@c0[c0] --> AcetobacterMNXM12@c0[c0] + AcetobacterMNXM1@c0[c0] + AcetobacterMNXM98@c0[c0]
AcetobacterR7A0D3C69	AcetobacterMNXM10446@c0[c0] --> AcetobacterMNXM2@c0[c0] + AcetobacterMNXM8220@c0[c0]
AcetobacterR7A49EF64	AcetobacterMNXM32@c0[c0] + AcetobacterMNXM3@c0[c0] + AcetobacterMNXM722733@c0[c0] --> AcetobacterMNXM1953@c0[c0] + AcetobacterMNXM1@c0[c0] + AcetobacterMNXM7@c0[c0] + AcetobacterMNXM9@c0[c0]
AcetobacterR7A7866CC	AcetobacterMNXM1@c0[c0] + AcetobacterMNXM31@c0[c0] + AcetobacterMNXM75103@c0[c0] <=> AcetobacterMNXM4508@c0[c0] + AcetobacterMNXM66@c0[c0]
AcetobacterR7A7E29E1	AcetobacterMNXM2255@e0[e] <=>
AcetobacterR7A7F9389	AcetobacterMNXM12@c0[c0] + AcetobacterMNXM404@c0[c0] + AcetobacterMNXM8@c0[c0] --> AcetobacterMNXM10@c0[c0] + AcetobacterMNXM13@c0[c0] + AcetobacterMNXM471@c0[c0]
AcetobacterR7A9D7E62	AcetobacterMNXM01@c0[c0] + AcetobacterMNXM76@c0[c0] <=> AcetobacterMNXM01@e0[e] + AcetobacterMNXM76@e0[e]
AcetobacterR7AB43FB7	AcetobacterMNXM1488@c0[c0] + AcetobacterMNXM2@c0[c0] <=> AcetobacterMNXM25@c0[c0] + AcetobacterMNXM644@c0[c0]
AcetobacterR7B32672C	AcetobacterMNXM15@c0[c0] + AcetobacterMNXM3382@c0[c0] <=> AcetobacterMNXM2@c0[c0] + AcetobacterMNXM4081@c0[c0]
AcetobacterR7B460315	AcetobacterMNXM10@c0[c0] + AcetobacterMNXM1@c0[c0] + AcetobacterMNXM24297@c0[c0] --> AcetobacterMNXM564@c0[c0] + AcetobacterMNXM8@c0[c0]
AcetobacterR7B6A3CAF	AcetobacterMNXM16@c0[c0] + AcetobacterMNXM4089@c0[c0] <=> AcetobacterMNXM19@c0[c0] + AcetobacterMNXM1@c0[c0] + AcetobacterMNXM4790@c0[c0]
AcetobacterR7B70A4F1	AcetobacterMNXM10@c0[c0] + AcetobacterMNXM1@c0[c0] + AcetobacterMNXM2573@c0[c0] <=> AcetobacterMNXM6439@c0[c0] + AcetobacterMNXM8@c0[c0]
AcetobacterR7BABC48E	AcetobacterMNXM2@c0[c0] + AcetobacterMNXM3@c0[c0] + AcetobacterMNXM61@c0[c0] --> AcetobacterMNXM11@c0[c0] + AcetobacterMNXM16@c0[c0] + AcetobacterMNXM9@c0[c0]
AcetobacterR7C376122	AcetobacterMNXM1213@c0[c0] + AcetobacterMNXM622@c0[c0] --> AcetobacterMNXM1@c0[c0] + 2.0 AcetobacterMNXM2@c0[c0] + AcetobacterMNXM454@c0[c0] + AcetobacterMNXM9@c0[c0]
AcetobacterR7C729D4E	AcetobacterMNXM287@c0[c0] + AcetobacterMNXM96993@c0[c0] --> AcetobacterMNXM105630@c0[c0] + AcetobacterMNXM148@c0[c0] + AcetobacterMNXM14@c0[c0] + AcetobacterMNXM1@c0[c0]
AcetobacterR7C869D1	AcetobacterMNXM1@c0[c0] + AcetobacterMNXM3@c0[c0] + AcetobacterMNXM892@c0[c0] <=> AcetobacterMNXM47994@c0[c0] + AcetobacterMNXM7@c0[c0] + AcetobacterMNXM9@c0[c0]
AcetobacterR7CF7E2E7	AcetobacterMNXM10422@c0[c0] --> AcetobacterMNXM2@c0[c0] + AcetobacterMNXM8210@c0[c0]
AcetobacterR7CFDD634	AcetobacterMNXM15786@c0[c0] + AcetobacterMNXM2@c0[c0] --> AcetobacterMNXM140@c0[c0] + AcetobacterMNXM32@c0[c0]
AcetobacterR7DB3CC2E	AcetobacterMNXM16@c0[c0] + AcetobacterMNXM2563@c0[c0] --> AcetobacterMNXM19@c0[c0] + AcetobacterMNXM1@c0[c0] + AcetobacterMNXM2623@c0[c0]
AcetobacterR7DCE62F1	AcetobacterMNXM103@c0[c0] + AcetobacterMNXM1@c0[c0] + AcetobacterMNXM72@c0[c0] <=> AcetobacterMNXM2@c0[c0] + AcetobacterMNXM777@c0[c0]
AcetobacterR7E1EB68D	AcetobacterMNXM41@e0[e] <=>
AcetobacterR7E606DD4	AcetobacterMNXM175@c0[c0] + AcetobacterMNXM3@c0[c0] <=> AcetobacterMNXM162235@c0[c0] + AcetobacterMNXM1@c0[c0] + AcetobacterMNXM7@c0[c0]
AcetobacterR7E6F6AF9	AcetobacterMNXM2@c0[c0] + AcetobacterMNXM435@c0[c0] + AcetobacterMNXM8@c0[c0] --> AcetobacterMNXM10@c0[c0] + AcetobacterMNXM189@c0[c0] + 2.0 AcetobacterMNXM1@c0[c0]
AcetobacterR7E7B29DE	AcetobacterMNXM2@c0[c0] + AcetobacterMNXM448@c0[c0] --> AcetobacterMNXM198@c0[c0] + AcetobacterMNXM9@c0[c0]
AcetobacterR7EB9A0E5	AcetobacterMNXM3@c0[c0] + AcetobacterMNXM722761@c0[c0] --> AcetobacterMNXM1736@c0[c0] + AcetobacterMNXM1@c0[c0] + AcetobacterMNXM7@c0[c0]
AcetobacterR7F520661	AcetobacterMNXM2@c0[c0] + AcetobacterMNXM326@c0[c0] --> AcetobacterMNXM1@c0[c0] + AcetobacterMNXM251@c0[c0] + AcetobacterMNXM9@c0[c0]
AcetobacterR7F53E2AD	AcetobacterMNXM1@c0[c0] + AcetobacterMNXM259@c0[c0] + AcetobacterMNXM2@c0[c0] --> AcetobacterMNXM15@c0[c0] + AcetobacterMNXM174@c0[c0]
AcetobacterR7F5A64F7	AcetobacterMNXM1849@c0[c0] + 2.0 AcetobacterMNXM22@c0[c0] <=> AcetobacterMNXM1@c0[c0] + AcetobacterMNXM3369@c0[c0] + 2.0 AcetobacterMNXM4@c0[c0]
AcetobacterR7F6EF44B	AcetobacterMNXM5741@c0[c0] + AcetobacterMNXM9620@c0[c0] --> AcetobacterMNXM12@c0[c0] + AcetobacterMNXM1@c0[c0] + AcetobacterMNXM6580@c0[c0]
AcetobacterR7FCB319A	AcetobacterMNXM10474@c0[c0] --> AcetobacterMNXM2@c0[c0] + AcetobacterMNXM8226@c0[c0]
AcetobacterR7FF203EB	AcetobacterMNXM13@c0[c0] + AcetobacterMNXM1945@c0[c0] <=> 2.0 AcetobacterMNXM1@c0[c0] + AcetobacterMNXM92576@c0[c0]
AcetobacterR7FF9B346	AcetobacterMNXM1397@c0[c0] <=> AcetobacterMNXM1515@c0[c0] + AcetobacterMNXM2@c0[c0]
AcetobacterR7FFA0B61	AcetobacterMNXM19009@c0[c0] + AcetobacterMNXM2@c0[c0] + AcetobacterMNXM3@c0[c0] --> AcetobacterMNXM19009@e0[e] + AcetobacterMNXM1@c0[c0] + AcetobacterMNXM7@c0[c0] + AcetobacterMNXM9@c0[c0]
AcetobacterR7FFA4B52	AcetobacterMNXM1558@c0[c0] + AcetobacterMNXM2@c0[c0] + AcetobacterMNXM8@c0[c0] <=> AcetobacterMNXM10@c0[c0] + 2.0 AcetobacterMNXM1@c0[c0] + AcetobacterMNXM5766@c0[c0]
AcetobacterR8014F30	AcetobacterMNXM113@c0[c0] + AcetobacterMNXM3@c0[c0] <=> AcetobacterMNXM30@c0[c0] + AcetobacterMNXM7@c0[c0]
AcetobacterR8090BE74	AcetobacterMNXM295@c0[c0] <=> AcetobacterMNXM722712@c0[c0]
AcetobacterR80A11AA5	AcetobacterMNXM01@c0[c0] + AcetobacterMNXM58@c0[c0] <=> AcetobacterMNXM01@e0[e] + AcetobacterMNXM58@e0[e]
AcetobacterR80DE3CA4	AcetobacterMNXM10@c0[c0] + AcetobacterMNXM1854@c0[c0] + AcetobacterMNXM1@c0[c0] <=> AcetobacterMNXM56@c0[c0] + AcetobacterMNXM590@c0[c0] + AcetobacterMNXM8@c0[c0]
AcetobacterR8128501C	AcetobacterMNXM16@c0[c0] + AcetobacterMNXM97151@c0[c0] <=> AcetobacterMNXM19@c0[c0] + AcetobacterMNXM1@c0[c0] + AcetobacterMNXM4089@c0[c0]
AcetobacterR812B9741	AcetobacterMNXM10@c0[c0] + 2.0 AcetobacterMNXM1@c0[c0] + AcetobacterMNXM4528@c0[c0] <=> AcetobacterMNXM2@c0[c0] + AcetobacterMNXM5387@c0[c0] + AcetobacterMNXM8@c0[c0]
AcetobacterR81381F3F	AcetobacterMNXM1024@c0[c0] + AcetobacterMNXM3480@c0[c0] <=> AcetobacterMNXM256@c0[c0] + AcetobacterMNXM3710@c0[c0]
AcetobacterR813D5B75	AcetobacterMNXM10@c0[c0] + AcetobacterMNXM1@c0[c0] + AcetobacterMNXM9168@c0[c0] --> AcetobacterMNXM7607@c0[c0] + AcetobacterMNXM8@c0[c0]
AcetobacterR81486517	AcetobacterMNXM1569@c0[c0] + AcetobacterMNXM3@c0[c0] <=> AcetobacterMNXM1754@c0[c0] + AcetobacterMNXM1@c0[c0] + AcetobacterMNXM7@c0[c0]
AcetobacterR81A9B7A2	AcetobacterMNXM9670@c0[c0] --> AcetobacterMNXM2@c0[c0] + AcetobacterMNXM8011@c0[c0]
AcetobacterR83078668	AcetobacterMNXM2158@c0[c0] <=> AcetobacterMNXM89795@c0[c0]
AcetobacterR832FF6BF	AcetobacterMNXM1067@c0[c0] + AcetobacterMNXM83@c0[c0] --> AcetobacterMNXM11@c0[c0] + AcetobacterMNXM1722@c0[c0]
AcetobacterR83549CCE	AcetobacterMNXM15@c0[c0] + AcetobacterMNXM687@c0[c0] <=> AcetobacterMNXM1@c0[c0] + AcetobacterMNXM2@c0[c0] + AcetobacterMNXM401@c0[c0]
AcetobacterR838669AD	AcetobacterMNXM12236@e0[e] <=>
AcetobacterR83BE228A	AcetobacterMNXM12906@c0[c0] <=> AcetobacterMNXM5432@c0[c0] + AcetobacterMNXM57@c0[c0]
AcetobacterR842295DD	AcetobacterMNXM314@e0[e] <=>
AcetobacterR84303FE3	AcetobacterMNXM17@c0[c0] + AcetobacterMNXM1@c0[c0] + AcetobacterMNXM96993@c0[c0] --> AcetobacterMNXM148@c0[c0] + AcetobacterMNXM2@c0[c0] + AcetobacterMNXM572@c0[c0]
AcetobacterR8430AD03	AcetobacterMNXM1@c0[c0] + AcetobacterMNXM2@c0[c0] + AcetobacterMNXM8868@c0[c0] <=> AcetobacterMNXM32@c0[c0] + AcetobacterMNXM61@c0[c0]
AcetobacterR846ACB	AcetobacterMNXM11@e0[e] <=>
AcetobacterR84767930	AcetobacterMNXM5@e0[e] --> AcetobacterMNXM5@c0[c0]
AcetobacterR84864D36	AcetobacterMNXM323@c0[c0] + AcetobacterMNXM418@c0[c0] + AcetobacterMNXM96993@c0[c0] --> AcetobacterMNXM105630@c0[c0] + AcetobacterMNXM148@c0[c0] + AcetobacterMNXM1@c0[c0] + AcetobacterMNXM26@c0[c0] + AcetobacterMNXM55@c0[c0]
AcetobacterR848BD80B	AcetobacterMNXM2@c0[c0] + AcetobacterMNXM76@c0[c0] --> AcetobacterMNXM15@c0[c0] + AcetobacterMNXM23@c0[c0] + AcetobacterMNXM320@c0[c0]
AcetobacterR84A4253B	AcetobacterMNXM1626@c0[c0] + AcetobacterMNXM5@c0[c0] <=> AcetobacterMNXM1@c0[c0] + AcetobacterMNXM622@c0[c0] + AcetobacterMNXM6@c0[c0]
AcetobacterR84D049B1	AcetobacterMNXM29@c0[c0] + AcetobacterMNXM3@c0[c0] + AcetobacterMNXM90003@c0[c0] --> AcetobacterMNXM1@c0[c0] + AcetobacterMNXM463@c0[c0] + AcetobacterMNXM7@c0[c0] + AcetobacterMNXM9@c0[c0]
AcetobacterR84DA1D8C	AcetobacterMNXM4507@c0[c0] + AcetobacterMNXM53@c0[c0] --> 2.0 AcetobacterMNXM1@c0[c0] + AcetobacterMNXM31@c0[c0] + AcetobacterMNXM92575@c0[c0]
AcetobacterR850F8631	AcetobacterMNXM245@c0[c0] --> AcetobacterMNXM1617@c0[c0] + AcetobacterMNXM1@c0[c0] + AcetobacterMNXM2@c0[c0]
AcetobacterR8533594A	AcetobacterMNXM10@c0[c0] + AcetobacterMNXM1@c0[c0] + AcetobacterMNXM2178@c0[c0] --> AcetobacterMNXM558@c0[c0] + AcetobacterMNXM8@c0[c0]
AcetobacterR8553B7FD	AcetobacterMNXM2@e0[e] <=>
AcetobacterR85CE150F	AcetobacterMNXM1@c0[c0] + AcetobacterMNXM503@c0[c0] --> AcetobacterMNXM13@c0[c0] + AcetobacterMNXM162242@c0[c0] + AcetobacterMNXM2@c0[c0]
AcetobacterR85D55D03	AcetobacterMNXM2@c0[c0] + AcetobacterMNXM722774@c0[c0] --> AcetobacterMNXM989@c0[c0] + AcetobacterMNXM9@c0[c0]
AcetobacterR85F5BCA5	AcetobacterMNXM10@c0[c0] + AcetobacterMNXM1967@c0[c0] + AcetobacterMNXM1@c0[c0] <=> AcetobacterMNXM3413@c0[c0] + AcetobacterMNXM8@c0[c0]
AcetobacterR86087969	AcetobacterMNXM1@c0[c0] + AcetobacterMNXM2@c0[c0] + AcetobacterMNXM360@c0[c0] --> AcetobacterMNXM15@c0[c0] + AcetobacterMNXM452@c0[c0]
AcetobacterR861FE941	AcetobacterMNXM360@c0[c0] + AcetobacterMNXM7@c0[c0] <=> AcetobacterMNXM3@c0[c0] + AcetobacterMNXM411@c0[c0]
AcetobacterR864C7C0C	AcetobacterMNXM2@c0[c0] + 4.0 AcetobacterMNXM554@c0[c0] --> 4.0 AcetobacterMNXM15@c0[c0] + AcetobacterMNXM547@c0[c0]
AcetobacterR86620F7D	AcetobacterMNXM4239@c0[c0] + AcetobacterMNXM57@c0[c0] <=> AcetobacterMNXM9634@c0[c0]
AcetobacterR8681C8F7	AcetobacterMNXM1514@c0[c0] + AcetobacterMNXM89557@c0[c0] <=> AcetobacterMNXM20@c0[c0] + AcetobacterMNXM759@c0[c0]
AcetobacterR868F37B4	AcetobacterMNXM1199@c0[c0] + AcetobacterMNXM1839@c0[c0] <=> AcetobacterMNXM1569@c0[c0] + AcetobacterMNXM17@c0[c0] + AcetobacterMNXM1@c0[c0]
AcetobacterR86A95B6F	AcetobacterMNXM149@e0[e] + AcetobacterMNXM2@c0[c0] + AcetobacterMNXM3@c0[c0] --> AcetobacterMNXM149@c0[c0] + AcetobacterMNXM1@c0[c0] + AcetobacterMNXM7@c0[c0] + AcetobacterMNXM9@c0[c0]
AcetobacterR86B609E1	AcetobacterMNXM45856@c0[c0] + AcetobacterMNXM53@c0[c0] --> AcetobacterMNXM1@c0[c0] + AcetobacterMNXM31@c0[c0] + AcetobacterMNXM75116@c0[c0]
AcetobacterR86DB73C6	AcetobacterMNXM234@c0[c0] + AcetobacterMNXM3@c0[c0] <=> AcetobacterMNXM572@c0[c0] + AcetobacterMNXM7@c0[c0]
AcetobacterR86E99583	AcetobacterMNXM174@c0[c0] + AcetobacterMNXM91@c0[c0] --> AcetobacterMNXM11@c0[c0] + AcetobacterMNXM298@c0[c0]
AcetobacterR87168B63	AcetobacterMNXM1137@c0[c0] + AcetobacterMNXM2@c0[c0] --> AcetobacterMNXM114184@c0[c0] + AcetobacterMNXM13@c0[c0]
AcetobacterR877AEC07	AcetobacterMNXM12@c0[c0] + AcetobacterMNXM25@c0[c0] + AcetobacterMNXM3@c0[c0] <=> AcetobacterMNXM7@c0[c0] + AcetobacterMNXM92@c0[c0] + AcetobacterMNXM9@c0[c0]
AcetobacterR87BD80EE	2.0 AcetobacterMNXM11@c0[c0] + AcetobacterMNXM292@c0[c0] + AcetobacterMNXM5@c0[c0] --> AcetobacterMNXM1@c0[c0] + 2.0 AcetobacterMNXM34@c0[c0] + AcetobacterMNXM6@c0[c0]
AcetobacterR87F08E67	AcetobacterMNXM10@c0[c0] + AcetobacterMNXM1@c0[c0] + AcetobacterMNXM6125@c0[c0] <=> AcetobacterMNXM6882@c0[c0] + AcetobacterMNXM8@c0[c0]
AcetobacterR880FBB6B	AcetobacterMNXM2773@c0[c0] <=> AcetobacterMNXM4269@c0[c0]
AcetobacterR88123035	AcetobacterMNXM2561@e0[e] <=>
AcetobacterR8877E3E6	AcetobacterMNXM1@c0[c0] + AcetobacterMNXM598@c0[c0] + AcetobacterMNXM65309@c0[c0] <=> AcetobacterMNXM2@c0[c0] + AcetobacterMNXM6608@c0[c0]
AcetobacterR88CB70A4	AcetobacterMNXM158@c0[c0] + AcetobacterMNXM91@c0[c0] --> AcetobacterMNXM11@c0[c0] + AcetobacterMNXM80@c0[c0]
AcetobacterR88F5C3F7	AcetobacterMNXM15@c0[c0] + AcetobacterMNXM304@c0[c0] <=> AcetobacterMNXM2@c0[c0] + AcetobacterMNXM4489@c0[c0]
AcetobacterR896D31EA	AcetobacterMNXM1287@c0[c0] + AcetobacterMNXM725867@c0[c0] <=> AcetobacterMNXM1392@c0[c0] + AcetobacterMNXM89557@c0[c0]
AcetobacterR899F8C6	AcetobacterMNXM172@c0[c0] + AcetobacterMNXM2@c0[c0] + AcetobacterMNXM8@c0[c0] --> AcetobacterMNXM10@c0[c0] + 2.0 AcetobacterMNXM1@c0[c0] + AcetobacterMNXM25@c0[c0]
AcetobacterR89A78359	2.0 AcetobacterMNXM156@c0[c0] + AcetobacterMNXM3@c0[c0] --> AcetobacterMNXM1@c0[c0] + AcetobacterMNXM669@c0[c0] + AcetobacterMNXM7@c0[c0] + AcetobacterMNXM9@c0[c0]
AcetobacterR8A18B7E	AcetobacterMNXM17@c0[c0] + AcetobacterMNXM7@c0[c0] <=> AcetobacterMNXM3@c0[c0] + AcetobacterMNXM80@c0[c0]
AcetobacterR8A1B0DCC	AcetobacterMNXM13@c0[c0] + AcetobacterMNXM357@c0[c0] <=> AcetobacterMNXM1@c0[c0] + AcetobacterMNXM722724@c0[c0]
AcetobacterR8A4AE9CC	AcetobacterMNXM01@c0[c0] + AcetobacterMNXM25@c0[c0] <=> AcetobacterMNXM01@e0[e] + AcetobacterMNXM25@e0[e]
AcetobacterR8ACFA776	AcetobacterMNXM289@e0[e] + AcetobacterMNXM2@c0[c0] + AcetobacterMNXM3@c0[c0] --> AcetobacterMNXM1@c0[c0] + AcetobacterMNXM289@c0[c0] + AcetobacterMNXM7@c0[c0] + AcetobacterMNXM9@c0[c0]
AcetobacterR8AE1BF5A	AcetobacterMNXM10@c0[c0] + 2.0 AcetobacterMNXM1@c0[c0] + AcetobacterMNXM4528@c0[c0] <=> AcetobacterMNXM2@c0[c0] + AcetobacterMNXM6560@c0[c0] + AcetobacterMNXM8@c0[c0]
AcetobacterR8B2C2AAB	AcetobacterMNXM1954@c0[c0] + AcetobacterMNXM251@c0[c0] <=> AcetobacterMNXM2264@c0[c0] + AcetobacterMNXM80@c0[c0]
AcetobacterR8B8B894	AcetobacterMNXM9694@c0[c0] --> AcetobacterMNXM2@c0[c0] + AcetobacterMNXM8019@c0[c0]
AcetobacterR8BA198E7	AcetobacterMNXM1@c0[c0] + AcetobacterMNXM29@c0[c0] + AcetobacterMNXM998@c0[c0] --> AcetobacterMNXM13@c0[c0] + AcetobacterMNXM81221@c0[c0]
AcetobacterR8C012C1B	AcetobacterMNXM10@c0[c0] + AcetobacterMNXM1@c0[c0] + AcetobacterMNXM6216@c0[c0] <=> AcetobacterMNXM5676@c0[c0] + AcetobacterMNXM8@c0[c0]
AcetobacterR8C2778A0	2.0 AcetobacterMNXM13@c0[c0] + 2.0 AcetobacterMNXM2@c0[c0] + AcetobacterMNXM351@c0[c0] <=> 2.0 AcetobacterMNXM1@c0[c0] + AcetobacterMNXM410@c0[c0] + AcetobacterMNXM4@c0[c0]
AcetobacterR8C610D61	AcetobacterMNXM5742@c0[c0] + AcetobacterMNXM66@c0[c0] --> AcetobacterMNXM12@c0[c0] + AcetobacterMNXM9603@c0[c0]
AcetobacterR8C92440	AcetobacterMNXM3@c0[c0] + AcetobacterMNXM55@c0[c0] + AcetobacterMNXM622@c0[c0] + AcetobacterMNXM76@c0[c0] --> AcetobacterMNXM107505@c0[c0] + AcetobacterMNXM11@c0[c0] + AcetobacterMNXM13@c0[c0] + AcetobacterMNXM14@c0[c0] + AcetobacterMNXM1@c0[c0] + AcetobacterMNXM2@c0[c0] + AcetobacterMNXM32@c0[c0] + AcetobacterMNXM960@c0[c0]
AcetobacterR8CA061EC	AcetobacterMNXM2@c0[c0] + AcetobacterMNXM3@c0[c0] + AcetobacterMNXM4505@c0[c0] --> AcetobacterMNXM1@c0[c0] + AcetobacterMNXM4505@e0[e] + AcetobacterMNXM7@c0[c0] + AcetobacterMNXM9@c0[c0]
AcetobacterR8CB23362	AcetobacterMNXM1@c0[c0] + AcetobacterMNXM6@c0[c0] + AcetobacterMNXM9700@c0[c0] --> AcetobacterMNXM5@c0[c0] + AcetobacterMNXM9698@c0[c0]
AcetobacterR8CD5856D	AcetobacterMNXM128@e0[e] <=>
AcetobacterR8D28DDB9	AcetobacterMNXM12@c0[c0] + AcetobacterMNXM184@c0[c0] <=> AcetobacterMNXM40@c0[c0] + AcetobacterMNXM925@c0[c0]
AcetobacterR8D3DE263	AcetobacterMNXM70@c0[c0] + AcetobacterMNXM93@c0[c0] <=> AcetobacterMNXM722743@c0[c0]
AcetobacterR8D47E74E	AcetobacterMNXM216@c0[c0] + AcetobacterMNXM2@c0[c0] --> AcetobacterMNXM15@c0[c0] + AcetobacterMNXM274@c0[c0]
AcetobacterR8D5BB64B	AcetobacterMNXM2@c0[c0] + AcetobacterMNXM3149@c0[c0] --> AcetobacterMNXM1@c0[c0] + AcetobacterMNXM2183@c0[c0]
AcetobacterR8D69E06B	2.0 AcetobacterMNXM1@c0[c0] + AcetobacterMNXM365@c0[c0] + AcetobacterMNXM93@c0[c0] <=> AcetobacterMNXM723207@c0[c0]
AcetobacterR8D833984	AcetobacterMNXM1446@c0[c0] + AcetobacterMNXM3@c0[c0] + AcetobacterMNXM669@c0[c0] --> AcetobacterMNXM1954@c0[c0] + AcetobacterMNXM1@c0[c0] + AcetobacterMNXM7@c0[c0] + AcetobacterMNXM9@c0[c0]
AcetobacterR8DB6E654	AcetobacterMNXM1024@c0[c0] + AcetobacterMNXM1705@c0[c0] <=> AcetobacterMNXM256@c0[c0] + AcetobacterMNXM4815@c0[c0]
AcetobacterR8DC0D6CE	AcetobacterMNXM11@c0[c0] + AcetobacterMNXM481@c0[c0] <=> AcetobacterMNXM1@c0[c0] + AcetobacterMNXM373@c0[c0] + AcetobacterMNXM3@c0[c0]
AcetobacterR8DD91CD3	AcetobacterMNXM121@c0[c0] + AcetobacterMNXM2@c0[c0] + AcetobacterMNXM37@c0[c0] + AcetobacterMNXM3@c0[c0] --> 2.0 AcetobacterMNXM1@c0[c0] + AcetobacterMNXM63@c0[c0] + AcetobacterMNXM7@c0[c0] + AcetobacterMNXM89557@c0[c0] + AcetobacterMNXM9@c0[c0]
AcetobacterR8E0B6672	AcetobacterMNXM105@c0[c0] + AcetobacterMNXM3@c0[c0] <=> AcetobacterMNXM1@c0[c0] + AcetobacterMNXM508@c0[c0] + AcetobacterMNXM7@c0[c0]
AcetobacterR8E116751	AcetobacterMNXM186@c0[c0] <=> AcetobacterMNXM901@c0[c0]
AcetobacterR8EBCC0FB	AcetobacterMNXM184@c0[c0] + 2.0 AcetobacterMNXM1@c0[c0] + AcetobacterMNXM5723@c0[c0] --> AcetobacterMNXM13@c0[c0] + AcetobacterMNXM26095@c0[c0] + AcetobacterMNXM925@c0[c0]
AcetobacterR8ECA8394	AcetobacterMNXM01@c0[c0] + AcetobacterMNXM114@c0[c0] <=> AcetobacterMNXM01@e0[e] + AcetobacterMNXM114@e0[e]
AcetobacterR8ED16AD0	AcetobacterMNXM2@c0[c0] + AcetobacterMNXM3@c0[c0] + AcetobacterMNXM7192@e0[e] --> AcetobacterMNXM1@c0[c0] + AcetobacterMNXM7192@c0[c0] + AcetobacterMNXM7@c0[c0] + AcetobacterMNXM9@c0[c0]
AcetobacterR8EE11644	AcetobacterMNXM90163@e0[e] <=>
AcetobacterR8EFA7FDB	AcetobacterMNXM10148@c0[c0] <=> AcetobacterMNXM57@c0[c0] + AcetobacterMNXM7104@c0[c0]
AcetobacterR8F31BEC1	AcetobacterMNXM1663@c0[c0] + AcetobacterMNXM8@c0[c0] <=> AcetobacterMNXM10@c0[c0] + AcetobacterMNXM1@c0[c0] + AcetobacterMNXM998@c0[c0]
AcetobacterR8F4AFFD8	AcetobacterMNXM11360@c0[c0] + AcetobacterMNXM31@c0[c0] <=> AcetobacterMNXM66@c0[c0] + AcetobacterMNXM8378@c0[c0]
AcetobacterR8F56948	AcetobacterMNXM1@c0[c0] + AcetobacterMNXM236@c0[c0] + AcetobacterMNXM368@c0[c0] <=> AcetobacterMNXM2@c0[c0] + AcetobacterMNXM34811@c0[c0]
AcetobacterR8FCD00D9	AcetobacterMNXM4494@c0[c0] + AcetobacterMNXM57@c0[c0] <=> AcetobacterMNXM9951@c0[c0]
AcetobacterR9019553A	AcetobacterMNXM1@c0[c0] + AcetobacterMNXM457@c0[c0] + AcetobacterMNXM6@c0[c0] <=> AcetobacterMNXM5@c0[c0] + AcetobacterMNXM90@c0[c0]
AcetobacterR901F1234	AcetobacterMNXM13@c0[c0] + AcetobacterMNXM32178@c0[c0] <=> AcetobacterMNXM1@c0[c0] + AcetobacterMNXM32181@c0[c0]
AcetobacterR910DACEB	AcetobacterMNXM218@c0[c0] --> AcetobacterMNXM15@c0[c0] + AcetobacterMNXM75@c0[c0]
AcetobacterR915BEF65	AcetobacterMNXM29@c0[c0] + AcetobacterMNXM42@c0[c0] <=> AcetobacterMNXM2@c0[c0] + AcetobacterMNXM722983@c0[c0]
AcetobacterR9170FEA0	AcetobacterMNXM533@e0[e] <=>
AcetobacterR91EAD6C7	AcetobacterMNXM1955@c0[c0] + AcetobacterMNXM47@c0[c0] <=> AcetobacterMNXM1344@c0[c0] + AcetobacterMNXM17@c0[c0] + AcetobacterMNXM1@c0[c0]
AcetobacterR91EB7210	AcetobacterMNXM31@c0[c0] + AcetobacterMNXM91691@c0[c0] <=> AcetobacterMNXM4512@c0[c0] + AcetobacterMNXM66@c0[c0]
AcetobacterR920CA4FD	AcetobacterMNXM1635@c0[c0] + AcetobacterMNXM16@c0[c0] <=> AcetobacterMNXM1707@c0[c0] + AcetobacterMNXM19@c0[c0] + AcetobacterMNXM1@c0[c0]
AcetobacterR924E1114	AcetobacterMNXM1@c0[c0] + AcetobacterMNXM2404@c0[c0] + AcetobacterMNXM6@c0[c0] --> AcetobacterMNXM2405@c0[c0] + AcetobacterMNXM5@c0[c0] + AcetobacterMNXM9@c0[c0]
AcetobacterR92ADC8AD	AcetobacterMNXM3@c0[c0] + AcetobacterMNXM572@c0[c0] <=> AcetobacterMNXM452@c0[c0] + AcetobacterMNXM7@c0[c0]
AcetobacterR92B23EA7	AcetobacterMNXM10@c0[c0] + AcetobacterMNXM1@c0[c0] + AcetobacterMNXM29072@c0[c0] --> AcetobacterMNXM844@c0[c0] + AcetobacterMNXM8@c0[c0]
AcetobacterR92BC4360	AcetobacterMNXM10@c0[c0] + AcetobacterMNXM1@c0[c0] + AcetobacterMNXM8196@c0[c0] --> AcetobacterMNXM8194@c0[c0] + AcetobacterMNXM8@c0[c0]
AcetobacterR92E37EFE	AcetobacterMNXM20@c0[c0] + AcetobacterMNXM2489@c0[c0] <=> AcetobacterMNXM894@c0[c0] + AcetobacterMNXM89557@c0[c0]
AcetobacterR92F52C02	AcetobacterMNXM162804@c0[c0] + AcetobacterMNXM3@c0[c0] <=> AcetobacterMNXM388@c0[c0] + AcetobacterMNXM7@c0[c0] + AcetobacterMNXM9@c0[c0]
AcetobacterR92FAC807	AcetobacterMNXM238@c0[c0] + AcetobacterMNXM2@c0[c0] + AcetobacterMNXM722725@c0[c0] <=> AcetobacterMNXM725867@c0[c0] + AcetobacterMNXM959@c0[c0]
AcetobacterR935C177	AcetobacterMNXM16413@e0[e] <=>
AcetobacterR93BB942C	AcetobacterMNXM01@c0[c0] + AcetobacterMNXM161565@c0[c0] <=> AcetobacterMNXM01@e0[e] + AcetobacterMNXM161565@e0[e]
AcetobacterR93C8E977	AcetobacterMNXM42@c0[c0] + AcetobacterMNXM4@c0[c0] --> AcetobacterMNXM22@c0[c0] + AcetobacterMNXM599@c0[c0]
AcetobacterR93F726F	AcetobacterMNXM2036@c0[c0] + AcetobacterMNXM26@c0[c0] <=> AcetobacterMNXM2157@c0[c0] + AcetobacterMNXM2@c0[c0]
AcetobacterR943D1160	AcetobacterMNXM198@e0[e] + AcetobacterMNXM73@c0[c0] <=> AcetobacterMNXM23@c0[c0] + AcetobacterMNXM448@c0[c0]
AcetobacterR945789BB	AcetobacterMNXM10187@c0[c0] + AcetobacterMNXM2@c0[c0] <=> AcetobacterMNXM2968@c0[c0] + AcetobacterMNXM57@c0[c0]
AcetobacterR94601A77	AcetobacterMNXM22@c0[c0] + 2.0 AcetobacterMNXM57@c0[c0] --> AcetobacterMNXM151@c0[c0] + 2.0 AcetobacterMNXM2@c0[c0]
AcetobacterR94D131D7	AcetobacterMNXM131@c0[c0] <=> AcetobacterMNXM2@c0[c0] + AcetobacterMNXM813@c0[c0]
AcetobacterR9565920A	AcetobacterMNXM10@c0[c0] + AcetobacterMNXM1@c0[c0] + AcetobacterMNXM8226@c0[c0] --> AcetobacterMNXM8225@c0[c0] + AcetobacterMNXM8@c0[c0]
AcetobacterR95C36F33	AcetobacterMNXM11814@e0[e] <=>
AcetobacterR963AB983	AcetobacterMNXM1473@c0[c0] + AcetobacterMNXM2@c0[c0] <=> AcetobacterMNXM1043@c0[c0] + AcetobacterMNXM1@c0[c0] + AcetobacterMNXM925@c0[c0]
AcetobacterR96A93F83	AcetobacterMNXM1268@c0[c0] <=> AcetobacterMNXM1967@c0[c0]
AcetobacterR96C06EED	AcetobacterMNXM232@e0[e] <=>
AcetobacterR97222D19	AcetobacterMNXM12@c0[c0] + AcetobacterMNXM1@c0[c0] + AcetobacterMNXM36570@c0[c0] <=> AcetobacterMNXM2@c0[c0] + AcetobacterMNXM6818@c0[c0]
AcetobacterR97365253	AcetobacterMNXM10@c0[c0] + AcetobacterMNXM1@c0[c0] + AcetobacterMNXM361@c0[c0] <=> AcetobacterMNXM353@c0[c0] + AcetobacterMNXM8@c0[c0]
AcetobacterR975F58F9	AcetobacterMNXM1422@c0[c0] --> AcetobacterMNXM1456@c0[c0] + AcetobacterMNXM2@c0[c0]
AcetobacterR9781F4E1	AcetobacterMNXM142@c0[c0] + AcetobacterMNXM32@c0[c0] <=> AcetobacterMNXM2@c0[c0] + AcetobacterMNXM8264@c0[c0]
AcetobacterR979962E5	AcetobacterMNXM184@c0[c0] + AcetobacterMNXM1@c0[c0] + AcetobacterMNXM6637@c0[c0] --> AcetobacterMNXM13@c0[c0] + AcetobacterMNXM925@c0[c0] + AcetobacterMNXM9701@c0[c0]
AcetobacterR9848B1EB	AcetobacterMNXM3@c0[c0] + AcetobacterMNXM495@c0[c0] <=> AcetobacterMNXM423@c0[c0] + AcetobacterMNXM7@c0[c0]
AcetobacterR9853EEC1	AcetobacterMNXM255@c0[c0] + AcetobacterMNXM2@c0[c0] --> AcetobacterMNXM15@c0[c0] + AcetobacterMNXM56@c0[c0]
AcetobacterR98B355B0	AcetobacterMNXM1392@c0[c0] + AcetobacterMNXM3@c0[c0] --> AcetobacterMNXM511@c0[c0] + AcetobacterMNXM7@c0[c0] + AcetobacterMNXM9@c0[c0]
AcetobacterR98D17AD	AcetobacterMNXM25@e0[e] <=>
AcetobacterR98EC4D2A	AcetobacterMNXM125@c0[c0] + AcetobacterMNXM2@c0[c0] <=> AcetobacterMNXM456@c0[c0]
AcetobacterR9912857	AcetobacterMNXM2@c0[c0] + AcetobacterMNXM429@c0[c0] --> AcetobacterMNXM1@c0[c0] + AcetobacterMNXM325@c0[c0]
AcetobacterR9915C0E1	AcetobacterMNXM55194@c0[c0] + AcetobacterMNXM722710@c0[c0] --> AcetobacterMNXM17@c0[c0] + AcetobacterMNXM1@c0[c0] + AcetobacterMNXM54163@c0[c0]
AcetobacterR99468558	AcetobacterMNXM2@c0[c0] + AcetobacterMNXM7231@c0[c0] --> AcetobacterMNXM123@c0[c0] + AcetobacterMNXM15@c0[c0] + AcetobacterMNXM23@c0[c0]
AcetobacterR994849BF	AcetobacterMNXM184@c0[c0] + AcetobacterMNXM1@c0[c0] + AcetobacterMNXM6644@c0[c0] --> AcetobacterMNXM13@c0[c0] + AcetobacterMNXM925@c0[c0] + AcetobacterMNXM9707@c0[c0]
AcetobacterR99AF74B8	AcetobacterMNXM612@e0[e] <=>
AcetobacterR99D2D80E	AcetobacterMNXM126241@c0[c0] + AcetobacterMNXM2@c0[c0] <=> AcetobacterMNXM140@c0[c0] + AcetobacterMNXM29@c0[c0]
AcetobacterR99EABE5E	AcetobacterMNXM1@c0[c0] + AcetobacterMNXM76@c0[c0] --> AcetobacterMNXM13@c0[c0] + AcetobacterMNXM603@c0[c0]
AcetobacterR9A2052FB	AcetobacterMNXM168@c0[c0] + AcetobacterMNXM242@c0[c0] <=> AcetobacterMNXM212@c0[c0] + AcetobacterMNXM2@c0[c0]
AcetobacterR9A7F200E	AcetobacterMNXM114@c0[c0] + AcetobacterMNXM15@c0[c0] <=> AcetobacterMNXM89689@c0[c0]
AcetobacterR9B3E3419	AcetobacterMNXM1@c0[c0] + AcetobacterMNXM6@c0[c0] + AcetobacterMNXM722829@c0[c0] <=> AcetobacterMNXM5@c0[c0] + AcetobacterMNXM722714@c0[c0]
AcetobacterR9B45D0C6	AcetobacterMNXM4269@c0[c0] --> AcetobacterMNXM2@c0[c0] + AcetobacterMNXM397@c0[c0]
AcetobacterR9B4C369D	AcetobacterMNXM2@c0[c0] + AcetobacterMNXM5490@c0[c0] --> 2.0 AcetobacterMNXM1@c0[c0] + AcetobacterMNXM66@c0[c0] + AcetobacterMNXM83847@c0[c0]
AcetobacterR9B5A3AD9	AcetobacterMNXM10@c0[c0] + AcetobacterMNXM1@c0[c0] + AcetobacterMNXM8221@c0[c0] --> AcetobacterMNXM8219@c0[c0] + AcetobacterMNXM8@c0[c0]
AcetobacterR9B74CBF3	AcetobacterMNXM2@c0[c0] + AcetobacterMNXM646@c0[c0] --> AcetobacterMNXM127@c0[c0] + AcetobacterMNXM9@c0[c0]
AcetobacterR9B98C0D0	AcetobacterMNXM1@c0[c0] + AcetobacterMNXM951@c0[c0] <=> AcetobacterMNXM2@c0[c0] + AcetobacterMNXM5488@c0[c0]
AcetobacterR9C102885	AcetobacterMNXM1222@c0[c0] + AcetobacterMNXM5@c0[c0] <=> AcetobacterMNXM1221@c0[c0] + AcetobacterMNXM1@c0[c0] + AcetobacterMNXM6@c0[c0]
AcetobacterR9C38381F	AcetobacterMNXM10@c0[c0] + AcetobacterMNXM1@c0[c0] + AcetobacterMNXM23@c0[c0] <=> AcetobacterMNXM285@c0[c0] + AcetobacterMNXM8@c0[c0]
AcetobacterR9C52AB71	AcetobacterMNXM2@c0[c0] + AcetobacterMNXM759@c0[c0] --> AcetobacterMNXM1802@c0[c0] + AcetobacterMNXM9@c0[c0]
AcetobacterR9C6D90CB	4.0 AcetobacterMNXM01@c0[c0] + AcetobacterMNXM2@c0[c0] + AcetobacterMNXM3@c0[c0] <=> 4.0 AcetobacterMNXM01@e0[e] + AcetobacterMNXM1@c0[c0] + AcetobacterMNXM7@c0[c0] + AcetobacterMNXM9@c0[c0]
AcetobacterR9CF0AACD	AcetobacterMNXM124@e0[e] + AcetobacterMNXM2@c0[c0] + AcetobacterMNXM3@c0[c0] --> AcetobacterMNXM124@c0[c0] + AcetobacterMNXM1@c0[c0] + AcetobacterMNXM7@c0[c0] + AcetobacterMNXM9@c0[c0]
AcetobacterR9D39B542	AcetobacterMNXM180@c0[c0] + AcetobacterMNXM5935@c0[c0] <=> AcetobacterMNXM82761@c0[c0] + AcetobacterMNXM96952@c0[c0]
AcetobacterR9D50CB97	AcetobacterMNXM162235@c0[c0] <=> AcetobacterMNXM427@c0[c0]
AcetobacterR9DB865F1	AcetobacterMNXM147671@c0[c0] + AcetobacterMNXM2@c0[c0] <=> AcetobacterMNXM1@c0[c0] + AcetobacterMNXM368@c0[c0] + AcetobacterMNXM900@c0[c0]
AcetobacterR9E18C788	AcetobacterMNXM11@c0[c0] + AcetobacterMNXM15@c0[c0] + AcetobacterMNXM234@c0[c0] <=> 2.0 AcetobacterMNXM2@c0[c0] + AcetobacterMNXM360@c0[c0]
AcetobacterR9E1E9C47	AcetobacterMNXM148@c0[c0] + AcetobacterMNXM6@c0[c0] <=> AcetobacterMNXM5@c0[c0] + AcetobacterMNXM96993@c0[c0]
AcetobacterR9E6CFD4A	AcetobacterMNXM1@c0[c0] + AcetobacterMNXM31@c0[c0] + AcetobacterMNXM3421@c0[c0] <=> AcetobacterMNXM449@c0[c0] + AcetobacterMNXM90768@c0[c0]
AcetobacterR9EB9C364	AcetobacterMNXM2212@c0[c0] + AcetobacterMNXM2@c0[c0] + AcetobacterMNXM8@c0[c0] --> AcetobacterMNXM10@c0[c0] + 2.0 AcetobacterMNXM1@c0[c0] + AcetobacterMNXM29@c0[c0]
AcetobacterR9EDADEC4	AcetobacterMNXM238@c0[c0] + AcetobacterMNXM56@c0[c0] <=> AcetobacterMNXM959@c0[c0]
AcetobacterR9F3DD2ED	AcetobacterMNXM58@e0[e] <=>
AcetobacterR9F67C5A1	AcetobacterMNXM1@c0[c0] + AcetobacterMNXM66@c0[c0] + AcetobacterMNXM7@c0[c0] <=> AcetobacterMNXM3@c0[c0] + AcetobacterMNXM89612@c0[c0]
AcetobacterR9F6F9E0D	AcetobacterMNXM2451@c0[c0] <=> AcetobacterMNXM2709@c0[c0] + AcetobacterMNXM2@c0[c0]
AcetobacterR9F81B92C	AcetobacterMNXM3@c0[c0] + AcetobacterMNXM529@c0[c0] + AcetobacterMNXM955@c0[c0] --> AcetobacterMNXM1446@c0[c0] + AcetobacterMNXM1@c0[c0] + AcetobacterMNXM7@c0[c0] + AcetobacterMNXM9@c0[c0]
AcetobacterR9FC76177	AcetobacterMNXM1@c0[c0] + AcetobacterMNXM315@c0[c0] --> AcetobacterMNXM13@c0[c0] + AcetobacterMNXM518@c0[c0]
AcetobacterRA047B22E	AcetobacterMNXM184@c0[c0] + AcetobacterMNXM1@c0[c0] + AcetobacterMNXM2645@c0[c0] --> AcetobacterMNXM13@c0[c0] + AcetobacterMNXM25602@c0[c0] + AcetobacterMNXM925@c0[c0]
AcetobacterRA056CFE3	AcetobacterMNXM1@c0[c0] + AcetobacterMNXM220@c0[c0] + AcetobacterMNXM96993@c0[c0] --> AcetobacterMNXM148@c0[c0] + AcetobacterMNXM2@c0[c0] + AcetobacterMNXM411@c0[c0]
AcetobacterRA05E9A4E	AcetobacterMNXM146501@c0[c0] + AcetobacterMNXM2@c0[c0] <=> AcetobacterMNXM1@c0[c0] + AcetobacterMNXM236@c0[c0] + AcetobacterMNXM598@c0[c0]
AcetobacterRA08532C1	AcetobacterMNXM10@c0[c0] + AcetobacterMNXM23842@c0[c0] --> AcetobacterMNXM5723@c0[c0] + AcetobacterMNXM8@c0[c0]
AcetobacterRA085EDE6	AcetobacterMNXM198@e0[e] <=>
AcetobacterRA09FBDD5	AcetobacterMNXM1482@c0[c0] + AcetobacterMNXM2@c0[c0] --> AcetobacterMNXM1281@c0[c0] + AcetobacterMNXM9@c0[c0]
AcetobacterRA13F0DE	AcetobacterMNXM348@c0[c0] <=> AcetobacterMNXM597@c0[c0]
AcetobacterRA150632A	AcetobacterMNXM12@c0[c0] + AcetobacterMNXM2214@c0[c0] <=> AcetobacterMNXM45@c0[c0] + AcetobacterMNXM925@c0[c0]
AcetobacterRA1A32512	AcetobacterMNXM2@c0[c0] + AcetobacterMNXM37@c0[c0] + AcetobacterMNXM3@c0[c0] + AcetobacterMNXM42@c0[c0] --> AcetobacterMNXM11@c0[c0] + AcetobacterMNXM147@c0[c0] + AcetobacterMNXM14@c0[c0] + AcetobacterMNXM1@c0[c0] + AcetobacterMNXM89557@c0[c0]
AcetobacterRA1A78D6B	AcetobacterMNXM1688@c0[c0] + AcetobacterMNXM9@c0[c0] <=> AcetobacterMNXM47@c0[c0] + AcetobacterMNXM73@c0[c0]
AcetobacterRA1CB4D41	AcetobacterMNXM1@c0[c0] + AcetobacterMNXM429@c0[c0] + AcetobacterMNXM6@c0[c0] <=> AcetobacterMNXM508@c0[c0] + AcetobacterMNXM5@c0[c0]
AcetobacterRA1D1569E	AcetobacterMNXM1@c0[c0] + AcetobacterMNXM31@c0[c0] + AcetobacterMNXM75104@c0[c0] <=> AcetobacterMNXM45856@c0[c0] + AcetobacterMNXM66@c0[c0]
AcetobacterRA1D9BB7C	AcetobacterMNXM1@c0[c0] + AcetobacterMNXM453@c0[c0] + AcetobacterMNXM725867@c0[c0] <=> AcetobacterMNXM2@c0[c0] + AcetobacterMNXM463@c0[c0] + AcetobacterMNXM511@c0[c0]
AcetobacterRA1E763BD	AcetobacterMNXM158@e0[e] <=>
AcetobacterRA219D2E2	AcetobacterMNXM1@c0[c0] + AcetobacterMNXM314@c0[c0] + AcetobacterMNXM368@c0[c0] <=> AcetobacterMNXM2@c0[c0] + AcetobacterMNXM6598@c0[c0]
AcetobacterRA241A789	AcetobacterMNXM12@c0[c0] + AcetobacterMNXM131@c0[c0] + AcetobacterMNXM3@c0[c0] <=> AcetobacterMNXM21@c0[c0] + AcetobacterMNXM46@c0[c0] + AcetobacterMNXM7@c0[c0] + AcetobacterMNXM9@c0[c0]
AcetobacterRA25CCE13	AcetobacterMNXM131@c0[c0] <=> AcetobacterMNXM89661@c0[c0]
AcetobacterRA2B0A32F	AcetobacterMNXM1014@c0[c0] + AcetobacterMNXM89557@c0[c0] <=> AcetobacterMNXM11629@c0[c0] + AcetobacterMNXM2@c0[c0]
AcetobacterRA309D81E	AcetobacterMNXM182@e0[e] + AcetobacterMNXM73@c0[c0] <=> AcetobacterMNXM23@c0[c0] + AcetobacterMNXM427@c0[c0]
AcetobacterRA397922F	AcetobacterMNXM11@c0[c0] + AcetobacterMNXM2@c0[c0] --> AcetobacterMNXM1@c0[c0] + 2.0 AcetobacterMNXM9@c0[c0]
AcetobacterRA3A12B8A	AcetobacterMNXM2034@c0[c0] <=> AcetobacterMNXM473@c0[c0]
AcetobacterRA3BA74A4	AcetobacterMNXM16@c0[c0] + AcetobacterMNXM879@c0[c0] <=> AcetobacterMNXM114600@c0[c0] + AcetobacterMNXM19@c0[c0] + AcetobacterMNXM1@c0[c0]
AcetobacterRA3FD4F97	AcetobacterMNXM2@c0[c0] + AcetobacterMNXM452@c0[c0] --> AcetobacterMNXM11@c0[c0] + AcetobacterMNXM1@c0[c0] + AcetobacterMNXM234@c0[c0]
AcetobacterRA436B037	AcetobacterMNXM1@c0[c0] + AcetobacterMNXM2@c0[c0] + AcetobacterMNXM51@c0[c0] --> AcetobacterMNXM53766@c0[c0]
AcetobacterRA4408AB2	AcetobacterMNXM161565@e0[e] <=>
AcetobacterRA458D142	AcetobacterMNXM15@c0[c0] + AcetobacterMNXM3@c0[c0] + AcetobacterMNXM88512@c0[c0] --> AcetobacterMNXM1@c0[c0] + AcetobacterMNXM7@c0[c0] + AcetobacterMNXM88510@c0[c0] + AcetobacterMNXM9@c0[c0]
AcetobacterRA46EEB59	AcetobacterMNXM10@c0[c0] + AcetobacterMNXM1@c0[c0] + AcetobacterMNXM606@c0[c0] --> AcetobacterMNXM132@c0[c0] + AcetobacterMNXM2@c0[c0] + AcetobacterMNXM8@c0[c0]
AcetobacterRA476AC73	AcetobacterMNXM235@c0[c0] + AcetobacterMNXM91@c0[c0] --> AcetobacterMNXM11@c0[c0] + AcetobacterMNXM519@c0[c0]
AcetobacterRA49277E9	AcetobacterMNXM29@c0[c0] + AcetobacterMNXM89557@c0[c0] <=> AcetobacterMNXM2@c0[c0] + AcetobacterMNXM8667@c0[c0]
AcetobacterRA4B83057	AcetobacterMNXM2@c0[c0] + AcetobacterMNXM3208@c0[c0] --> AcetobacterMNXM1368@c0[c0] + AcetobacterMNXM15@c0[c0]
AcetobacterRA4DDABA3	AcetobacterMNXM10@c0[c0] + AcetobacterMNXM1@c0[c0] + AcetobacterMNXM8150@c0[c0] --> AcetobacterMNXM8148@c0[c0] + AcetobacterMNXM8@c0[c0]
AcetobacterRA5514D45	AcetobacterMNXM2@c0[c0] + AcetobacterMNXM3@c0[c0] + AcetobacterMNXM62524@e0[e] --> AcetobacterMNXM1@c0[c0] + AcetobacterMNXM62524@c0[c0] + AcetobacterMNXM7@c0[c0] + AcetobacterMNXM9@c0[c0]
AcetobacterRA56DB721	AcetobacterMNXM11392@c0[c0] + AcetobacterMNXM2@c0[c0] --> AcetobacterMNXM1@c0[c0] + AcetobacterMNXM5129@c0[c0] + AcetobacterMNXM9@c0[c0]
AcetobacterRA58E46EE	AcetobacterMNXM1281@c0[c0] + AcetobacterMNXM8@c0[c0] <=> AcetobacterMNXM10@c0[c0] + AcetobacterMNXM1@c0[c0] + AcetobacterMNXM4010@c0[c0]
AcetobacterRA5EA188F	AcetobacterMNXM1233@e0[e] <=>
AcetobacterRA6203596	AcetobacterMNXM1792@c0[c0] + AcetobacterMNXM2@c0[c0] <=> AcetobacterMNXM90279@c0[c0]
AcetobacterRA6329460	AcetobacterMNXM172@c0[c0] + AcetobacterMNXM89557@c0[c0] <=> AcetobacterMNXM192@c0[c0] + AcetobacterMNXM20@c0[c0]
AcetobacterRA6561A50	AcetobacterMNXM10@c0[c0] + AcetobacterMNXM1@c0[c0] + AcetobacterMNXM77@c0[c0] <=> AcetobacterMNXM66@c0[c0] + AcetobacterMNXM8@c0[c0]
AcetobacterRA65DC196	AcetobacterMNXM13@c0[c0] + AcetobacterMNXM7305@c0[c0] <=> AcetobacterMNXM11393@c0[c0] + 2.0 AcetobacterMNXM1@c0[c0]
AcetobacterRA68E7913	AcetobacterMNXM1425@c0[c0] + AcetobacterMNXM9@c0[c0] <=> AcetobacterMNXM1@c0[c0] + AcetobacterMNXM30@c0[c0] + AcetobacterMNXM7476@c0[c0]
AcetobacterRA6A50F25	AcetobacterMNXM1@c0[c0] + AcetobacterMNXM6@c0[c0] + AcetobacterMNXM9684@c0[c0] --> AcetobacterMNXM5@c0[c0] + AcetobacterMNXM9682@c0[c0]
AcetobacterRA6D371F9	AcetobacterMNXM1@c0[c0] + AcetobacterMNXM20@c0[c0] + AcetobacterMNXM37@c0[c0] + AcetobacterMNXM6@c0[c0] <=> AcetobacterMNXM5@c0[c0] + 2.0 AcetobacterMNXM89557@c0[c0]
AcetobacterRA74BF876	AcetobacterMNXM1698@c0[c0] + AcetobacterMNXM8@c0[c0] <=> AcetobacterMNXM10@c0[c0] + AcetobacterMNXM1@c0[c0] + AcetobacterMNXM764@c0[c0]
AcetobacterRA785B694	AcetobacterMNXM1280@c0[c0] + AcetobacterMNXM7@c0[c0] <=> AcetobacterMNXM3@c0[c0] + AcetobacterMNXM89557@c0[c0]
AcetobacterRA78B7B36	AcetobacterMNXM1312@c0[c0] + AcetobacterMNXM89689@c0[c0] <=> AcetobacterMNXM192@c0[c0] + AcetobacterMNXM70@c0[c0]
AcetobacterRA7DBD916	AcetobacterMNXM2179@c0[c0] <=> AcetobacterMNXM789@c0[c0]
AcetobacterRA7E0CB02	AcetobacterMNXM1@c0[c0] + AcetobacterMNXM31@c0[c0] + AcetobacterMNXM495@c0[c0] <=> AcetobacterMNXM338@c0[c0] + AcetobacterMNXM423@c0[c0]
AcetobacterRA825869	AcetobacterMNXM140@c0[c0] + AcetobacterMNXM20@c0[c0] <=> AcetobacterMNXM404@c0[c0] + AcetobacterMNXM89557@c0[c0]
AcetobacterRA82D9380	AcetobacterMNXM1178@c0[c0] + AcetobacterMNXM2@c0[c0] --> AcetobacterMNXM791@c0[c0] + AcetobacterMNXM9@c0[c0]
AcetobacterRA851F029	AcetobacterMNXM1@c0[c0] + AcetobacterMNXM2188@c0[c0] <=> AcetobacterMNXM2@c0[c0] + AcetobacterMNXM6723@c0[c0]
AcetobacterRA86E5331	AcetobacterMNXM11@c0[c0] + AcetobacterMNXM8382@c0[c0] <=> AcetobacterMNXM63@c0[c0] + AcetobacterMNXM6583@c0[c0]
AcetobacterRA88B9706	AcetobacterMNXM1115@c0[c0] + AcetobacterMNXM3@c0[c0] <=> AcetobacterMNXM1@c0[c0] + AcetobacterMNXM355@c0[c0] + AcetobacterMNXM7@c0[c0]
AcetobacterRA8B52774	AcetobacterMNXM11358@c0[c0] + AcetobacterMNXM31@c0[c0] <=> AcetobacterMNXM66@c0[c0] + AcetobacterMNXM8377@c0[c0]
AcetobacterRA91E775B	AcetobacterMNXM1@c0[c0] + AcetobacterMNXM617@c0[c0] + AcetobacterMNXM6@c0[c0] <=> AcetobacterMNXM281@c0[c0] + AcetobacterMNXM5@c0[c0]
AcetobacterRA927439C	AcetobacterMNXM10@c0[c0] + AcetobacterMNXM175@c0[c0] + AcetobacterMNXM1@c0[c0] <=> AcetobacterMNXM615@c0[c0] + AcetobacterMNXM8@c0[c0]
AcetobacterRA968983E	AcetobacterMNXM1@c0[c0] + AcetobacterMNXM6@c0[c0] + AcetobacterMNXM9707@c0[c0] --> AcetobacterMNXM5@c0[c0] + AcetobacterMNXM9706@c0[c0]
AcetobacterRA9697D62	AcetobacterMNXM1@c0[c0] + AcetobacterMNXM236@c0[c0] + AcetobacterMNXM66@c0[c0] <=> AcetobacterMNXM2@c0[c0] + AcetobacterMNXM32950@c0[c0]
AcetobacterRA97B8FFF	AcetobacterMNXM151@c0[c0] + AcetobacterMNXM2@c0[c0] + AcetobacterMNXM722731@c0[c0] <=> 2.0 AcetobacterMNXM57@c0[c0] + AcetobacterMNXM808@c0[c0]
AcetobacterRA9A62947	AcetobacterMNXM615@e0[e] <=>
AcetobacterRA9B58609	AcetobacterMNXM01@e0[e] + AcetobacterMNXM231@e0[e] --> AcetobacterMNXM01@c0[c0] + AcetobacterMNXM231@c0[c0]
AcetobacterRA9DF502C	AcetobacterMNXM5@e0[e] <=>
AcetobacterRAA6A482A	2.0 AcetobacterMNXM1@c0[c0] + AcetobacterMNXM65309@c0[c0] + AcetobacterMNXM66@c0[c0] <=> AcetobacterMNXM2@c0[c0] + AcetobacterMNXM91049@c0[c0]
AcetobacterRAAA48AA6	AcetobacterMNXM1@c0[c0] + AcetobacterMNXM53@c0[c0] + AcetobacterMNXM89582@c0[c0] <=> AcetobacterMNXM2@c0[c0] + AcetobacterMNXM55@c0[c0]
AcetobacterRAAB80579	AcetobacterMNXM10@c0[c0] + AcetobacterMNXM1@c0[c0] + AcetobacterMNXM6043@c0[c0] <=> AcetobacterMNXM6494@c0[c0] + AcetobacterMNXM8@c0[c0]
AcetobacterRAACF2FEB	AcetobacterMNXM23@c0[c0] + AcetobacterMNXM29@c0[c0] <=> AcetobacterMNXM32@c0[c0] + AcetobacterMNXM69@c0[c0]
AcetobacterRAAD8C6EB	AcetobacterMNXM164@c0[c0] + AcetobacterMNXM811@c0[c0] --> AcetobacterMNXM11@c0[c0] + AcetobacterMNXM2195@c0[c0]
AcetobacterRAAD9E801	AcetobacterMNXM145@c0[c0] + AcetobacterMNXM37@c0[c0] + AcetobacterMNXM74@c0[c0] --> AcetobacterMNXM161@c0[c0] + AcetobacterMNXM1@c0[c0] + 3.0 AcetobacterMNXM2@c0[c0] + AcetobacterMNXM89557@c0[c0] + AcetobacterMNXM9@c0[c0]
AcetobacterRAAED9A4B	AcetobacterMNXM161565@c0[c0] + AcetobacterMNXM3@c0[c0] --> AcetobacterMNXM14@c0[c0] + AcetobacterMNXM256@c0[c0]
AcetobacterRAB141C71	AcetobacterMNXM184@c0[c0] + AcetobacterMNXM1@c0[c0] + AcetobacterMNXM6636@c0[c0] --> AcetobacterMNXM13@c0[c0] + AcetobacterMNXM925@c0[c0] + AcetobacterMNXM9700@c0[c0]
AcetobacterRAB7CBFAE	AcetobacterMNXM376@c0[c0] + AcetobacterMNXM77@c0[c0] <=> AcetobacterMNXM66@c0[c0] + AcetobacterMNXM769@c0[c0]
AcetobacterRABA28E2F	AcetobacterMNXM1694@c0[c0] <=> AcetobacterMNXM23@c0[c0] + AcetobacterMNXM25@c0[c0]
AcetobacterRABC00DEB	AcetobacterMNXM599@c0[c0] + AcetobacterMNXM77@c0[c0] --> AcetobacterMNXM1@c0[c0] + 2.0 AcetobacterMNXM2@c0[c0] + AcetobacterMNXM555@c0[c0] + AcetobacterMNXM9@c0[c0]
AcetobacterRABC7E3E7	AcetobacterMNXM12@c0[c0] + AcetobacterMNXM4520@c0[c0] <=> AcetobacterMNXM21@c0[c0] + AcetobacterMNXM4519@c0[c0]
AcetobacterRAC13D96B	AcetobacterMNXM509@c0[c0] + AcetobacterMNXM66@c0[c0] --> AcetobacterMNXM223@c0[c0] + AcetobacterMNXM77@c0[c0]
AcetobacterRAC6544ED	AcetobacterMNXM1378@c0[c0] + AcetobacterMNXM2@c0[c0] + AcetobacterMNXM8@c0[c0] --> AcetobacterMNXM10@c0[c0] + AcetobacterMNXM1406@c0[c0] + 2.0 AcetobacterMNXM1@c0[c0]
AcetobacterRAC847ABB	AcetobacterMNXM10@c0[c0] + AcetobacterMNXM1@c0[c0] + AcetobacterMNXM8025@c0[c0] --> AcetobacterMNXM8023@c0[c0] + AcetobacterMNXM8@c0[c0]
AcetobacterRAC875063	AcetobacterMNXM2@c0[c0] + AcetobacterMNXM37@c0[c0] --> AcetobacterMNXM15@c0[c0] + AcetobacterMNXM89557@c0[c0]
AcetobacterRAC973B41	AcetobacterMNXM10@c0[c0] + 2.0 AcetobacterMNXM1@c0[c0] + AcetobacterMNXM6888@c0[c0] <=> AcetobacterMNXM2@c0[c0] + AcetobacterMNXM6887@c0[c0] + AcetobacterMNXM8@c0[c0]
AcetobacterRACD70F5F	AcetobacterMNXM118@c0[c0] + AcetobacterMNXM321@c0[c0] --> AcetobacterMNXM124@c0[c0] + AcetobacterMNXM150@c0[c0] + AcetobacterMNXM1@c0[c0]
AcetobacterRACE8ECE8	--> AcetobacterMNXM81014@c0[c0]
AcetobacterRAD088B57	AcetobacterMNXM2598@c0[c0] + AcetobacterMNXM2@c0[c0] --> AcetobacterMNXM1985@c0[c0] + AcetobacterMNXM1@c0[c0]
AcetobacterRAD4ED2C6	AcetobacterMNXM374@c0[c0] + AcetobacterMNXM7@c0[c0] <=> AcetobacterMNXM3@c0[c0] + AcetobacterMNXM432@c0[c0]
AcetobacterRAD53BD30	AcetobacterMNXM1@c0[c0] + AcetobacterMNXM314@c0[c0] + AcetobacterMNXM66@c0[c0] <=> AcetobacterMNXM2@c0[c0] + AcetobacterMNXM3426@c0[c0]
AcetobacterRAD7F9E41	AcetobacterMNXM29@c0[c0] + AcetobacterMNXM2@c0[c0] + AcetobacterMNXM722725@c0[c0] <=> AcetobacterMNXM53@c0[c0] + AcetobacterMNXM725867@c0[c0]
AcetobacterRADD4D297	AcetobacterMNXM2@c0[c0] + AcetobacterMNXM4818@c0[c0] <=> AcetobacterMNXM4819@c0[c0] + AcetobacterMNXM9@c0[c0]
AcetobacterRAE16B90A	AcetobacterMNXM114@e0[e] <=>
AcetobacterRAE79DFD5	AcetobacterMNXM1@c0[c0] + AcetobacterMNXM5@c0[c0] + AcetobacterMNXM7@c0[c0] <=> AcetobacterMNXM3@c0[c0] + AcetobacterMNXM8@c0[c0]
AcetobacterRAED51C04	AcetobacterMNXM184@c0[c0] + AcetobacterMNXM1@c0[c0] + AcetobacterMNXM8003@c0[c0] --> AcetobacterMNXM13@c0[c0] + AcetobacterMNXM925@c0[c0] + AcetobacterMNXM9684@c0[c0]
AcetobacterRAEEE18A6	AcetobacterMNXM01@c0[c0] + AcetobacterMNXM461@c0[c0] <=> AcetobacterMNXM01@e0[e] + AcetobacterMNXM461@e0[e]
AcetobacterRAEEF8331	AcetobacterMNXM653@e0[e] <=>
AcetobacterRAEFF859	AcetobacterMNXM29@c0[c0] + AcetobacterMNXM3@c0[c0] + AcetobacterMNXM412@c0[c0] --> AcetobacterMNXM1@c0[c0] + AcetobacterMNXM57@c0[c0] + AcetobacterMNXM7@c0[c0] + AcetobacterMNXM9@c0[c0]
AcetobacterRAF07B3A7	AcetobacterMNXM17@c0[c0] + AcetobacterMNXM1@c0[c0] + AcetobacterMNXM4549@c0[c0] <=> AcetobacterMNXM4550@c0[c0] + AcetobacterMNXM89795@c0[c0]
AcetobacterRAF0FCAB6	AcetobacterMNXM1233@e0[e] + AcetobacterMNXM73@c0[c0] <=> AcetobacterMNXM1667@c0[c0] + AcetobacterMNXM23@c0[c0]
AcetobacterRAF50A4DE	AcetobacterMNXM10@c0[c0] + AcetobacterMNXM1129@c0[c0] + 2.0 AcetobacterMNXM1@c0[c0] <=> AcetobacterMNXM2@c0[c0] + AcetobacterMNXM6614@c0[c0] + AcetobacterMNXM8@c0[c0]
AcetobacterRB107450F	AcetobacterMNXM1688@c0[c0] + AcetobacterMNXM1@c0[c0] + AcetobacterMNXM6@c0[c0] <=> AcetobacterMNXM5@c0[c0] + AcetobacterMNXM722733@c0[c0]
AcetobacterRB10A0C76	AcetobacterMNXM26@c0[c0] + AcetobacterMNXM42@c0[c0] <=> AcetobacterMNXM2139@c0[c0] + AcetobacterMNXM2@c0[c0]
AcetobacterRB13F27A4	AcetobacterMNXM503@c0[c0] + AcetobacterMNXM5@c0[c0] --> AcetobacterMNXM13@c0[c0] + AcetobacterMNXM153@c0[c0] + AcetobacterMNXM6@c0[c0]
AcetobacterRB17607DE	AcetobacterMNXM1183@c0[c0] + AcetobacterMNXM282@c0[c0] <=> AcetobacterMNXM1779@c0[c0] + AcetobacterMNXM2@c0[c0]
AcetobacterRB17E67A6	AcetobacterMNXM147677@c0[c0] + AcetobacterMNXM2@c0[c0] <=> AcetobacterMNXM1@c0[c0] + AcetobacterMNXM598@c0[c0] + AcetobacterMNXM83847@c0[c0]
AcetobacterRB1EDF65D	AcetobacterMNXM90960@e0[e] <=>
AcetobacterRB1F0C10	AcetobacterMNXM01@c0[c0] + AcetobacterMNXM20@c0[c0] <=> AcetobacterMNXM01@e0[e] + AcetobacterMNXM20@e0[e]
AcetobacterRB20E343F	AcetobacterMNXM2617@c0[c0] + AcetobacterMNXM2@c0[c0] --> AcetobacterMNXM1312@c0[c0] + AcetobacterMNXM15@c0[c0]
AcetobacterRB24E719A	AcetobacterMNXM111@c0[c0] + AcetobacterMNXM863@c0[c0] --> 2.0 AcetobacterMNXM1@c0[c0] + AcetobacterMNXM82173@c0[c0]
AcetobacterRB28C56B9	AcetobacterMNXM3@c0[c0] + AcetobacterMNXM725867@c0[c0] + AcetobacterMNXM89557@c0[c0] --> 2.0 AcetobacterMNXM1@c0[c0] + AcetobacterMNXM723480@c0[c0] + AcetobacterMNXM7@c0[c0] + AcetobacterMNXM9@c0[c0]
AcetobacterRB37D7791	AcetobacterMNXM11@c0[c0] + AcetobacterMNXM3671@c0[c0] <=> AcetobacterMNXM132@c0[c0] + AcetobacterMNXM3@c0[c0]
AcetobacterRB3CE07ED	AcetobacterMNXM119@c0[c0] + AcetobacterMNXM1@c0[c0] + AcetobacterMNXM7@c0[c0] <=> AcetobacterMNXM270@c0[c0] + AcetobacterMNXM3@c0[c0]
AcetobacterRB465FCD1	AcetobacterMNXM1@c0[c0] + AcetobacterMNXM6@c0[c0] + AcetobacterMNXM77@c0[c0] <=> AcetobacterMNXM5@c0[c0] + AcetobacterMNXM66@c0[c0]
AcetobacterRB4A8FC62	AcetobacterMNXM2498@c0[c0] <=> AcetobacterMNXM2798@c0[c0]
AcetobacterRB4B0FE6D	AcetobacterMNXM15@c0[c0] + AcetobacterMNXM337@c0[c0] --> AcetobacterMNXM188@c0[c0] + AcetobacterMNXM1@c0[c0] + AcetobacterMNXM23@c0[c0] + AcetobacterMNXM2@c0[c0]
AcetobacterRB4C6EF16	AcetobacterMNXM1140@c0[c0] + AcetobacterMNXM3090@c0[c0] <=> AcetobacterMNXM1141@c0[c0] + AcetobacterMNXM16@c0[c0]
AcetobacterRB548E96D	AcetobacterMNXM29@c0[c0] + AcetobacterMNXM55@c0[c0] <=> AcetobacterMNXM2@c0[c0] + AcetobacterMNXM8666@c0[c0]
AcetobacterRB57A2341	AcetobacterMNXM11@c0[c0] + AcetobacterMNXM1642@c0[c0] <=> AcetobacterMNXM1626@c0[c0] + AcetobacterMNXM1@c0[c0] + AcetobacterMNXM63@c0[c0]
AcetobacterRB58E29D0	AcetobacterMNXM1294@c0[c0] <=> AcetobacterMNXM258@c0[c0] + AcetobacterMNXM77@c0[c0]
AcetobacterRB5AEFD22	AcetobacterMNXM11430@c0[c0] + AcetobacterMNXM2@c0[c0] <=> AcetobacterMNXM11520@c0[c0] + AcetobacterMNXM12@c0[c0] + AcetobacterMNXM1@c0[c0]
AcetobacterRB5CBAF7A	AcetobacterMNXM30@c0[c0] + AcetobacterMNXM3@c0[c0] <=> AcetobacterMNXM51@c0[c0] + AcetobacterMNXM7@c0[c0]
AcetobacterRB5D65083	AcetobacterMNXM1168@c0[c0] + AcetobacterMNXM1222@c0[c0] --> AcetobacterMNXM1221@c0[c0] + AcetobacterMNXM1@c0[c0] + AcetobacterMNXM2@c0[c0] + AcetobacterMNXM606@c0[c0]
AcetobacterRB5E1C40D	AcetobacterMNXM10@c0[c0] + 2.0 AcetobacterMNXM1@c0[c0] + AcetobacterMNXM5008@c0[c0] <=> AcetobacterMNXM2@c0[c0] + AcetobacterMNXM4381@c0[c0] + AcetobacterMNXM8@c0[c0]
AcetobacterRB6208BB8	AcetobacterMNXM3@c0[c0] + AcetobacterMNXM55@c0[c0] + AcetobacterMNXM89557@c0[c0] --> AcetobacterMNXM1@c0[c0] + AcetobacterMNXM412@c0[c0] + AcetobacterMNXM7@c0[c0] + AcetobacterMNXM9@c0[c0]
AcetobacterRB65207D1	AcetobacterMNXM147676@c0[c0] + AcetobacterMNXM2@c0[c0] <=> AcetobacterMNXM1@c0[c0] + AcetobacterMNXM236@c0[c0] + AcetobacterMNXM598@c0[c0]
AcetobacterRB691B58A	AcetobacterMNXM162234@c0[c0] + AcetobacterMNXM8@c0[c0] <=> AcetobacterMNXM10@c0[c0] + AcetobacterMNXM1@c0[c0] + AcetobacterMNXM425@c0[c0]
AcetobacterRB6A944F	AcetobacterMNXM2@c0[c0] + AcetobacterMNXM57@c0[c0] <=> AcetobacterMNXM683@c0[c0] + AcetobacterMNXM89557@c0[c0]
AcetobacterRB6B6A26	AcetobacterMNXM21@c0[c0] + AcetobacterMNXM5655@c0[c0] --> AcetobacterMNXM40@c0[c0] + AcetobacterMNXM96075@c0[c0]
AcetobacterRB6D3307B	AcetobacterMNXM5418@c0[c0] + AcetobacterMNXM57@c0[c0] <=> AcetobacterMNXM9636@c0[c0]
AcetobacterRB766B355	AcetobacterMNXM55193@c0[c0] + AcetobacterMNXM857@c0[c0] --> AcetobacterMNXM1@c0[c0] + AcetobacterMNXM47647@c0[c0] + AcetobacterMNXM7@c0[c0]
AcetobacterRB7709D28	AcetobacterMNXM2@c0[c0] + AcetobacterMNXM93@c0[c0] <=> AcetobacterMNXM98@c0[c0]
AcetobacterRB783B4E8	AcetobacterMNXM1219@c0[c0] --> AcetobacterMNXM478@c0[c0] + AcetobacterMNXM9@c0[c0]
AcetobacterRB7E68172	AcetobacterMNXM34@c0[c0] + AcetobacterMNXM83@c0[c0] --> AcetobacterMNXM11@c0[c0] + AcetobacterMNXM139@c0[c0]
AcetobacterRB8758A52	AcetobacterMNXM1280@c0[c0] + AcetobacterMNXM1@c0[c0] + AcetobacterMNXM6@c0[c0] --> AcetobacterMNXM245@c0[c0] + AcetobacterMNXM5@c0[c0] + AcetobacterMNXM9@c0[c0]
AcetobacterRB94794F1	AcetobacterMNXM184@c0[c0] + AcetobacterMNXM1@c0[c0] + AcetobacterMNXM8209@c0[c0] --> AcetobacterMNXM10475@c0[c0] + AcetobacterMNXM13@c0[c0] + AcetobacterMNXM925@c0[c0]
AcetobacterRB9488CA4	AcetobacterMNXM1261@c0[c0] + AcetobacterMNXM2@c0[c0] <=> AcetobacterMNXM2654@c0[c0]
AcetobacterRB95491E6	AcetobacterMNXM160@c0[c0] <=> AcetobacterMNXM508@c0[c0]
AcetobacterRB95AE3A6	AcetobacterMNXM1617@c0[c0] + 2.0 AcetobacterMNXM2@c0[c0] + AcetobacterMNXM8@c0[c0] <=> AcetobacterMNXM10@c0[c0] + AcetobacterMNXM1@c0[c0] + AcetobacterMNXM89557@c0[c0]
AcetobacterRB985A1B2	AcetobacterMNXM418@c0[c0] + AcetobacterMNXM89582@c0[c0] --> AcetobacterMNXM26@c0[c0] + AcetobacterMNXM55@c0[c0]
AcetobacterRB9B56CC9	AcetobacterMNXM123@c0[c0] + AcetobacterMNXM53@c0[c0] <=> AcetobacterMNXM2@c0[c0] + AcetobacterMNXM7231@c0[c0]
AcetobacterRB9B6E766	AcetobacterMNXM11@c0[c0] + AcetobacterMNXM4512@c0[c0] <=> AcetobacterMNXM1@c0[c0] + AcetobacterMNXM51017@c0[c0] + AcetobacterMNXM63@c0[c0]
AcetobacterRB9B996A2	AcetobacterMNXM184@c0[c0] + AcetobacterMNXM1@c0[c0] + AcetobacterMNXM8225@c0[c0] --> AcetobacterMNXM13@c0[c0] + AcetobacterMNXM925@c0[c0] + AcetobacterMNXM9671@c0[c0]
AcetobacterRBA04C4F1	AcetobacterMNXM1@c0[c0] + AcetobacterMNXM74@c0[c0] + AcetobacterMNXM7@c0[c0] <=> AcetobacterMNXM3@c0[c0] + AcetobacterMNXM435@c0[c0]
AcetobacterRBA900666	AcetobacterMNXM282@e0[e] <=>
AcetobacterRBACB94EB	AcetobacterMNXM325@c0[c0] + AcetobacterMNXM5@c0[c0] --> AcetobacterMNXM13@c0[c0] + AcetobacterMNXM145@c0[c0] + AcetobacterMNXM6@c0[c0]
AcetobacterRBAD6208A	AcetobacterMNXM12@e0[e] --> AcetobacterMNXM12@c0[c0]
AcetobacterRBB04654D	4.0 AcetobacterMNXM01@c0[c0] + 2.0 AcetobacterMNXM223@c0[c0] + AcetobacterMNXM4@c0[c0] --> 4.0 AcetobacterMNXM01@e0[e] + 2.0 AcetobacterMNXM2@c0[c0] + 2.0 AcetobacterMNXM509@c0[c0]
AcetobacterRBB0F3AE	AcetobacterMNXM2@c0[c0] + AcetobacterMNXM3@c0[c0] + AcetobacterMNXM90580@e0[e] --> AcetobacterMNXM1@c0[c0] + AcetobacterMNXM7@c0[c0] + AcetobacterMNXM90580@c0[c0] + AcetobacterMNXM9@c0[c0]
AcetobacterRBB753081	AcetobacterMNXM1@c0[c0] + AcetobacterMNXM361@c0[c0] + AcetobacterMNXM6@c0[c0] <=> AcetobacterMNXM353@c0[c0] + AcetobacterMNXM5@c0[c0]
AcetobacterRBB7784EB	AcetobacterMNXM46@c0[c0] + AcetobacterMNXM51@c0[c0] --> AcetobacterMNXM13@c0[c0] + AcetobacterMNXM30@c0[c0] + AcetobacterMNXM73@c0[c0]
AcetobacterRBB9F458D	AcetobacterMNXM1277@c0[c0] + AcetobacterMNXM21@c0[c0] <=> AcetobacterMNXM12@c0[c0] + AcetobacterMNXM4815@c0[c0]
AcetobacterRBBE1C40E	AcetobacterMNXM286@c0[c0] + AcetobacterMNXM7@c0[c0] <=> AcetobacterMNXM374@c0[c0] + AcetobacterMNXM3@c0[c0]
AcetobacterRBBE7D1E9	AcetobacterMNXM337@c0[c0] + AcetobacterMNXM37@c0[c0] --> AcetobacterMNXM188@c0[c0] + AcetobacterMNXM1@c0[c0] + AcetobacterMNXM23@c0[c0] + AcetobacterMNXM89557@c0[c0]
AcetobacterRBC00AB7A	10.0 AcetobacterMNXM1@c0[c0] + 4.0 AcetobacterMNXM7@c0[c0] + AcetobacterMNXM877@c0[c0] + 4.0 AcetobacterMNXM89557@c0[c0] + 4.0 AcetobacterMNXM9@c0[c0] <=> 4.0 AcetobacterMNXM2@c0[c0] + 4.0 AcetobacterMNXM37@c0[c0] + 4.0 AcetobacterMNXM3@c0[c0] + AcetobacterMNXM92085@c0[c0]
AcetobacterRBCCDA267	AcetobacterMNXM2@c0[c0] + AcetobacterMNXM37@c0[c0] + AcetobacterMNXM3@c0[c0] + AcetobacterMNXM453@c0[c0] --> AcetobacterMNXM162804@c0[c0] + 2.0 AcetobacterMNXM1@c0[c0] + AcetobacterMNXM7@c0[c0] + AcetobacterMNXM89557@c0[c0] + AcetobacterMNXM9@c0[c0]
AcetobacterRBD1489EC	3.0 AcetobacterMNXM2@c0[c0] + AcetobacterMNXM51@c0[c0] --> AcetobacterMNXM11@c0[c0] + AcetobacterMNXM1@c0[c0] + AcetobacterMNXM39@c0[c0] + AcetobacterMNXM90905@c0[c0]
AcetobacterRBD2AF85	AcetobacterMNXM1697@c0[c0] + AcetobacterMNXM3@c0[c0] + AcetobacterMNXM877@c0[c0] <=> AcetobacterMNXM1@c0[c0] + AcetobacterMNXM7@c0[c0] + AcetobacterMNXM856@c0[c0] + AcetobacterMNXM9@c0[c0]
AcetobacterRBD67C5D5	AcetobacterMNXM146495@c0[c0] + AcetobacterMNXM2@c0[c0] <=> AcetobacterMNXM1@c0[c0] + AcetobacterMNXM368@c0[c0] + AcetobacterMNXM900@c0[c0]
AcetobacterRBD761127	AcetobacterMNXM184@c0[c0] + AcetobacterMNXM844@c0[c0] --> AcetobacterMNXM10116@c0[c0] + AcetobacterMNXM13@c0[c0] + AcetobacterMNXM925@c0[c0]
AcetobacterRBDAF871A	AcetobacterMNXM1277@c0[c0] + AcetobacterMNXM8@c0[c0] <=> AcetobacterMNXM1024@c0[c0] + AcetobacterMNXM10@c0[c0] + AcetobacterMNXM1@c0[c0]
AcetobacterRBDCE9727	AcetobacterMNXM2@c0[c0] + AcetobacterMNXM3@c0[c0] + AcetobacterMNXM90163@e0[e] --> AcetobacterMNXM1@c0[c0] + AcetobacterMNXM7@c0[c0] + AcetobacterMNXM90163@c0[c0] + AcetobacterMNXM9@c0[c0]
AcetobacterRBDD2F7C2	AcetobacterMNXM1225@c0[c0] + AcetobacterMNXM141@c0[c0] <=> AcetobacterMNXM1@c0[c0] + AcetobacterMNXM31@c0[c0] + AcetobacterMNXM44096@c0[c0]
AcetobacterRBE2C6014	AcetobacterMNXM01@e0[e] + AcetobacterMNXM78@e0[e] --> AcetobacterMNXM01@c0[c0] + AcetobacterMNXM78@c0[c0]
AcetobacterRBE3B904C	2.0 AcetobacterMNXM75102@c0[c0] --> AcetobacterMNXM6440@c0[c0] + AcetobacterMNXM89612@c0[c0]
AcetobacterRBE5C3E7D	AcetobacterMNXM11@c0[c0] + AcetobacterMNXM45895@c0[c0] <=> AcetobacterMNXM63@c0[c0] + AcetobacterMNXM89588@c0[c0]
AcetobacterRBE84B56F	AcetobacterMNXM89661@c0[c0] + AcetobacterMNXM8@c0[c0] --> AcetobacterMNXM10@c0[c0] + AcetobacterMNXM13@c0[c0] + AcetobacterMNXM20@c0[c0]
AcetobacterRBE8613F4	AcetobacterMNXM1630@e0[e] <=>
AcetobacterRBEA60B6	AcetobacterMNXM143@e0[e] + AcetobacterMNXM73@c0[c0] <=> AcetobacterMNXM23@c0[c0] + AcetobacterMNXM63556@c0[c0]
AcetobacterRBEAABD4B	AcetobacterMNXM107@c0[c0] + 3.0 AcetobacterMNXM10@c0[c0] + 5.0 AcetobacterMNXM1@c0[c0] --> AcetobacterMNXM15@c0[c0] + 2.0 AcetobacterMNXM2@c0[c0] + 3.0 AcetobacterMNXM8@c0[c0]
AcetobacterRBEC45B11	AcetobacterMNXM236@c0[c0] + AcetobacterMNXM5481@c0[c0] --> AcetobacterMNXM2@c0[c0] + AcetobacterMNXM51279@c0[c0]
AcetobacterRBF227A8D	AcetobacterMNXM108@c0[c0] + AcetobacterMNXM1@c0[c0] + AcetobacterMNXM368@c0[c0] <=> AcetobacterMNXM2@c0[c0] + AcetobacterMNXM34810@c0[c0]
AcetobacterRBF32456B	AcetobacterMNXM1@c0[c0] + AcetobacterMNXM5770@c0[c0] + 2.0 AcetobacterMNXM833@c0[c0] <=> AcetobacterMNXM57@c0[c0] + AcetobacterMNXM6026@c0[c0]
AcetobacterRBFBC9C64	AcetobacterMNXM149166@c0[c0] + AcetobacterMNXM16@c0[c0] <=> AcetobacterMNXM19@c0[c0] + AcetobacterMNXM1@c0[c0] + AcetobacterMNXM97151@c0[c0]
AcetobacterRBFC1A054	AcetobacterMNXM17@c0[c0] + AcetobacterMNXM1@c0[c0] + AcetobacterMNXM722781@c0[c0] <=> AcetobacterMNXM2264@c0[c0] + AcetobacterMNXM47@c0[c0]
AcetobacterRBFD0BBBA	AcetobacterMNXM12@c0[c0] + AcetobacterMNXM439@c0[c0] + AcetobacterMNXM8@c0[c0] --> AcetobacterMNXM10@c0[c0] + AcetobacterMNXM13@c0[c0] + AcetobacterMNXM569@c0[c0]
AcetobacterRBFDB9E70	AcetobacterMNXM162235@c0[c0] + AcetobacterMNXM74@c0[c0] <=> AcetobacterMNXM186@c0[c0] + AcetobacterMNXM258@c0[c0]
AcetobacterRC004EEDF	AcetobacterMNXM10@c0[c0] + AcetobacterMNXM1@c0[c0] + AcetobacterMNXM3835@c0[c0] <=> AcetobacterMNXM6074@c0[c0] + AcetobacterMNXM8@c0[c0]
AcetobacterRC0255ED	AcetobacterMNXM146502@c0[c0] + AcetobacterMNXM2@c0[c0] --> AcetobacterMNXM1@c0[c0] + AcetobacterMNXM598@c0[c0] + AcetobacterMNXM83847@c0[c0]
AcetobacterRC0516D71	AcetobacterMNXM1334@c0[c0] + AcetobacterMNXM1@c0[c0] + AcetobacterMNXM7@c0[c0] <=> AcetobacterMNXM353@c0[c0] + AcetobacterMNXM3@c0[c0]
AcetobacterRC05DF673	AcetobacterMNXM2@c0[c0] + AcetobacterMNXM3@c0[c0] + AcetobacterMNXM42654@e0[e] --> AcetobacterMNXM1@c0[c0] + AcetobacterMNXM42654@c0[c0] + AcetobacterMNXM7@c0[c0] + AcetobacterMNXM9@c0[c0]
AcetobacterRC0712288	AcetobacterMNXM105630@c0[c0] + AcetobacterMNXM1@c0[c0] + AcetobacterMNXM280@c0[c0] <=> AcetobacterMNXM434@c0[c0] + AcetobacterMNXM9@c0[c0]
AcetobacterRC0975618	AcetobacterMNXM196@e0[e] <=>
AcetobacterRC0DB0EBE	AcetobacterMNXM146500@c0[c0] + AcetobacterMNXM2@c0[c0] <=> AcetobacterMNXM1@c0[c0] + AcetobacterMNXM598@c0[c0] + AcetobacterMNXM65309@c0[c0]
AcetobacterRC0EA172A	AcetobacterMNXM117@c0[c0] + 2.0 AcetobacterMNXM1@c0[c0] + AcetobacterMNXM2@c0[c0] --> AcetobacterMNXM13@c0[c0] + 2.0 AcetobacterMNXM15@c0[c0]
AcetobacterRC1446B96	AcetobacterMNXM105630@c0[c0] + AcetobacterMNXM1214@c0[c0] + AcetobacterMNXM1@c0[c0] <=> AcetobacterMNXM23@c0[c0] + AcetobacterMNXM323@c0[c0]
AcetobacterRC189C67B	AcetobacterMNXM102@c0[c0] + AcetobacterMNXM9@c0[c0] <=> AcetobacterMNXM209@c0[c0] + AcetobacterMNXM2@c0[c0]
AcetobacterRC247C001	AcetobacterMNXM1705@c0[c0] <=> AcetobacterMNXM256@c0[c0] + AcetobacterMNXM75@c0[c0]
AcetobacterRC2510D78	AcetobacterMNXM175@e0[e] <=>
AcetobacterRC262F12D	AcetobacterMNXM220@c0[c0] + AcetobacterMNXM3@c0[c0] <=> AcetobacterMNXM63@c0[c0] + AcetobacterMNXM7@c0[c0]
AcetobacterRC2A83743	AcetobacterMNXM632@e0[e] <=>
AcetobacterRC3E2276C	AcetobacterMNXM12@c0[c0] + AcetobacterMNXM1@c0[c0] + AcetobacterMNXM9691@c0[c0] <=> AcetobacterMNXM2@c0[c0] + AcetobacterMNXM9382@c0[c0]
AcetobacterRC3FF27A1	AcetobacterMNXM53@c0[c0] + AcetobacterMNXM8378@c0[c0] --> AcetobacterMNXM11361@c0[c0] + 2.0 AcetobacterMNXM1@c0[c0] + AcetobacterMNXM31@c0[c0]
AcetobacterRC4135468	AcetobacterMNXM1873@c0[c0] --> AcetobacterMNXM1@c0[c0] + AcetobacterMNXM2@c0[c0] + AcetobacterMNXM480@c0[c0]
AcetobacterRC43A38BB	AcetobacterMNXM21@c0[c0] + AcetobacterMNXM353@c0[c0] --> AcetobacterMNXM12@c0[c0] + AcetobacterMNXM699@c0[c0]
AcetobacterRC494812C	AcetobacterMNXM1736@c0[c0] + AcetobacterMNXM2@c0[c0] --> AcetobacterMNXM1661@c0[c0] + AcetobacterMNXM9@c0[c0]
AcetobacterRC4CC731F	AcetobacterMNXM482@e0[e] <=>
AcetobacterRC4D0C2E0	AcetobacterMNXM15@c0[c0] + AcetobacterMNXM650@c0[c0] <=> AcetobacterMNXM3219@c0[c0]
AcetobacterRC4D77D03	AcetobacterMNXM21@c0[c0] + AcetobacterMNXM969@c0[c0] --> AcetobacterMNXM12@c0[c0] + AcetobacterMNXM1@c0[c0] + AcetobacterMNXM91871@c0[c0]
AcetobacterRC5080001	AcetobacterMNXM259@c0[c0] + AcetobacterMNXM91@c0[c0] --> AcetobacterMNXM113@c0[c0] + AcetobacterMNXM11@c0[c0]
AcetobacterRC5386C29	AcetobacterMNXM168@c0[c0] + AcetobacterMNXM2769@c0[c0] <=> AcetobacterMNXM3@c0[c0] + AcetobacterMNXM481@c0[c0]
AcetobacterRC57F5DD7	AcetobacterMNXM218@e0[e] <=>
AcetobacterRC5CC64FF	5.0 AcetobacterMNXM01@c0[c0] + 2.0 AcetobacterMNXM191@c0[c0] + AcetobacterMNXM4@c0[c0] --> 5.0 AcetobacterMNXM01@e0[e] + 2.0 AcetobacterMNXM232@c0[c0] + 2.0 AcetobacterMNXM2@c0[c0]
AcetobacterRC5FDB2E4	AcetobacterMNXM478@c0[c0] --> AcetobacterMNXM2@c0[c0] + AcetobacterMNXM611@c0[c0]
AcetobacterRC60A287F	AcetobacterMNXM461@e0[e] <=>
AcetobacterRC641EFD1	AcetobacterMNXM9698@c0[c0] --> AcetobacterMNXM2@c0[c0] + AcetobacterMNXM8024@c0[c0]
AcetobacterRC645BEA0	AcetobacterMNXM15@c0[c0] <=> AcetobacterMNXM15@e0[e]
AcetobacterRC67D1B9	AcetobacterMNXM1870@c0[c0] + AcetobacterMNXM564@c0[c0] --> AcetobacterMNXM925@c0[c0] + AcetobacterMNXM946@c0[c0]
AcetobacterRC6AF17E9	AcetobacterMNXM1253@c0[c0] + AcetobacterMNXM2@c0[c0] --> AcetobacterMNXM1@c0[c0] + AcetobacterMNXM285@c0[c0] + AcetobacterMNXM57@c0[c0]
AcetobacterRC6B1004B	AcetobacterMNXM1@c0[c0] + AcetobacterMNXM5723@c0[c0] + AcetobacterMNXM824@c0[c0] --> AcetobacterMNXM1870@c0[c0] + AcetobacterMNXM925@c0[c0]
AcetobacterRC6C7C719	AcetobacterMNXM1648@c0[c0] <=> AcetobacterMNXM857@c0[c0]
AcetobacterRC6D07482	AcetobacterMNXM2@c0[c0] + AcetobacterMNXM417@c0[c0] --> AcetobacterMNXM162235@c0[c0] + AcetobacterMNXM9@c0[c0]
AcetobacterRC6FD1860	AcetobacterMNXM11926@c0[c0] + AcetobacterMNXM12@c0[c0] + AcetobacterMNXM1@c0[c0] <=> AcetobacterMNXM471@c0[c0] + AcetobacterMNXM925@c0[c0]
AcetobacterRC704845A	--> AcetobacterMNXM78334@c0[c0]
AcetobacterRC718911	AcetobacterMNXM145568@c0[c0] + AcetobacterMNXM23@c0[c0] <=> AcetobacterMNXM175@e0[e] + AcetobacterMNXM73@c0[c0]
AcetobacterRC768F113	AcetobacterMNXM15@c0[c0] + AcetobacterMNXM497@c0[c0] <=> AcetobacterMNXM2073@c0[c0] + AcetobacterMNXM2@c0[c0]
AcetobacterRC78BD686	AcetobacterMNXM232@e0[e] + AcetobacterMNXM2@c0[c0] + AcetobacterMNXM41@c0[c0] --> AcetobacterMNXM191@e0[e] + AcetobacterMNXM1@c0[c0] + AcetobacterMNXM341@c0[c0]
AcetobacterRC84A81C8	AcetobacterMNXM01@c0[c0] + AcetobacterMNXM174@c0[c0] <=> AcetobacterMNXM01@e0[e] + AcetobacterMNXM174@e0[e]
AcetobacterRC8AC1473	AcetobacterMNXM11@c0[c0] + AcetobacterMNXM1376@c0[c0] <=> AcetobacterMNXM1@c0[c0] + AcetobacterMNXM394@c0[c0] + AcetobacterMNXM89588@c0[c0]
AcetobacterRC8FA4811	AcetobacterMNXM184@c0[c0] + AcetobacterMNXM1@c0[c0] + AcetobacterMNXM8175@c0[c0] --> AcetobacterMNXM10423@c0[c0] + AcetobacterMNXM13@c0[c0] + AcetobacterMNXM925@c0[c0]
AcetobacterRC9069325	AcetobacterMNXM2407@c0[c0] + AcetobacterMNXM2@c0[c0] <=> AcetobacterMNXM39@c0[c0] + AcetobacterMNXM42@c0[c0]
AcetobacterRC925D727	AcetobacterMNXM1@c0[c0] + AcetobacterMNXM2@c0[c0] + AcetobacterMNXM63@c0[c0] --> AcetobacterMNXM121@c0[c0] + AcetobacterMNXM15@c0[c0]
AcetobacterRC9676774	AcetobacterMNXM1198@c0[c0] + AcetobacterMNXM57@c0[c0] <=> AcetobacterMNXM12905@c0[c0] + AcetobacterMNXM1@c0[c0] + AcetobacterMNXM43@c0[c0]
AcetobacterRC9CAC624	AcetobacterMNXM138@c0[c0] + AcetobacterMNXM817@c0[c0] --> AcetobacterMNXM1@c0[c0] + AcetobacterMNXM3314@c0[c0] + AcetobacterMNXM9@c0[c0]
AcetobacterRCA17876B	AcetobacterMNXM1722@c0[c0] + AcetobacterMNXM83@c0[c0] --> AcetobacterMNXM11@c0[c0] + AcetobacterMNXM811@c0[c0]
AcetobacterRCA581CDD	AcetobacterMNXM258@c0[c0] + AcetobacterMNXM2@c0[c0] + AcetobacterMNXM73@c0[c0] --> AcetobacterMNXM1219@c0[c0] + AcetobacterMNXM9@c0[c0]
AcetobacterRCA8569FB	AcetobacterMNXM2768@c0[c0] + AcetobacterMNXM2@c0[c0] <=> AcetobacterMNXM540@c0[c0] + AcetobacterMNXM9@c0[c0]
AcetobacterRCABF068A	AcetobacterMNXM2@c0[c0] + AcetobacterMNXM422@c0[c0] + AcetobacterMNXM8@c0[c0] --> AcetobacterMNXM10@c0[c0] + AcetobacterMNXM192@c0[c0] + 2.0 AcetobacterMNXM1@c0[c0]
AcetobacterRCAF2C258	AcetobacterMNXM11@c0[c0] + AcetobacterMNXM4718@c0[c0] <=> AcetobacterMNXM188@c0[c0] + AcetobacterMNXM3@c0[c0]
AcetobacterRCAF4F0CF	AcetobacterMNXM535@c0[c0] + AcetobacterMNXM75133@c0[c0] --> AcetobacterMNXM1@c0[c0] + AcetobacterMNXM31@c0[c0] + AcetobacterMNXM58984@c0[c0]
AcetobacterRCB7FF799	AcetobacterMNXM10@c0[c0] + AcetobacterMNXM1633@c0[c0] + AcetobacterMNXM1@c0[c0] <=> AcetobacterMNXM2931@c0[c0] + AcetobacterMNXM8@c0[c0]
AcetobacterRCB8D08DB	AcetobacterMNXM10@c0[c0] + AcetobacterMNXM5@c0[c0] <=> AcetobacterMNXM6@c0[c0] + AcetobacterMNXM8@c0[c0]
AcetobacterRCBA4B90D	AcetobacterMNXM11912@c0[c0] + AcetobacterMNXM184@c0[c0] + AcetobacterMNXM1@c0[c0] --> AcetobacterMNXM10220@c0[c0] + AcetobacterMNXM13@c0[c0] + AcetobacterMNXM925@c0[c0]
AcetobacterRCBAF1036	AcetobacterMNXM11@c0[c0] + AcetobacterMNXM662@c0[c0] <=> AcetobacterMNXM1135@c0[c0] + AcetobacterMNXM1@c0[c0] + AcetobacterMNXM960@c0[c0]
AcetobacterRCBC4A977	AcetobacterMNXM1365@c0[c0] --> AcetobacterMNXM337@c0[c0] + AcetobacterMNXM9@c0[c0]
AcetobacterRCBEDD8C8	AcetobacterMNXM1@c0[c0] + AcetobacterMNXM368@c0[c0] + AcetobacterMNXM65309@c0[c0] <=> AcetobacterMNXM2@c0[c0] + AcetobacterMNXM96082@c0[c0]
AcetobacterRCC0E1A00	AcetobacterMNXM10@c0[c0] + AcetobacterMNXM1@c0[c0] + AcetobacterMNXM24502@c0[c0] --> AcetobacterMNXM23683@c0[c0] + AcetobacterMNXM8@c0[c0]
AcetobacterRCC3E4E73	AcetobacterMNXM1@c0[c0] + AcetobacterMNXM2@c0[c0] + AcetobacterMNXM338@c0[c0] --> AcetobacterMNXM15@c0[c0] + AcetobacterMNXM288@c0[c0]
AcetobacterRCC637627	AcetobacterMNXM12@c0[c0] + 2.0 AcetobacterMNXM1@c0[c0] + AcetobacterMNXM6636@c0[c0] <=> AcetobacterMNXM5745@c0[c0] + AcetobacterMNXM925@c0[c0]
AcetobacterRCC67B1A	AcetobacterMNXM1@c0[c0] + AcetobacterMNXM454@c0[c0] + AcetobacterMNXM7@c0[c0] <=> AcetobacterMNXM3@c0[c0] + AcetobacterMNXM419@c0[c0]
AcetobacterRCCA821A6	AcetobacterMNXM11@c0[c0] + AcetobacterMNXM14@c0[c0] + AcetobacterMNXM1@c0[c0] + AcetobacterMNXM73@c0[c0] <=> AcetobacterMNXM23@c0[c0] + AcetobacterMNXM3@c0[c0] + AcetobacterMNXM9@c0[c0]
AcetobacterRCCBAA8B2	AcetobacterMNXM38@c0[c0] + AcetobacterMNXM93@c0[c0] --> AcetobacterMNXM1@c0[c0] + AcetobacterMNXM25@c0[c0] + AcetobacterMNXM33@c0[c0]
AcetobacterRCCBC0E19	AcetobacterMNXM11@c0[c0] + AcetobacterMNXM90088@c0[c0] <=> AcetobacterMNXM1@c0[c0] + AcetobacterMNXM51@c0[c0] + AcetobacterMNXM89588@c0[c0]
AcetobacterRCCFE3CA7	AcetobacterMNXM01@e0[e] <=> AcetobacterMNXM1@e0[e]
AcetobacterRCD008D0	AcetobacterMNXM1706@c0[c0] + AcetobacterMNXM2@c0[c0] <=> AcetobacterMNXM891@c0[c0]
AcetobacterRCD04EF5	AcetobacterMNXM242@c0[c0] + AcetobacterMNXM259@c0[c0] <=> AcetobacterMNXM2@c0[c0] + AcetobacterMNXM401@c0[c0]
AcetobacterRCD0EE2C0	AcetobacterMNXM1866@c0[c0] + AcetobacterMNXM8@c0[c0] <=> AcetobacterMNXM10@c0[c0] + AcetobacterMNXM1@c0[c0] + AcetobacterMNXM2734@c0[c0] + AcetobacterMNXM4@c0[c0]
AcetobacterRCD4364BE	AcetobacterMNXM146539@c0[c0] + AcetobacterMNXM17@c0[c0] + AcetobacterMNXM1@c0[c0] <=> AcetobacterMNXM722710@c0[c0] + AcetobacterMNXM96425@c0[c0]
AcetobacterRCE37F77A	AcetobacterMNXM1@c0[c0] + AcetobacterMNXM415@c0[c0] + AcetobacterMNXM7@c0[c0] <=> AcetobacterMNXM364@c0[c0] + AcetobacterMNXM3@c0[c0]
AcetobacterRCE44FDF7	AcetobacterMNXM152@c0[c0] + AcetobacterMNXM3@c0[c0] <=> AcetobacterMNXM394@c0[c0] + AcetobacterMNXM7@c0[c0]
AcetobacterRCE63F82D	AcetobacterMNXM231@e0[e] <=>
AcetobacterRCE779727	AcetobacterMNXM1206@c0[c0] + AcetobacterMNXM535@c0[c0] --> AcetobacterMNXM1@c0[c0] + AcetobacterMNXM31@c0[c0] + AcetobacterMNXM824@c0[c0]
AcetobacterRCE7ABDCA	AcetobacterMNXM2@c0[c0] + AcetobacterMNXM3150@c0[c0] --> AcetobacterMNXM1@c0[c0] + AcetobacterMNXM2184@c0[c0]
AcetobacterRCE9EB79C	AcetobacterMNXM1@c0[c0] + AcetobacterMNXM22@c0[c0] + AcetobacterMNXM96993@c0[c0] --> AcetobacterMNXM148@c0[c0] + 2.0 AcetobacterMNXM2@c0[c0]
AcetobacterRCF0F7038	AcetobacterMNXM184@c0[c0] + AcetobacterMNXM1@c0[c0] + AcetobacterMNXM8010@c0[c0] --> AcetobacterMNXM13@c0[c0] + AcetobacterMNXM925@c0[c0] + AcetobacterMNXM9695@c0[c0]
AcetobacterRCF19D9AC	AcetobacterMNXM1562@e0[e] <=>
AcetobacterRCF1ABD98	AcetobacterMNXM237@c0[c0] + AcetobacterMNXM463@c0[c0] <=> AcetobacterMNXM453@c0[c0] + AcetobacterMNXM725867@c0[c0]
AcetobacterRCF2EC91F	2.0 AcetobacterMNXM1@c0[c0] + AcetobacterMNXM314@c0[c0] + AcetobacterMNXM66@c0[c0] <=> AcetobacterMNXM2@c0[c0] + AcetobacterMNXM5491@c0[c0]
AcetobacterRCF427153	AcetobacterMNXM19009@e0[e] <=>
AcetobacterRCF5B35F4	AcetobacterMNXM160881@c0[c0] + 2.0 AcetobacterMNXM161585@c0[c0] <=> AcetobacterMNXM2@c0[c0] + AcetobacterMNXM8973@c0[c0] + AcetobacterMNXM94381@c0[c0]
AcetobacterRCF9AEFE1	2.0 AcetobacterMNXM1@c0[c0] + AcetobacterMNXM30@c0[c0] + AcetobacterMNXM856@c0[c0] <=> AcetobacterMNXM51@c0[c0] + AcetobacterMNXM90790@c0[c0]
AcetobacterRCFC678DA	AcetobacterMNXM482@e0[e] --> AcetobacterMNXM482@c0[c0]
AcetobacterRCFCA62F	AcetobacterMNXM121@c0[c0] + AcetobacterMNXM15@c0[c0] + AcetobacterMNXM3@c0[c0] <=> 2.0 AcetobacterMNXM1@c0[c0] + AcetobacterMNXM63@c0[c0] + AcetobacterMNXM7@c0[c0] + AcetobacterMNXM9@c0[c0]
AcetobacterRD00ECB6B	AcetobacterMNXM20@c0[c0] + AcetobacterMNXM379@c0[c0] <=> AcetobacterMNXM541@c0[c0] + AcetobacterMNXM89557@c0[c0]
AcetobacterRD046B2F0	AcetobacterMNXM20@c0[c0] + AcetobacterMNXM42@c0[c0] <=> AcetobacterMNXM46@c0[c0] + AcetobacterMNXM89557@c0[c0]
AcetobacterRD0ACEC30	2.0 AcetobacterMNXM11@c0[c0] + AcetobacterMNXM4474@c0[c0] <=> 2.0 AcetobacterMNXM132@c0[c0] + AcetobacterMNXM4473@c0[c0]
AcetobacterRD0E27D84	AcetobacterMNXM16@c0[c0] + AcetobacterMNXM3804@c0[c0] <=> AcetobacterMNXM19@c0[c0] + AcetobacterMNXM1@c0[c0] + AcetobacterMNXM3805@c0[c0]
AcetobacterRD11C720C	AcetobacterMNXM51@e0[e] <=>
AcetobacterRD13D6D0E	AcetobacterMNXM1@c0[c0] + AcetobacterMNXM2195@c0[c0] --> AcetobacterMNXM13@c0[c0] + AcetobacterMNXM1886@c0[c0]
AcetobacterRD1488FB6	AcetobacterMNXM184@c0[c0] + AcetobacterMNXM1@c0[c0] + AcetobacterMNXM8195@c0[c0] --> AcetobacterMNXM10448@c0[c0] + AcetobacterMNXM13@c0[c0] + AcetobacterMNXM925@c0[c0]
AcetobacterRD14F6A2B	AcetobacterMNXM12@c0[c0] + 2.0 AcetobacterMNXM1@c0[c0] + AcetobacterMNXM6637@c0[c0] <=> AcetobacterMNXM5743@c0[c0] + AcetobacterMNXM925@c0[c0]
AcetobacterRD178D3E7	AcetobacterMNXM2683@e0[e] <=>
AcetobacterRD1B6F3F8	AcetobacterMNXM184@c0[c0] + AcetobacterMNXM1@c0[c0] + AcetobacterMNXM8219@c0[c0] --> AcetobacterMNXM13@c0[c0] + AcetobacterMNXM925@c0[c0] + AcetobacterMNXM9656@c0[c0]
AcetobacterRD1BBF122	AcetobacterMNXM232@c0[c0] + AcetobacterMNXM38@c0[c0] --> AcetobacterMNXM191@c0[c0] + AcetobacterMNXM1@c0[c0] + AcetobacterMNXM33@c0[c0]
AcetobacterRD1CABE27	AcetobacterMNXM237@c0[c0] + AcetobacterMNXM2@c0[c0] --> AcetobacterMNXM39@c0[c0] + AcetobacterMNXM725867@c0[c0]
AcetobacterRD224523E	AcetobacterMNXM2@c0[c0] + AcetobacterMNXM40494@c0[c0] <=> AcetobacterMNXM32@c0[c0] + AcetobacterMNXM42@c0[c0]
AcetobacterRD23ACD59	AcetobacterMNXM286@e0[e] <=>
AcetobacterRD2C36E76	AcetobacterMNXM15783@c0[c0] + AcetobacterMNXM2@c0[c0] <=> AcetobacterMNXM29@c0[c0] + AcetobacterMNXM32@c0[c0]
AcetobacterRD2C7D08E	AcetobacterMNXM699@c0[c0] + AcetobacterMNXM89582@c0[c0] --> AcetobacterMNXM123@c0[c0] + AcetobacterMNXM26@c0[c0]
AcetobacterRD2F15789	AcetobacterMNXM145@c0[c0] --> AcetobacterMNXM1184@c0[c0]
AcetobacterRD2F49550	AcetobacterMNXM672@c0[c0] + AcetobacterMNXM8@c0[c0] --> AcetobacterMNXM10@c0[c0] + 2.0 AcetobacterMNXM1@c0[c0] + AcetobacterMNXM863@c0[c0]
AcetobacterRD322164C	AcetobacterMNXM16@c0[c0] + AcetobacterMNXM1988@c0[c0] <=> AcetobacterMNXM1920@c0[c0] + AcetobacterMNXM19@c0[c0] + AcetobacterMNXM1@c0[c0]
AcetobacterRD37613E1	AcetobacterMNXM16@c0[c0] + AcetobacterMNXM414@c0[c0] <=> AcetobacterMNXM19@c0[c0] + AcetobacterMNXM1@c0[c0] + AcetobacterMNXM2152@c0[c0]
AcetobacterRD3807BC4	AcetobacterMNXM01@c0[c0] + AcetobacterMNXM9@c0[c0] --> AcetobacterMNXM01@e0[e] + AcetobacterMNXM9@e0[e]
AcetobacterRD3AFA8D2	AcetobacterMNXM258@c0[c0] + AcetobacterMNXM2@c0[c0] + AcetobacterMNXM8@c0[c0] --> AcetobacterMNXM10@c0[c0] + AcetobacterMNXM1407@c0[c0] + 2.0 AcetobacterMNXM1@c0[c0]
AcetobacterRD3C7FC17	AcetobacterMNXM95@c0[c0] <=> AcetobacterMNXM95@e0[e]
AcetobacterRD40F9D79	AcetobacterMNXM2371@c0[c0] <=> AcetobacterMNXM451@c0[c0]
AcetobacterRD41C59AE	AcetobacterMNXM2582@c0[c0] + AcetobacterMNXM3@c0[c0] --> AcetobacterMNXM75132@c0[c0] + AcetobacterMNXM7@c0[c0]
AcetobacterRD447F5F	AcetobacterMNXM10@c0[c0] + AcetobacterMNXM1@c0[c0] + AcetobacterMNXM8210@c0[c0] --> AcetobacterMNXM8209@c0[c0] + AcetobacterMNXM8@c0[c0]
AcetobacterRD44E1DB9	AcetobacterMNXM14@c0[c0] + AcetobacterMNXM91459@c0[c0] <=> AcetobacterMNXM3@c0[c0] + AcetobacterMNXM937@c0[c0]
AcetobacterRD51A74DC	AcetobacterMNXM1642@c0[c0] + AcetobacterMNXM3@c0[c0] <=> AcetobacterMNXM1641@c0[c0] + AcetobacterMNXM1@c0[c0] + AcetobacterMNXM7@c0[c0]
AcetobacterRD5864959	AcetobacterMNXM1014@c0[c0] + AcetobacterMNXM1@c0[c0] + AcetobacterMNXM89557@c0[c0] --> AcetobacterMNXM13@c0[c0] + AcetobacterMNXM2@c0[c0] + AcetobacterMNXM8633@c0[c0]
AcetobacterRD5AE5AAD	AcetobacterMNXM10368@c0[c0] --> AcetobacterMNXM2@c0[c0] + AcetobacterMNXM8197@c0[c0]
AcetobacterRD5B10098	AcetobacterMNXM153@c0[c0] + AcetobacterMNXM89557@c0[c0] <=> AcetobacterMNXM20@c0[c0] + AcetobacterMNXM76@c0[c0]
AcetobacterRD5B47C51	AcetobacterMNXM143@c0[c0] <=> AcetobacterMNXM2403@c0[c0]
AcetobacterRD5EE286E	AcetobacterMNXM162490@c0[c0] + AcetobacterMNXM449@c0[c0] <=> AcetobacterMNXM162319@c0[c0] + AcetobacterMNXM1@c0[c0] + AcetobacterMNXM31@c0[c0]
AcetobacterRD5F7988A	AcetobacterMNXM126@c0[c0] + AcetobacterMNXM3@c0[c0] <=> AcetobacterMNXM261@c0[c0] + AcetobacterMNXM7@c0[c0]
AcetobacterRD665BFEC	AcetobacterMNXM331@c0[c0] <=> AcetobacterMNXM89557@c0[c0]
AcetobacterRD6AB6F44	AcetobacterMNXM1397@c0[c0] <=> AcetobacterMNXM1408@c0[c0]
AcetobacterRD7118A53	AcetobacterMNXM16@c0[c0] + AcetobacterMNXM91072@c0[c0] <=> AcetobacterMNXM19@c0[c0] + AcetobacterMNXM232@c0[c0]
AcetobacterRD748232C	AcetobacterMNXM12@c0[c0] + 2.0 AcetobacterMNXM1@c0[c0] + AcetobacterMNXM6644@c0[c0] <=> AcetobacterMNXM5744@c0[c0] + AcetobacterMNXM925@c0[c0]
AcetobacterRD75C08FF	AcetobacterMNXM282@c0[c0] + AcetobacterMNXM450@c0[c0] <=> AcetobacterMNXM2288@c0[c0] + AcetobacterMNXM2@c0[c0]
AcetobacterRD7F53E91	AcetobacterMNXM1937@c0[c0] + AcetobacterMNXM1@c0[c0] + AcetobacterMNXM9@c0[c0] <=> AcetobacterMNXM70@c0[c0] + AcetobacterMNXM74@c0[c0]
AcetobacterRD80EE47C	AcetobacterMNXM20@c0[c0] + AcetobacterMNXM282@c0[c0] + AcetobacterMNXM4@c0[c0] --> AcetobacterMNXM105630@c0[c0] + AcetobacterMNXM13@c0[c0] + AcetobacterMNXM1@c0[c0] + AcetobacterMNXM2212@c0[c0] + AcetobacterMNXM25@c0[c0]
AcetobacterRD8968382	AcetobacterMNXM5741@c0[c0] + AcetobacterMNXM66@c0[c0] --> AcetobacterMNXM12@c0[c0] + AcetobacterMNXM9620@c0[c0]
AcetobacterRD897B581	AcetobacterMNXM1@c0[c0] + AcetobacterMNXM2582@c0[c0] + AcetobacterMNXM7@c0[c0] <=> AcetobacterMNXM2680@c0[c0] + AcetobacterMNXM857@c0[c0]
AcetobacterRD8AC6FD3	AcetobacterMNXM1593@c0[c0] + AcetobacterMNXM2@c0[c0] + AcetobacterMNXM8@c0[c0] <=> AcetobacterMNXM10@c0[c0] + 2.0 AcetobacterMNXM1@c0[c0] + AcetobacterMNXM378@c0[c0]
AcetobacterRD8AD11E7	AcetobacterMNXM10217@c0[c0] --> AcetobacterMNXM2@c0[c0] + AcetobacterMNXM8149@c0[c0]
AcetobacterRD8AFF9AA	AcetobacterMNXM13@c0[c0] + AcetobacterMNXM7307@c0[c0] <=> AcetobacterMNXM11397@c0[c0] + 2.0 AcetobacterMNXM1@c0[c0]
AcetobacterRD8E4036D	AcetobacterMNXM15@c0[c0] + AcetobacterMNXM72@c0[c0] <=> AcetobacterMNXM2@c0[c0] + AcetobacterMNXM94421@c0[c0]
AcetobacterRD8E7F183	AcetobacterMNXM11@c0[c0] + AcetobacterMNXM14@c0[c0] + AcetobacterMNXM618@c0[c0] <=> AcetobacterMNXM12@c0[c0] + AcetobacterMNXM291@c0[c0] + AcetobacterMNXM3@c0[c0]
AcetobacterRD94148F2	AcetobacterMNXM1@c0[c0] + AcetobacterMNXM426@c0[c0] + AcetobacterMNXM6@c0[c0] --> AcetobacterMNXM5@c0[c0] + AcetobacterMNXM734@c0[c0]
AcetobacterRD99937A5	AcetobacterMNXM3390@c0[c0] + AcetobacterMNXM57@c0[c0] <=> AcetobacterMNXM6499@c0[c0]
AcetobacterRD9AA8476	AcetobacterMNXM9706@c0[c0] --> AcetobacterMNXM2@c0[c0] + AcetobacterMNXM8027@c0[c0]
AcetobacterRD9FA808F	AcetobacterMNXM13@c0[c0] + AcetobacterMNXM146608@c0[c0] <=> 2.0 AcetobacterMNXM1@c0[c0] + AcetobacterMNXM92580@c0[c0]
AcetobacterRD9FE4620	AcetobacterMNXM113@c0[c0] + AcetobacterMNXM286@c0[c0] <=> AcetobacterMNXM30@c0[c0] + AcetobacterMNXM374@c0[c0]
AcetobacterRDA151FCA	2.0 AcetobacterMNXM01@c0[c0] + AcetobacterMNXM6@c0[c0] + AcetobacterMNXM8@c0[c0] <=> 2.0 AcetobacterMNXM01@e0[e] + AcetobacterMNXM10@c0[c0] + AcetobacterMNXM5@c0[c0]
AcetobacterRDA34CBB7	AcetobacterMNXM10@c0[c0] + 2.0 AcetobacterMNXM1@c0[c0] + AcetobacterMNXM6828@c0[c0] <=> AcetobacterMNXM2@c0[c0] + AcetobacterMNXM6827@c0[c0] + AcetobacterMNXM8@c0[c0]
AcetobacterRDB02AEBD	AcetobacterMNXM12908@c0[c0] + AcetobacterMNXM1@c0[c0] + AcetobacterMNXM43@c0[c0] <=> AcetobacterMNXM5082@c0[c0] + AcetobacterMNXM57@c0[c0]
AcetobacterRDB0B60CF	AcetobacterMNXM1847@e0[e] <=>
AcetobacterRDB0B737D	AcetobacterMNXM1289@c0[c0] + AcetobacterMNXM1@c0[c0] --> AcetobacterMNXM13@c0[c0] + AcetobacterMNXM20@c0[c0]
AcetobacterRDB87C91A	AcetobacterMNXM167@e0[e] <=>
AcetobacterRDBA60A16	AcetobacterMNXM10@c0[c0] + AcetobacterMNXM1@c0[c0] + AcetobacterMNXM8024@c0[c0] --> AcetobacterMNXM8022@c0[c0] + AcetobacterMNXM8@c0[c0]
AcetobacterRDBB9DAA5	AcetobacterMNXM108@c0[c0] + 2.0 AcetobacterMNXM1@c0[c0] + AcetobacterMNXM66@c0[c0] <=> AcetobacterMNXM2@c0[c0] + AcetobacterMNXM90586@c0[c0]
AcetobacterRDBE73261	AcetobacterMNXM1@c0[c0] + AcetobacterMNXM47@c0[c0] + AcetobacterMNXM7733@c0[c0] --> AcetobacterMNXM2157@c0[c0] + AcetobacterMNXM925@c0[c0]
AcetobacterRDBF4D441	AcetobacterMNXM11@c0[c0] + AcetobacterMNXM7@c0[c0] <=> AcetobacterMNXM14@c0[c0] + AcetobacterMNXM1@c0[c0] + AcetobacterMNXM332@c0[c0]
AcetobacterRDBF77E36	AcetobacterMNXM281@c0[c0] + AcetobacterMNXM39@c0[c0] + AcetobacterMNXM3@c0[c0] <=> AcetobacterMNXM3784@c0[c0] + AcetobacterMNXM7@c0[c0] + AcetobacterMNXM9@c0[c0]
AcetobacterRDC28C824	AcetobacterMNXM332@c0[c0] + AcetobacterMNXM92085@c0[c0] <=> AcetobacterMNXM3@c0[c0] + AcetobacterMNXM91147@c0[c0]
AcetobacterRDC384D63	AcetobacterMNXM2@c0[c0] + AcetobacterMNXM90905@c0[c0] --> AcetobacterMNXM1532@c0[c0] + AcetobacterMNXM15@c0[c0]
AcetobacterRDC5D7570	AcetobacterMNXM2@c0[c0] + AcetobacterMNXM624@c0[c0] <=> AcetobacterMNXM532@c0[c0] + AcetobacterMNXM9@c0[c0]
AcetobacterRDC971CC2	AcetobacterMNXM1@c0[c0] + AcetobacterMNXM32@c0[c0] + AcetobacterMNXM951@c0[c0] --> AcetobacterMNXM1141@c0[c0] + AcetobacterMNXM12@c0[c0] + AcetobacterMNXM13@c0[c0]
AcetobacterRDD5CE091	AcetobacterMNXM31161@c0[c0] + AcetobacterMNXM7@c0[c0] <=> AcetobacterMNXM3@c0[c0] + AcetobacterMNXM874@c0[c0]
AcetobacterRDD64223D	AcetobacterMNXM10@c0[c0] + AcetobacterMNXM13@c0[c0] + AcetobacterMNXM15@c0[c0] + AcetobacterMNXM722725@c0[c0] <=> AcetobacterMNXM29@c0[c0] + AcetobacterMNXM725867@c0[c0] + AcetobacterMNXM8@c0[c0]
AcetobacterRDD828A59	AcetobacterMNXM1@c0[c0] + AcetobacterMNXM2@c0[c0] + AcetobacterMNXM704@c0[c0] --> AcetobacterMNXM15@c0[c0] + AcetobacterMNXM492@c0[c0]
AcetobacterRDE2812DF	AcetobacterMNXM1504@c0[c0] + AcetobacterMNXM2@c0[c0] <=> AcetobacterMNXM12@c0[c0] + AcetobacterMNXM1@c0[c0] + AcetobacterMNXM3297@c0[c0]
AcetobacterRDE4D26BD	AcetobacterMNXM11@c0[c0] + AcetobacterMNXM8378@c0[c0] <=> AcetobacterMNXM63@c0[c0] + AcetobacterMNXM6574@c0[c0]
AcetobacterRDE4F26FD	AcetobacterMNXM5742@c0[c0] + AcetobacterMNXM9603@c0[c0] --> AcetobacterMNXM12@c0[c0] + AcetobacterMNXM1@c0[c0] + AcetobacterMNXM6573@c0[c0]
AcetobacterRDEA6761F	AcetobacterMNXM2@c0[c0] + AcetobacterMNXM5065@c0[c0] --> AcetobacterMNXM15@c0[c0] + AcetobacterMNXM217@c0[c0]
AcetobacterRDEA9B2F2	AcetobacterMNXM4493@c0[c0] + AcetobacterMNXM57@c0[c0] <=> AcetobacterMNXM9754@c0[c0]
AcetobacterRDEC07DF3	AcetobacterMNXM49@c0[c0] + AcetobacterMNXM96993@c0[c0] --> AcetobacterMNXM105630@c0[c0] + AcetobacterMNXM148@c0[c0] + AcetobacterMNXM1@c0[c0] + AcetobacterMNXM45@c0[c0]
AcetobacterRDEFEF382	AcetobacterMNXM31@c0[c0] + AcetobacterMNXM91688@c0[c0] <=> AcetobacterMNXM4509@c0[c0] + AcetobacterMNXM66@c0[c0]
AcetobacterRDF02942F	AcetobacterMNXM14@c0[c0] + AcetobacterMNXM3@c0[c0] <=> 2.0 AcetobacterMNXM7@c0[c0]
AcetobacterRDF17A358	AcetobacterMNXM10@c0[c0] + AcetobacterMNXM1@c0[c0] + AcetobacterMNXM8027@c0[c0] --> AcetobacterMNXM8026@c0[c0] + AcetobacterMNXM8@c0[c0]
AcetobacterRDF24F2AD	AcetobacterMNXM1289@c0[c0] + AcetobacterMNXM1@c0[c0] + AcetobacterMNXM6@c0[c0] <=> AcetobacterMNXM5@c0[c0] + AcetobacterMNXM89661@c0[c0]
AcetobacterRDF55352D	AcetobacterMNXM1@c0[c0] + AcetobacterMNXM6@c0[c0] + AcetobacterMNXM963@c0[c0] <=> AcetobacterMNXM341@c0[c0] + AcetobacterMNXM5@c0[c0]
AcetobacterRDF66F276	AcetobacterMNXM14@c0[c0] + AcetobacterMNXM1561@c0[c0] <=> AcetobacterMNXM3@c0[c0] + AcetobacterMNXM51@c0[c0]
AcetobacterRDF91A0B7	AcetobacterMNXM1@c0[c0] + AcetobacterMNXM325@c0[c0] + AcetobacterMNXM7@c0[c0] <=> AcetobacterMNXM341@c0[c0] + AcetobacterMNXM3@c0[c0]
AcetobacterRE003993B	AcetobacterMNXM12@c0[c0] + AcetobacterMNXM93760@c0[c0] <=> AcetobacterMNXM264@c0[c0] + AcetobacterMNXM91262@c0[c0]
AcetobacterRE043918C	AcetobacterMNXM713@e0[e] <=>
AcetobacterRE050F448	AcetobacterMNXM2@c0[c0] + AcetobacterMNXM3@c0[c0] + AcetobacterMNXM632@c0[c0] --> AcetobacterMNXM1@c0[c0] + AcetobacterMNXM632@e0[e] + AcetobacterMNXM7@c0[c0] + AcetobacterMNXM9@c0[c0]
AcetobacterRE092311F	AcetobacterMNXM149@e0[e] <=>
AcetobacterRE0B360D5	AcetobacterMNXM51@e0[e] --> AcetobacterMNXM51@c0[c0]
AcetobacterRE0D7F3B0	2.0 AcetobacterMNXM1@c0[c0] + AcetobacterMNXM3151@c0[c0] + AcetobacterMNXM6@c0[c0] <=> AcetobacterMNXM2770@c0[c0] + AcetobacterMNXM5@c0[c0]
AcetobacterRE118C641	AcetobacterMNXM13204@c0[c0] + AcetobacterMNXM77@c0[c0] <=> AcetobacterMNXM66@c0[c0] + AcetobacterMNXM723089@c0[c0]
AcetobacterRE1213151	AcetobacterMNXM1378@c0[c0] + AcetobacterMNXM2@c0[c0] + AcetobacterMNXM5@c0[c0] --> AcetobacterMNXM1406@c0[c0] + 2.0 AcetobacterMNXM1@c0[c0] + AcetobacterMNXM6@c0[c0]
AcetobacterRE121BCB5	AcetobacterMNXM10@c0[c0] + AcetobacterMNXM144@c0[c0] + 2.0 AcetobacterMNXM1@c0[c0] <=> AcetobacterMNXM2@c0[c0] + AcetobacterMNXM493@c0[c0] + AcetobacterMNXM8@c0[c0]
AcetobacterRE1267673	AcetobacterMNXM01@e0[e] + AcetobacterMNXM2255@e0[e] --> AcetobacterMNXM01@c0[c0] + AcetobacterMNXM2255@c0[c0]
AcetobacterRE1C05DA9	AcetobacterMNXM29@c0[c0] --> AcetobacterMNXM1984@c0[c0]
AcetobacterRE1C3F7F	AcetobacterMNXM114266@c0[c0] <=> AcetobacterMNXM15@c0[c0] + AcetobacterMNXM5143@c0[c0]
AcetobacterRE1CC7C18	AcetobacterMNXM13@c0[c0] + AcetobacterMNXM75@c0[c0] <=> AcetobacterMNXM1@c0[c0] + AcetobacterMNXM23@c0[c0]
AcetobacterRE1FADFB	AcetobacterMNXM11473@c0[c0] + AcetobacterMNXM12@c0[c0] + AcetobacterMNXM1@c0[c0] <=> AcetobacterMNXM2@c0[c0] + AcetobacterMNXM6496@c0[c0]
AcetobacterRE216A20E	AcetobacterMNXM2@c0[c0] + AcetobacterMNXM813@c0[c0] <=> AcetobacterMNXM89661@c0[c0]
AcetobacterRE29A6875	AcetobacterMNXM150@c0[c0] + AcetobacterMNXM9@c0[c0] <=> AcetobacterMNXM168@c0[c0] + AcetobacterMNXM407@c0[c0]
AcetobacterRE2B0FDD3	AcetobacterMNXM142@c0[c0] --> AcetobacterMNXM159@c0[c0] + AcetobacterMNXM15@c0[c0]
AcetobacterRE3201359	AcetobacterMNXM10475@c0[c0] + AcetobacterMNXM1@c0[c0] + AcetobacterMNXM6@c0[c0] --> AcetobacterMNXM10474@c0[c0] + AcetobacterMNXM5@c0[c0]
AcetobacterRE3219158	AcetobacterMNXM23@c0[c0] + AcetobacterMNXM74@c0[c0] <=> AcetobacterMNXM90136@c0[c0]
AcetobacterRE36CBFAC	AcetobacterMNXM144@c0[c0] + AcetobacterMNXM3@c0[c0] + AcetobacterMNXM593@c0[c0] --> AcetobacterMNXM11@c0[c0] + AcetobacterMNXM14@c0[c0] + AcetobacterMNXM1@c0[c0] + AcetobacterMNXM364@c0[c0]
AcetobacterRE38FABFA	AcetobacterMNXM12@c0[c0] + AcetobacterMNXM1@c0[c0] + AcetobacterMNXM450@c0[c0] <=> AcetobacterMNXM2@c0[c0] + AcetobacterMNXM431@c0[c0]
AcetobacterRE396AB1C	AcetobacterMNXM4@e0[e] <=>
AcetobacterRE3ADCA9A	AcetobacterMNXM1560@c0[c0] + AcetobacterMNXM2@c0[c0] <=> AcetobacterMNXM29@c0[c0] + AcetobacterMNXM450@c0[c0]
AcetobacterRE3C2A0DC	AcetobacterMNXM1485@e0[e] <=>
AcetobacterRE400FF0D	AcetobacterMNXM53@c0[c0] + AcetobacterMNXM8377@c0[c0] --> AcetobacterMNXM11359@c0[c0] + 2.0 AcetobacterMNXM1@c0[c0] + AcetobacterMNXM31@c0[c0]
AcetobacterRE418B48B	AcetobacterMNXM207@e0[e] <=>
AcetobacterRE440BA14	AcetobacterMNXM1@c0[c0] + AcetobacterMNXM6@c0[c0] + AcetobacterMNXM9695@c0[c0] --> AcetobacterMNXM5@c0[c0] + AcetobacterMNXM9694@c0[c0]
AcetobacterRE49E8E0C	AcetobacterMNXM1@c0[c0] + AcetobacterMNXM624@c0[c0] + AcetobacterMNXM7@c0[c0] <=> AcetobacterMNXM200@c0[c0] + AcetobacterMNXM3@c0[c0]
AcetobacterRE4A57A54	AcetobacterMNXM29@c0[c0] + AcetobacterMNXM70@c0[c0] <=> AcetobacterMNXM587@c0[c0] + AcetobacterMNXM89689@c0[c0]
AcetobacterRE525D030	AcetobacterMNXM2@c0[c0] + AcetobacterMNXM94002@c0[c0] --> AcetobacterMNXM121@c0[c0] + AcetobacterMNXM1@c0[c0] + AcetobacterMNXM80@c0[c0]
AcetobacterRE588EFB3	AcetobacterMNXM123@c0[c0] + AcetobacterMNXM1@c0[c0] + AcetobacterMNXM318@c0[c0] <=> AcetobacterMNXM61@c0[c0] + AcetobacterMNXM725867@c0[c0]
AcetobacterRE59E33CD	AcetobacterMNXM10@c0[c0] + AcetobacterMNXM1@c0[c0] + AcetobacterMNXM8197@c0[c0] --> AcetobacterMNXM8195@c0[c0] + AcetobacterMNXM8@c0[c0]
AcetobacterRE5BA86B9	AcetobacterMNXM1788@c0[c0] --> AcetobacterMNXM11@c0[c0] + AcetobacterMNXM557@c0[c0]
AcetobacterRE5C048CA	AcetobacterMNXM15@c0[c0] + AcetobacterMNXM6908@c0[c0] <=> AcetobacterMNXM1@c0[c0] + AcetobacterMNXM2@c0[c0] + AcetobacterMNXM6115@c0[c0]
AcetobacterRE5DAD621	AcetobacterMNXM141@c0[c0] + AcetobacterMNXM2140@c0[c0] <=> AcetobacterMNXM1@c0[c0] + AcetobacterMNXM2348@c0[c0] + AcetobacterMNXM31@c0[c0]
AcetobacterRE5DD97A1	AcetobacterMNXM21@c0[c0] + AcetobacterMNXM89557@c0[c0] --> AcetobacterMNXM12@c0[c0] + AcetobacterMNXM1@c0[c0] + AcetobacterMNXM730@c0[c0]
AcetobacterRE5E88652	AcetobacterMNXM1@c0[c0] + AcetobacterMNXM6@c0[c0] + AcetobacterMNXM9671@c0[c0] --> AcetobacterMNXM5@c0[c0] + AcetobacterMNXM9670@c0[c0]
AcetobacterRE65B297A	AcetobacterMNXM162359@c0[c0] <=> AcetobacterMNXM349@c0[c0] + AcetobacterMNXM937@c0[c0]
AcetobacterRE6F571E	AcetobacterMNXM5418@c0[c0] + AcetobacterMNXM57@c0[c0] <=> AcetobacterMNXM9637@c0[c0]
AcetobacterRE71193C	AcetobacterMNXM12@c0[c0] + AcetobacterMNXM1572@c0[c0] + AcetobacterMNXM1@c0[c0] <=> AcetobacterMNXM2@c0[c0] + AcetobacterMNXM89955@c0[c0]
AcetobacterRE72817C4	AcetobacterMNXM1137@c0[c0] + AcetobacterMNXM2@c0[c0] --> AcetobacterMNXM1805@c0[c0] + AcetobacterMNXM1@c0[c0]
AcetobacterRE756BAD4	AcetobacterMNXM11@c0[c0] + AcetobacterMNXM4507@c0[c0] <=> AcetobacterMNXM63@c0[c0] + AcetobacterMNXM90509@c0[c0]
AcetobacterRE7617782	AcetobacterMNXM1051@c0[c0] + AcetobacterMNXM8@c0[c0] <=> AcetobacterMNXM10@c0[c0] + AcetobacterMNXM1@c0[c0] + AcetobacterMNXM952@c0[c0]
AcetobacterRE7992D12	AcetobacterMNXM2@c0[c0] + AcetobacterMNXM37@c0[c0] + AcetobacterMNXM91@c0[c0] --> AcetobacterMNXM11@c0[c0] + AcetobacterMNXM89557@c0[c0] + AcetobacterMNXM90003@c0[c0]
AcetobacterRE7D6E5B4	AcetobacterMNXM13@c0[c0] + AcetobacterMNXM7306@c0[c0] <=> AcetobacterMNXM11395@c0[c0] + 2.0 AcetobacterMNXM1@c0[c0]
AcetobacterRE7F15664	AcetobacterMNXM7138@e0[e] <=>
AcetobacterRE82A41DE	AcetobacterMNXM143@e0[e] <=>
AcetobacterRE84A9178	AcetobacterMNXM10@c0[c0] + AcetobacterMNXM1@c0[c0] + AcetobacterMNXM8004@c0[c0] --> AcetobacterMNXM8003@c0[c0] + AcetobacterMNXM8@c0[c0]
AcetobacterRE870EE23	AcetobacterMNXM165@c0[c0] + AcetobacterMNXM21@c0[c0] --> AcetobacterMNXM12@c0[c0] + AcetobacterMNXM3135@c0[c0]
AcetobacterRE97AE7CB	AcetobacterMNXM11912@c0[c0] + AcetobacterMNXM12@c0[c0] + AcetobacterMNXM1@c0[c0] <=> AcetobacterMNXM470@c0[c0] + AcetobacterMNXM925@c0[c0]
AcetobacterRE9B6BE6	AcetobacterMNXM10@c0[c0] + AcetobacterMNXM179@c0[c0] + 2.0 AcetobacterMNXM1@c0[c0] <=> AcetobacterMNXM2387@c0[c0] + AcetobacterMNXM2@c0[c0] + AcetobacterMNXM8@c0[c0]
AcetobacterRE9B80C50	AcetobacterMNXM2885@c0[c0] + AcetobacterMNXM57@c0[c0] <=> AcetobacterMNXM6503@c0[c0]
AcetobacterRE9FF7A08	AcetobacterMNXM332@c0[c0] + AcetobacterMNXM90790@c0[c0] <=> AcetobacterMNXM3@c0[c0] + AcetobacterMNXM90619@c0[c0]
AcetobacterREA502F23	AcetobacterMNXM1392@c0[c0] + AcetobacterMNXM1@c0[c0] <=> AcetobacterMNXM2@c0[c0] + AcetobacterMNXM511@c0[c0]
AcetobacterREA5FF8CF	2.0 AcetobacterMNXM15@c0[c0] + 2.0 AcetobacterMNXM1887@c0[c0] <=> 2.0 AcetobacterMNXM279@c0[c0] + AcetobacterMNXM4@c0[c0]
AcetobacterREAD11CCC	AcetobacterMNXM14@c0[c0] + AcetobacterMNXM1@c0[c0] + AcetobacterMNXM91@c0[c0] <=> AcetobacterMNXM3@c0[c0] + AcetobacterMNXM722712@c0[c0]
AcetobacterREAF1CDC	AcetobacterMNXM256@c0[c0] + AcetobacterMNXM7@c0[c0] <=> AcetobacterMNXM3@c0[c0] + AcetobacterMNXM662@c0[c0]
AcetobacterREAFC4227	AcetobacterMNXM2@c0[c0] + AcetobacterMNXM44319@c0[c0] <=> AcetobacterMNXM304@c0[c0] + AcetobacterMNXM78@c0[c0]
AcetobacterREB1B1BF1	AcetobacterMNXM1@c0[c0] + AcetobacterMNXM89557@c0[c0] + AcetobacterMNXM915@c0[c0] <=> AcetobacterMNXM496@c0[c0] + AcetobacterMNXM725867@c0[c0]
AcetobacterREB289E0D	AcetobacterMNXM4@c0[c0] <=> AcetobacterMNXM4@e0[e]
AcetobacterREB52C613	AcetobacterMNXM1@c0[c0] + AcetobacterMNXM73@c0[c0] + AcetobacterMNXM7@c0[c0] <=> AcetobacterMNXM23@c0[c0] + AcetobacterMNXM3@c0[c0]
AcetobacterREC2929ED	AcetobacterMNXM146342@c0[c0] + AcetobacterMNXM2@c0[c0] <=> AcetobacterMNXM108@c0[c0] + AcetobacterMNXM1@c0[c0] + AcetobacterMNXM598@c0[c0]
AcetobacterREC59E6EC	AcetobacterBIOMASS@c0[c0] <=>
AcetobacterREC698601	--> AcetobacterMNXM51417@c0[c0]
AcetobacterREC784A74	AcetobacterMNXM10@c0[c0] + AcetobacterMNXM1@c0[c0] + AcetobacterMNXM8220@c0[c0] --> AcetobacterMNXM8218@c0[c0] + AcetobacterMNXM8@c0[c0]
AcetobacterREC7C7CA7	AcetobacterMNXM2@c0[c0] + AcetobacterMNXM46@c0[c0] + AcetobacterMNXM86@c0[c0] --> AcetobacterMNXM12@c0[c0] + AcetobacterMNXM1@c0[c0] + AcetobacterMNXM90279@c0[c0]
AcetobacterRECE00048	AcetobacterMNXM10326@c0[c0] --> AcetobacterMNXM2@c0[c0] + AcetobacterMNXM8176@c0[c0]
AcetobacterRECF18BBC	AcetobacterMNXM2@c0[c0] + AcetobacterMNXM3@c0[c0] + AcetobacterMNXM7343@e0[e] --> AcetobacterMNXM1@c0[c0] + AcetobacterMNXM7343@c0[c0] + AcetobacterMNXM7@c0[c0] + AcetobacterMNXM9@c0[c0]
AcetobacterRED3ACC4	AcetobacterMNXM271@c0[c0] --> AcetobacterMNXM722761@c0[c0]
AcetobacterRED3C27B1	AcetobacterMNXM1344@c0[c0] + AcetobacterMNXM15@c0[c0] + AcetobacterMNXM3@c0[c0] --> AcetobacterMNXM1@c0[c0] + AcetobacterMNXM3113@c0[c0] + AcetobacterMNXM7@c0[c0] + AcetobacterMNXM9@c0[c0]
AcetobacterRED9805D8	AcetobacterMNXM1949@e0[e] + AcetobacterMNXM2@c0[c0] + AcetobacterMNXM3@c0[c0] --> AcetobacterMNXM1949@c0[c0] + AcetobacterMNXM1@c0[c0] + AcetobacterMNXM7@c0[c0] + AcetobacterMNXM9@c0[c0]
AcetobacterREDB00D36	AcetobacterMNXM16@c0[c0] + AcetobacterMNXM1936@c0[c0] <=> AcetobacterMNXM19@c0[c0] + AcetobacterMNXM1@c0[c0] + AcetobacterMNXM2389@c0[c0]
AcetobacterREE08A0EB	AcetobacterMNXM105630@c0[c0] + AcetobacterMNXM151@c0[c0] + 2.0 AcetobacterMNXM1@c0[c0] + AcetobacterMNXM89582@c0[c0] <=> AcetobacterMNXM323@c0[c0] + 2.0 AcetobacterMNXM57@c0[c0]
AcetobacterREE08AD74	AcetobacterMNXM10@c0[c0] + AcetobacterMNXM1@c0[c0] + AcetobacterMNXM5666@c0[c0] <=> AcetobacterMNXM2@c0[c0] + AcetobacterMNXM3152@c0[c0] + AcetobacterMNXM8@c0[c0]
AcetobacterREE1D7BE7	AcetobacterMNXM31@c0[c0] + AcetobacterMNXM91690@c0[c0] <=> AcetobacterMNXM4511@c0[c0] + AcetobacterMNXM66@c0[c0]
AcetobacterREE5A49F4	AcetobacterMNXM21@c0[c0] + AcetobacterMNXM238@c0[c0] + AcetobacterMNXM2@c0[c0] --> AcetobacterMNXM12@c0[c0] + AcetobacterMNXM1@c0[c0] + AcetobacterMNXM985@c0[c0]
AcetobacterREE6A5489	AcetobacterMNXM1458@c0[c0] --> AcetobacterMNXM1@c0[c0] + AcetobacterMNXM23@c0[c0] + AcetobacterMNXM421@c0[c0]
AcetobacterREE8343EB	AcetobacterMNXM1661@c0[c0] + AcetobacterMNXM1@c0[c0] + AcetobacterMNXM3@c0[c0] --> AcetobacterMNXM11@c0[c0] + AcetobacterMNXM1648@c0[c0]
AcetobacterREEB631CF	AcetobacterMNXM2@c0[c0] + AcetobacterMNXM457@c0[c0] + AcetobacterMNXM8@c0[c0] --> AcetobacterMNXM10@c0[c0] + 2.0 AcetobacterMNXM1@c0[c0] + AcetobacterMNXM289@c0[c0]
AcetobacterREEDF0C3F	2.0 AcetobacterMNXM1@c0[c0] + AcetobacterMNXM2773@c0[c0] + AcetobacterMNXM39@c0[c0] <=> AcetobacterMNXM2@c0[c0] + AcetobacterMNXM53766@c0[c0]
AcetobacterREF1EE7FC	AcetobacterMNXM16@c0[c0] + AcetobacterMNXM96124@c0[c0] <=> AcetobacterMNXM16906@c0[c0] + AcetobacterMNXM19@c0[c0] + AcetobacterMNXM1@c0[c0]
AcetobacterREF6C77AB	AcetobacterMNXM6406@c0[c0] <=> AcetobacterMNXM96289@c0[c0]
AcetobacterRF00BBF7	AcetobacterMNXM2@c0[c0] + AcetobacterMNXM3@c0[c0] + AcetobacterMNXM7138@e0[e] --> AcetobacterMNXM1@c0[c0] + AcetobacterMNXM7138@c0[c0] + AcetobacterMNXM7@c0[c0] + AcetobacterMNXM9@c0[c0]
AcetobacterRF089C4D	AcetobacterMNXM2@c0[c0] + AcetobacterMNXM379@c0[c0] --> AcetobacterMNXM53@c0[c0] + AcetobacterMNXM9@c0[c0]
AcetobacterRF09E0BE7	AcetobacterMNXM191@e0[e] <=>
AcetobacterRF0A74FDC	AcetobacterMNXM2@c0[c0] + AcetobacterMNXM3@c0[c0] + AcetobacterMNXM58@e0[e] --> AcetobacterMNXM1@c0[c0] + AcetobacterMNXM58@c0[c0] + AcetobacterMNXM7@c0[c0] + AcetobacterMNXM9@c0[c0]
AcetobacterRF0E624B1	AcetobacterMNXM1@c0[c0] + AcetobacterMNXM237@c0[c0] + AcetobacterMNXM365@c0[c0] <=> AcetobacterMNXM456@c0[c0] + AcetobacterMNXM725867@c0[c0]
AcetobacterRF1378A92	AcetobacterMNXM2885@c0[c0] + AcetobacterMNXM57@c0[c0] <=> AcetobacterMNXM5356@c0[c0]
AcetobacterRF14E4160	AcetobacterMNXM1596@c0[c0] + AcetobacterMNXM160881@c0[c0] <=> AcetobacterMNXM162349@c0[c0] + AcetobacterMNXM2292@c0[c0] + AcetobacterMNXM2@c0[c0]
AcetobacterRF172F3BA	AcetobacterMNXM156@c0[c0] <=> AcetobacterMNXM32@c0[c0]
AcetobacterRF17A4575	AcetobacterMNXM2@c0[c0] + AcetobacterMNXM70@c0[c0] --> AcetobacterMNXM117@c0[c0] + AcetobacterMNXM89689@c0[c0]
AcetobacterRF17D2C2C	AcetobacterMNXM377@c0[c0] + AcetobacterMNXM74@c0[c0] <=> AcetobacterMNXM866@c0[c0]
AcetobacterRF21730F6	AcetobacterMNXM344@e0[e] <=>
AcetobacterRF21FA146	AcetobacterMNXM2178@c0[c0] + AcetobacterMNXM25@c0[c0] <=> AcetobacterMNXM558@c0[c0] + AcetobacterMNXM93@c0[c0]
AcetobacterRF22656BD	AcetobacterMNXM20@c0[c0] + AcetobacterMNXM231@c0[c0] <=> AcetobacterMNXM439@c0[c0] + AcetobacterMNXM89557@c0[c0]
AcetobacterRF240EF80	AcetobacterMNXM1@c0[c0] + AcetobacterMNXM4675@c0[c0] + AcetobacterMNXM7@c0[c0] <=> AcetobacterMNXM3@c0[c0] + AcetobacterMNXM4606@c0[c0]
AcetobacterRF2589948	2.0 AcetobacterMNXM1@c0[c0] + AcetobacterMNXM23@c0[c0] + 2.0 AcetobacterMNXM746@c0[c0] <=> AcetobacterMNXM285@c0[c0] + 2.0 AcetobacterMNXM5749@c0[c0]
AcetobacterRF25DC8FF	2.0 AcetobacterMNXM5124@c0[c0] --> AcetobacterMNXM6175@c0[c0] + AcetobacterMNXM89612@c0[c0]
AcetobacterRF33C150A	AcetobacterMNXM494@c0[c0] + AcetobacterMNXM4@c0[c0] --> 2.0 AcetobacterMNXM1@c0[c0] + AcetobacterMNXM276@c0[c0] + AcetobacterMNXM39@c0[c0]
AcetobacterRF3556D46	AcetobacterMNXM12@c0[c0] + AcetobacterMNXM5713@c0[c0] <=> AcetobacterMNXM146142@c0[c0] + AcetobacterMNXM443@c0[c0]
AcetobacterRF35F7E96	AcetobacterMNXM11@c0[c0] + AcetobacterMNXM47@c0[c0] <=> AcetobacterMNXM121@c0[c0] + AcetobacterMNXM1@c0[c0] + AcetobacterMNXM91871@c0[c0]
AcetobacterRF39895B2	AcetobacterMNXM421@c0[c0] + AcetobacterMNXM91459@c0[c0] --> AcetobacterMNXM11@c0[c0] + AcetobacterMNXM1@c0[c0] + AcetobacterMNXM722728@c0[c0]
AcetobacterRF3BCC3C7	AcetobacterMNXM151@c0[c0] + AcetobacterMNXM2059@c0[c0] + AcetobacterMNXM2@c0[c0] <=> AcetobacterMNXM2314@c0[c0] + 2.0 AcetobacterMNXM57@c0[c0]
AcetobacterRF3F734D1	AcetobacterMNXM11@c0[c0] + AcetobacterMNXM8380@c0[c0] <=> AcetobacterMNXM63@c0[c0] + AcetobacterMNXM6581@c0[c0]
AcetobacterRF4978615	AcetobacterMNXM1@c0[c0] + AcetobacterMNXM6@c0[c0] + AcetobacterMNXM9655@c0[c0] --> AcetobacterMNXM5@c0[c0] + AcetobacterMNXM9653@c0[c0]
AcetobacterRF4B5D454	AcetobacterMNXM13@c0[c0] + AcetobacterMNXM2@c0[c0] + AcetobacterMNXM73@c0[c0] <=> AcetobacterMNXM1@c0[c0] + AcetobacterMNXM46@c0[c0] + AcetobacterMNXM9@c0[c0]
AcetobacterRF51882E1	AcetobacterMNXM1354@c0[c0] + AcetobacterMNXM9@c0[c0] <=> AcetobacterMNXM200@c0[c0] + AcetobacterMNXM2@c0[c0]
AcetobacterRF523F40B	AcetobacterMNXM3@c0[c0] + AcetobacterMNXM42@c0[c0] + AcetobacterMNXM507@c0[c0] --> AcetobacterMNXM723207@c0[c0] + AcetobacterMNXM7@c0[c0] + AcetobacterMNXM9@c0[c0]
AcetobacterRF5517BF8	AcetobacterMNXM9682@c0[c0] --> AcetobacterMNXM2@c0[c0] + AcetobacterMNXM8015@c0[c0]
AcetobacterRF6032926	AcetobacterMNXM3@c0[c0] + AcetobacterMNXM546@c0[c0] <=> AcetobacterMNXM436@c0[c0] + AcetobacterMNXM7@c0[c0]
AcetobacterRF651BBB	AcetobacterMNXM2@c0[c0] + AcetobacterMNXM42@c0[c0] + AcetobacterMNXM4@c0[c0] --> AcetobacterMNXM15@c0[c0] + AcetobacterMNXM22@c0[c0] + AcetobacterMNXM46@c0[c0]
AcetobacterRF657D39A	AcetobacterMNXM146497@c0[c0] + AcetobacterMNXM2@c0[c0] --> AcetobacterMNXM1@c0[c0] + AcetobacterMNXM368@c0[c0] + AcetobacterMNXM83847@c0[c0]
AcetobacterRF6802AD0	AcetobacterMNXM12@c0[c0] + AcetobacterMNXM1@c0[c0] + AcetobacterMNXM5042@c0[c0] <=> AcetobacterMNXM2@c0[c0] + AcetobacterMNXM986@c0[c0]
AcetobacterRF6AFAD59	AcetobacterMNXM3@c0[c0] + AcetobacterMNXM481@c0[c0] --> AcetobacterMNXM12@c0[c0] + AcetobacterMNXM1@c0[c0] + AcetobacterMNXM7@c0[c0]
AcetobacterRF6D0563A	AcetobacterMNXM1818@c0[c0] + 2.0 AcetobacterMNXM22@c0[c0] <=> AcetobacterMNXM1303@c0[c0] + AcetobacterMNXM1@c0[c0] + 2.0 AcetobacterMNXM4@c0[c0]
AcetobacterRF70E6DD5	AcetobacterMNXM10@c0[c0] + AcetobacterMNXM1@c0[c0] + AcetobacterMNXM261@c0[c0] <=> AcetobacterMNXM74@c0[c0] + AcetobacterMNXM8@c0[c0] + AcetobacterMNXM9@c0[c0]
AcetobacterRF712D7D2	AcetobacterMNXM125@c0[c0] + AcetobacterMNXM2@c0[c0] + AcetobacterMNXM8@c0[c0] <=> AcetobacterMNXM10@c0[c0] + AcetobacterMNXM1@c0[c0] + AcetobacterMNXM298@c0[c0]
AcetobacterRF78CBE3B	AcetobacterMNXM10@c0[c0] + AcetobacterMNXM13@c0[c0] + AcetobacterMNXM159@c0[c0] <=> AcetobacterMNXM2512@c0[c0] + AcetobacterMNXM8@c0[c0]
AcetobacterRF7920CED	AcetobacterMNXM10@c0[c0] + AcetobacterMNXM13@c0[c0] + AcetobacterMNXM92@c0[c0] <=> AcetobacterMNXM12@c0[c0] + AcetobacterMNXM20@c0[c0] + AcetobacterMNXM8@c0[c0]
AcetobacterRF7C5F8BF	AcetobacterMNXM147675@c0[c0] + AcetobacterMNXM2@c0[c0] <=> AcetobacterMNXM108@c0[c0] + AcetobacterMNXM1@c0[c0] + AcetobacterMNXM598@c0[c0]
AcetobacterRF835EA9E	AcetobacterMNXM108@c0[c0] + 2.0 AcetobacterMNXM1@c0[c0] + AcetobacterMNXM66@c0[c0] <=> AcetobacterMNXM2@c0[c0] + AcetobacterMNXM5465@c0[c0]
AcetobacterRF871125F	AcetobacterMNXM12236@c0[c0] + AcetobacterMNXM19@c0[c0] + AcetobacterMNXM1@c0[c0] --> AcetobacterMNXM16@c0[c0] + AcetobacterMNXM90597@c0[c0]
AcetobacterRF8C3A10C	AcetobacterMNXM13@c0[c0] + AcetobacterMNXM162700@c0[c0] <=> 2.0 AcetobacterMNXM1@c0[c0] + AcetobacterMNXM92581@c0[c0]
AcetobacterRF8C7560	AcetobacterMNXM1@c0[c0] + AcetobacterMNXM2371@c0[c0] + AcetobacterMNXM6@c0[c0] <=> AcetobacterMNXM5@c0[c0] + AcetobacterMNXM899@c0[c0]
AcetobacterRF90E1CAF	AcetobacterMNXM2@c0[c0] + AcetobacterMNXM3@c0[c0] + AcetobacterMNXM653@e0[e] --> AcetobacterMNXM1@c0[c0] + AcetobacterMNXM653@c0[c0] + AcetobacterMNXM7@c0[c0] + AcetobacterMNXM9@c0[c0]
AcetobacterRF92C6867	AcetobacterMNXM10@c0[c0] + AcetobacterMNXM1@c0[c0] + AcetobacterMNXM457@c0[c0] <=> AcetobacterMNXM8@c0[c0] + AcetobacterMNXM90@c0[c0]
AcetobacterRF92FB88D	AcetobacterMNXM461@c0[c0] <=> AcetobacterMNXM685@c0[c0]
AcetobacterRF9552002	AcetobacterMNXM415@c0[c0] + AcetobacterMNXM55@c0[c0] + AcetobacterMNXM63@c0[c0] --> AcetobacterMNXM11@c0[c0] + AcetobacterMNXM1@c0[c0] + AcetobacterMNXM31@c0[c0] + AcetobacterMNXM483@c0[c0]
AcetobacterRF9A855A0	AcetobacterMNXM2@c0[c0] + AcetobacterMNXM75@c0[c0] + AcetobacterMNXM8@c0[c0] --> AcetobacterMNXM10@c0[c0] + 2.0 AcetobacterMNXM1@c0[c0] + AcetobacterMNXM26@c0[c0]
AcetobacterRF9B95DB	AcetobacterMNXM1@c0[c0] + AcetobacterMNXM33@c0[c0] + AcetobacterMNXM66@c0[c0] <=> AcetobacterMNXM38@c0[c0] + AcetobacterMNXM77@c0[c0]
AcetobacterRFA0B402A	AcetobacterMNXM15@c0[c0] + AcetobacterMNXM3@c0[c0] + AcetobacterMNXM89557@c0[c0] --> AcetobacterMNXM1@c0[c0] + AcetobacterMNXM37@c0[c0] + AcetobacterMNXM7@c0[c0] + AcetobacterMNXM9@c0[c0]
AcetobacterRFA16BEDD	AcetobacterMNXM1@c0[c0] + AcetobacterMNXM20@c0[c0] + AcetobacterMNXM256@c0[c0] --> AcetobacterMNXM13@c0[c0] + AcetobacterMNXM3480@c0[c0]
AcetobacterRFA1ACE	AcetobacterMNXM145@c0[c0] --> AcetobacterMNXM722712@c0[c0]
AcetobacterRFA428E20	2.0 AcetobacterMNXM1313@c0[c0] + AcetobacterMNXM1@c0[c0] --> AcetobacterMNXM270@c0[c0] + AcetobacterMNXM791@c0[c0]
AcetobacterRFA6CC064	AcetobacterMNXM16413@e0[e] + AcetobacterMNXM2@c0[c0] + AcetobacterMNXM3@c0[c0] --> AcetobacterMNXM16413@c0[c0] + AcetobacterMNXM1@c0[c0] + AcetobacterMNXM7@c0[c0] + AcetobacterMNXM9@c0[c0]
AcetobacterRFA79C6E6	AcetobacterMNXM2@c0[c0] + AcetobacterMNXM3148@c0[c0] --> AcetobacterMNXM1@c0[c0] + AcetobacterMNXM2182@c0[c0]
AcetobacterRFAAD079	AcetobacterMNXM1705@c0[c0] + AcetobacterMNXM23@c0[c0] <=> AcetobacterMNXM256@c0[c0] + AcetobacterMNXM426@c0[c0]
AcetobacterRFB1827ED	AcetobacterMNXM21@c0[c0] + AcetobacterMNXM53@c0[c0] --> AcetobacterMNXM12@c0[c0] + AcetobacterMNXM418@c0[c0]
AcetobacterRFB696B67	AcetobacterMNXM10780@c0[c0] + AcetobacterMNXM2@c0[c0] <=> AcetobacterMNXM12@c0[c0] + AcetobacterMNXM1@c0[c0] + AcetobacterMNXM7102@c0[c0]
AcetobacterRFB6CCC7F	AcetobacterMNXM2036@c0[c0] + AcetobacterMNXM7733@c0[c0] --> AcetobacterMNXM1199@c0[c0] + AcetobacterMNXM925@c0[c0]
AcetobacterRFBCE597F	AcetobacterMNXM12@c0[c0] + 2.0 AcetobacterMNXM1@c0[c0] + AcetobacterMNXM8026@c0[c0] <=> AcetobacterMNXM5741@c0[c0] + AcetobacterMNXM925@c0[c0]
AcetobacterRFC0FFA17	AcetobacterMNXM3232@c0[c0] + AcetobacterMNXM53@c0[c0] --> AcetobacterMNXM1@c0[c0] + AcetobacterMNXM31@c0[c0] + AcetobacterMNXM32181@c0[c0]
AcetobacterRFC184C16	AcetobacterMNXM1847@e0[e] + AcetobacterMNXM2@c0[c0] + AcetobacterMNXM3@c0[c0] --> AcetobacterMNXM1847@c0[c0] + AcetobacterMNXM1@c0[c0] + AcetobacterMNXM7@c0[c0] + AcetobacterMNXM9@c0[c0]
AcetobacterRFCB421CE	AcetobacterMNXM89612@e0[e] <=>
AcetobacterRFCF8A417	AcetobacterMNXM10327@c0[c0] + AcetobacterMNXM1@c0[c0] + AcetobacterMNXM6@c0[c0] --> AcetobacterMNXM10326@c0[c0] + AcetobacterMNXM5@c0[c0]
AcetobacterRFD102D26	AcetobacterMNXM3@c0[c0] + AcetobacterMNXM402@c0[c0] + AcetobacterMNXM925@c0[c0] --> AcetobacterMNXM11@c0[c0] + AcetobacterMNXM14@c0[c0] + AcetobacterMNXM1@c0[c0] + AcetobacterMNXM5723@c0[c0]
AcetobacterRFD1D7298	AcetobacterMNXM145@c0[c0] --> AcetobacterMNXM1@c0[c0] + AcetobacterMNXM2323@c0[c0] + AcetobacterMNXM39@c0[c0]
AcetobacterRFD31F82D	2.0 AcetobacterMNXM1@c0[c0] + AcetobacterMNXM66@c0[c0] + AcetobacterMNXM900@c0[c0] <=> AcetobacterMNXM2@c0[c0] + AcetobacterMNXM5464@c0[c0]
AcetobacterRFD397CED	AcetobacterMNXM2@c0[c0] + AcetobacterMNXM300@c0[c0] + AcetobacterMNXM4@c0[c0] --> AcetobacterMNXM22@c0[c0] + AcetobacterMNXM29@c0[c0] + AcetobacterMNXM56@c0[c0]
AcetobacterRFD5C2B5B	AcetobacterMNXM2@c0[c0] + AcetobacterMNXM96082@c0[c0] --> AcetobacterMNXM1@c0[c0] + AcetobacterMNXM236@c0[c0] + AcetobacterMNXM368@c0[c0]
AcetobacterRFD8E0481	AcetobacterMNXM13@c0[c0] + AcetobacterMNXM495@c0[c0] + AcetobacterMNXM73@c0[c0] <=> AcetobacterMNXM423@c0[c0] + AcetobacterMNXM46@c0[c0]
AcetobacterRFDC6F078	AcetobacterMNXM11217@c0[c0] + AcetobacterMNXM12@c0[c0] <=> AcetobacterMNXM145807@c0[c0] + AcetobacterMNXM264@c0[c0]
AcetobacterRFDCE0B86	AcetobacterMNXM454@c0[c0] + AcetobacterMNXM4@c0[c0] --> AcetobacterMNXM161@c0[c0] + AcetobacterMNXM22@c0[c0]
AcetobacterRFE2D9EC7	AcetobacterMNXM1955@c0[c0] + AcetobacterMNXM80@c0[c0] <=> AcetobacterMNXM251@c0[c0] + AcetobacterMNXM7865@c0[c0]
AcetobacterRFE6AA5D2	AcetobacterMNXM236@e0[e] <=>
AcetobacterRFE8D7904	AcetobacterMNXM16@c0[c0] + AcetobacterMNXM2152@c0[c0] <=> AcetobacterMNXM19@c0[c0] + AcetobacterMNXM672@c0[c0]
AcetobacterRFEA936F0	AcetobacterMNXM232@c0[c0] + AcetobacterMNXM66@c0[c0] --> AcetobacterMNXM191@c0[c0] + AcetobacterMNXM77@c0[c0]
AcetobacterRFED89F01	AcetobacterMNXM1788@c0[c0] --> AcetobacterMNXM11@c0[c0] + AcetobacterMNXM1910@c0[c0]
AcetobacterRFF2E57C7	AcetobacterMNXM162235@c0[c0] + AcetobacterMNXM258@c0[c0] <=> AcetobacterMNXM271@c0[c0] + AcetobacterMNXM74@c0[c0]
AcetobacterRFF5C14C9	AcetobacterMNXM11@c0[c0] + AcetobacterMNXM4827@c0[c0] <=> AcetobacterMNXM132@c0[c0] + AcetobacterMNXM2250@c0[c0]
AcetobacterRFF768959	AcetobacterMNXM10@c0[c0] + AcetobacterMNXM1@c0[c0] + AcetobacterMNXM232@c0[c0] --> AcetobacterMNXM191@c0[c0] + AcetobacterMNXM8@c0[c0]
AcetobacterRFFAAA4B4	AcetobacterMNXM26@c0[c0] + AcetobacterMNXM370@c0[c0] <=> AcetobacterMNXM2@c0[c0] + AcetobacterMNXM63556@c0[c0]
AcetobacterIEX_MNXM13@e0[u]tr	AcetobacterMNXM13@e0[e] <=> MNXM13@e0[u]
AcetobacterIEX_MNXM1562@e0[u]tr	AcetobacterMNXM1562@e0[e] <=> MNXM1562@e0[u]
AcetobacterIEX_MNXM2561@e0[u]tr	AcetobacterMNXM2561@e0[e] <=> MNXM2561@e0[u]
AcetobacterIEX_MNXM761@e0[u]tr	AcetobacterMNXM761@e0[e] <=> MNXM761@e0[u]
AcetobacterIEX_MNXM469@e0[u]tr	AcetobacterMNXM469@e0[e] <=> MNXM469@e0[u]
AcetobacterIEX_MNXM01@e0[u]tr	AcetobacterMNXM01@e0[e] <=> MNXM01@e0[u]
AcetobacterIEX_MNXM118@e0[u]tr	AcetobacterMNXM118@e0[e] <=> MNXM118@e0[u]
AcetobacterIEX_MNXM27@e0[u]tr	AcetobacterMNXM27@e0[e] <=> MNXM27@e0[u]
AcetobacterIEX_MNXM314@e0[u]tr	AcetobacterMNXM314@e0[e] <=> MNXM314@e0[u]
AcetobacterIEX_MNXM12@e0[u]tr	AcetobacterMNXM12@e0[e] <=> MNXM12@e0[u]
AcetobacterIEX_MNXM78@e0[u]tr	AcetobacterMNXM78@e0[e] <=> MNXM78@e0[u]
AcetobacterIEX_MNXM90580@e0[u]tr	AcetobacterMNXM90580@e0[e] <=> MNXM90580@e0[u]
AcetobacterIEX_MNXM89612@e0[u]tr	AcetobacterMNXM89612@e0[e] <=> MNXM89612@e0[u]
AcetobacterIEX_MNXM94@e0[u]tr	AcetobacterMNXM94@e0[e] <=> MNXM94@e0[u]
AcetobacterIEX_MNXM20@e0[u]tr	AcetobacterMNXM20@e0[e] <=> MNXM20@e0[u]
AcetobacterIEX_MNXM43@e0[u]tr	AcetobacterMNXM43@e0[e] <=> MNXM43@e0[u]
AcetobacterIEX_MNXM533@e0[u]tr	AcetobacterMNXM533@e0[e] <=> MNXM533@e0[u]
AcetobacterIEX_MNXM15@e0[u]tr	AcetobacterMNXM15@e0[e] <=> MNXM15@e0[u]
AcetobacterIEX_MNXM165@e0[u]tr	AcetobacterMNXM165@e0[e] <=> MNXM165@e0[u]
AcetobacterIEX_MNXM196@e0[u]tr	AcetobacterMNXM196@e0[e] <=> MNXM196@e0[u]
AcetobacterIEX_MNXM323@e0[u]tr	AcetobacterMNXM323@e0[e] <=> MNXM323@e0[u]
AcetobacterIEX_MNXM282@e0[u]tr	AcetobacterMNXM282@e0[e] <=> MNXM282@e0[u]
AcetobacterIEX_MNXM724515@e0[u]tr	AcetobacterMNXM724515@e0[e] <=> MNXM724515@e0[u]
AcetobacterIEX_MNXM394@e0[u]tr	AcetobacterMNXM394@e0[e] <=> MNXM394@e0[u]
AcetobacterIEX_MNXM289@e0[u]tr	AcetobacterMNXM289@e0[e] <=> MNXM289@e0[u]
AcetobacterIEX_MNXM124@e0[u]tr	AcetobacterMNXM124@e0[e] <=> MNXM124@e0[u]
AcetobacterIEX_MNXM713@e0[u]tr	AcetobacterMNXM713@e0[e] <=> MNXM713@e0[u]
AcetobacterIEX_MNXM98@e0[u]tr	AcetobacterMNXM98@e0[e] <=> MNXM98@e0[u]
AcetobacterIEX_MNXM236@e0[u]tr	AcetobacterMNXM236@e0[e] <=> MNXM236@e0[u]
AcetobacterIEX_MNXM16@e0[u]tr	AcetobacterMNXM16@e0[e] <=> MNXM16@e0[u]
AcetobacterIEX_MNXM617@e0[u]tr	AcetobacterMNXM617@e0[e] <=> MNXM617@e0[u]
AcetobacterIEX_MNXM41@e0[u]tr	AcetobacterMNXM41@e0[e] <=> MNXM41@e0[u]
AcetobacterIEX_MNXM11814@e0[u]tr	AcetobacterMNXM11814@e0[e] <=> MNXM11814@e0[u]
AcetobacterIEX_MNXM93@e0[u]tr	AcetobacterMNXM93@e0[e] <=> MNXM93@e0[u]
AcetobacterIEX_MNXM653@e0[u]tr	AcetobacterMNXM653@e0[e] <=> MNXM653@e0[u]
AcetobacterIEX_MNXM174@e0[u]tr	AcetobacterMNXM174@e0[e] <=> MNXM174@e0[u]
AcetobacterIEX_MNXM529@e0[u]tr	AcetobacterMNXM529@e0[e] <=> MNXM529@e0[u]
AcetobacterIEX_MNXM128@e0[u]tr	AcetobacterMNXM128@e0[e] <=> MNXM128@e0[u]
AcetobacterIEX_MNXM12236@e0[u]tr	AcetobacterMNXM12236@e0[e] <=> MNXM12236@e0[u]
AcetobacterIEX_MNXM402@e0[u]tr	AcetobacterMNXM402@e0[e] <=> MNXM402@e0[u]
AcetobacterIEX_MNXM97@e0[u]tr	AcetobacterMNXM97@e0[e] <=> MNXM97@e0[u]
AcetobacterIEX_MNXM158@e0[u]tr	AcetobacterMNXM158@e0[e] <=> MNXM158@e0[u]
AcetobacterIEX_MNXM348@e0[u]tr	AcetobacterMNXM348@e0[e] <=> MNXM348@e0[u]
AcetobacterIEX_MNXM612@e0[u]tr	AcetobacterMNXM612@e0[e] <=> MNXM612@e0[u]
AcetobacterIEX_MNXM90960@e0[u]tr	AcetobacterMNXM90960@e0[e] <=> MNXM90960@e0[u]
AcetobacterIEX_MNXM1485@e0[u]tr	AcetobacterMNXM1485@e0[e] <=> MNXM1485@e0[u]
AcetobacterIEX_MNXM615@e0[u]tr	AcetobacterMNXM615@e0[e] <=> MNXM615@e0[u]
AcetobacterIEX_MNXM2@e0[u]tr	AcetobacterMNXM2@e0[e] <=> MNXM2@e0[u]
AcetobacterIEX_MNXM1630@e0[u]tr	AcetobacterMNXM1630@e0[e] <=> MNXM1630@e0[u]
AcetobacterIEX_MNXM344@e0[u]tr	AcetobacterMNXM344@e0[e] <=> MNXM344@e0[u]
AcetobacterIEX_MNXM207@e0[u]tr	AcetobacterMNXM207@e0[e] <=> MNXM207@e0[u]
AcetobacterIEX_MNXM218@e0[u]tr	AcetobacterMNXM218@e0[e] <=> MNXM218@e0[u]
AcetobacterIEX_MNXM62524@e0[u]tr	AcetobacterMNXM62524@e0[e] <=> MNXM62524@e0[u]
AcetobacterIEX_MNXM11@e0[u]tr	AcetobacterMNXM11@e0[e] <=> MNXM11@e0[u]
AcetobacterIEX_MNXM1@e0[u]tr	AcetobacterMNXM1@e0[e] <=> MNXM1@e0[u]
AcetobacterIEX_MNXM95@e0[u]tr	AcetobacterMNXM95@e0[e] <=> MNXM95@e0[u]
AcetobacterIEX_MNXM390@e0[u]tr	AcetobacterMNXM390@e0[e] <=> MNXM390@e0[u]
AcetobacterIEX_MNXM7343@e0[u]tr	AcetobacterMNXM7343@e0[e] <=> MNXM7343@e0[u]
AcetobacterIEX_MNXM167@e0[u]tr	AcetobacterMNXM167@e0[e] <=> MNXM167@e0[u]
AcetobacterIEX_MNXM9@e0[u]tr	AcetobacterMNXM9@e0[e] <=> MNXM9@e0[u]
AcetobacterIEX_MNXM182@e0[u]tr	AcetobacterMNXM182@e0[e] <=> MNXM182@e0[u]
AcetobacterIEX_MNXM286@e0[u]tr	AcetobacterMNXM286@e0[e] <=> MNXM286@e0[u]
AcetobacterIEX_MNXM1949@e0[u]tr	AcetobacterMNXM1949@e0[e] <=> MNXM1949@e0[u]
AcetobacterIEX_MNXM76@e0[u]tr	AcetobacterMNXM76@e0[e] <=> MNXM76@e0[u]
AcetobacterIEX_MNXM632@e0[u]tr	AcetobacterMNXM632@e0[e] <=> MNXM632@e0[u]
AcetobacterIEX_MNXM42654@e0[u]tr	AcetobacterMNXM42654@e0[e] <=> MNXM42654@e0[u]
AcetobacterIEX_MNXM114@e0[u]tr	AcetobacterMNXM114@e0[e] <=> MNXM114@e0[u]
AcetobacterIEX_MNXM7192@e0[u]tr	AcetobacterMNXM7192@e0[e] <=> MNXM7192@e0[u]
AcetobacterIEX_MNXM2683@e0[u]tr	AcetobacterMNXM2683@e0[e] <=> MNXM2683@e0[u]
AcetobacterIEX_MNXM4505@e0[u]tr	AcetobacterMNXM4505@e0[e] <=> MNXM4505@e0[u]
AcetobacterIEX_MNXM2255@e0[u]tr	AcetobacterMNXM2255@e0[e] <=> MNXM2255@e0[u]
AcetobacterIEX_MNXM19009@e0[u]tr	AcetobacterMNXM19009@e0[e] <=> MNXM19009@e0[u]
AcetobacterIEX_MNXM58@e0[u]tr	AcetobacterMNXM58@e0[e] <=> MNXM58@e0[u]
AcetobacterIEX_MNXM5@e0[u]tr	AcetobacterMNXM5@e0[e] <=> MNXM5@e0[u]
AcetobacterIEX_MNXM149@e0[u]tr	AcetobacterMNXM149@e0[e] <=> MNXM149@e0[u]
AcetobacterIEX_MNXM25@e0[u]tr	AcetobacterMNXM25@e0[e] <=> MNXM25@e0[u]
AcetobacterIEX_MNXM90163@e0[u]tr	AcetobacterMNXM90163@e0[e] <=> MNXM90163@e0[u]
AcetobacterIEX_MNXM16413@e0[u]tr	AcetobacterMNXM16413@e0[e] <=> MNXM16413@e0[u]
AcetobacterIEX_MNXM161565@e0[u]tr	AcetobacterMNXM161565@e0[e] <=> MNXM161565@e0[u]
AcetobacterIEX_MNXM198@e0[u]tr	AcetobacterMNXM198@e0[e] <=> MNXM198@e0[u]
AcetobacterIEX_MNXM232@e0[u]tr	AcetobacterMNXM232@e0[e] <=> MNXM232@e0[u]
AcetobacterIEX_MNXM1233@e0[u]tr	AcetobacterMNXM1233@e0[e] <=> MNXM1233@e0[u]
AcetobacterIEX_MNXM231@e0[u]tr	AcetobacterMNXM231@e0[e] <=> MNXM231@e0[u]
AcetobacterIEX_MNXM461@e0[u]tr	AcetobacterMNXM461@e0[e] <=> MNXM461@e0[u]
AcetobacterIEX_MNXM143@e0[u]tr	AcetobacterMNXM143@e0[e] <=> MNXM143@e0[u]
AcetobacterIEX_MNXM175@e0[u]tr	AcetobacterMNXM175@e0[e] <=> MNXM175@e0[u]
AcetobacterIEX_MNXM482@e0[u]tr	AcetobacterMNXM482@e0[e] <=> MNXM482@e0[u]
AcetobacterIEX_MNXM191@e0[u]tr	AcetobacterMNXM191@e0[e] <=> MNXM191@e0[u]
AcetobacterIEX_MNXM51@e0[u]tr	AcetobacterMNXM51@e0[e] <=> MNXM51@e0[u]
AcetobacterIEX_MNXM1847@e0[u]tr	AcetobacterMNXM1847@e0[e] <=> MNXM1847@e0[u]
AcetobacterIEX_MNXM4@e0[u]tr	AcetobacterMNXM4@e0[e] <=> MNXM4@e0[u]
AcetobacterIEX_MNXM7138@e0[u]tr	AcetobacterMNXM7138@e0[e] <=> MNXM7138@e0[u]
BacillusR10537924	BacillusMNXM01@MNXC2[MNXC2] + BacillusMNXM32@MNXC2[MNXC2] --> BacillusMNXM01@MNXC3[MNXC3] + BacillusMNXM32@MNXC3[MNXC3]
BacillusR10DA26CA	BacillusMNXM188@MNXC3[MNXC3] + BacillusMNXM91@MNXC3[MNXC3] --> BacillusMNXM11@MNXC3[MNXC3] + BacillusMNXM1489@MNXC3[MNXC3]
BacillusR10DA3E48	BacillusMNXM123@MNXC3[MNXC3] + BacillusMNXM53@MNXC3[MNXC3] --> BacillusMNXM2@MNXC3[MNXC3] + BacillusMNXM319@MNXC3[MNXC3]
BacillusR11895B3D	BacillusMNXM11@MNXC3[MNXC3] + BacillusMNXM1351@MNXC3[MNXC3] <=> BacillusMNXM3@MNXC3[MNXC3] + BacillusMNXM91@MNXC3[MNXC3]
BacillusR11B31A8B	BacillusMNXM01@MNXC2[MNXC2] + BacillusMNXM48464@MNXC2[MNXC2] --> BacillusMNXM01@MNXC3[MNXC3] + BacillusMNXM48464@MNXC3[MNXC3]
BacillusR12515662	BacillusMNXM20@MNXC3[MNXC3] + BacillusMNXM89689@MNXC3[MNXC3] --> BacillusMNXM245@MNXC3[MNXC3] + BacillusMNXM89557@MNXC3[MNXC3]
BacillusR13409B85	BacillusMNXM1@MNXC3[MNXC3] + BacillusMNXM291@MNXC3[MNXC3] --> BacillusMNXM13@MNXC3[MNXC3] + BacillusMNXM39@MNXC3[MNXC3]
BacillusR137D6221	BacillusMNXM13@MNXC3[MNXC3] + BacillusMNXM162266@MNXC3[MNXC3] + BacillusMNXM2@MNXC3[MNXC3] + BacillusMNXM3@MNXC3[MNXC3] --> 2.0 BacillusMNXM1@MNXC3[MNXC3] + BacillusMNXM507@MNXC3[MNXC3] + BacillusMNXM7@MNXC3[MNXC3] + BacillusMNXM9@MNXC3[MNXC3]
BacillusR138F4301	BacillusMNXM1067@MNXC3[MNXC3] + BacillusMNXM83@MNXC3[MNXC3] --> BacillusMNXM11@MNXC3[MNXC3] + BacillusMNXM1722@MNXC3[MNXC3]
BacillusR13F29A9B	BacillusMNXM1135@MNXC3[MNXC3] + BacillusMNXM1@MNXC3[MNXC3] + BacillusMNXM960@MNXC3[MNXC3] --> BacillusMNXM11@MNXC3[MNXC3] + BacillusMNXM662@MNXC3[MNXC3]
BacillusR1478E2F5	BacillusMNXM1@MNXC3[MNXC3] + BacillusMNXM266@MNXC3[MNXC3] + BacillusMNXM2@MNXC3[MNXC3] --> BacillusMNXM15@MNXC3[MNXC3] + BacillusMNXM234@MNXC3[MNXC3]
BacillusR14957F70	BacillusMNXM53@MNXC3[MNXC3] + BacillusMNXM866@MNXC3[MNXC3] --> BacillusMNXM2@MNXC3[MNXC3] + BacillusMNXM74@MNXC3[MNXC3] + BacillusMNXM94@MNXC3[MNXC3]
BacillusR15A0D733	BacillusMNXM01@MNXC2[MNXC2] + BacillusMNXM207@MNXC2[MNXC2] --> BacillusMNXM01@MNXC3[MNXC3] + BacillusMNXM207@MNXC3[MNXC3]
BacillusR15C9D23E	BacillusMNXM258@MNXC3[MNXC3] + BacillusMNXM89621@MNXC3[MNXC3] <=> BacillusMNXM271@MNXC3[MNXC3] + BacillusMNXM74@MNXC3[MNXC3]
BacillusR15DF7064	BacillusMNXM111@MNXC2[MNXC2] -->
BacillusR164308B7	BacillusMNXM3@MNXC3[MNXC3] + BacillusMNXM935@MNXC3[MNXC3] --> BacillusMNXM1922@MNXC3[MNXC3] + BacillusMNXM1@MNXC3[MNXC3] + BacillusMNXM7@MNXC3[MNXC3]
BacillusR16AA0DCC	BacillusMNXM360@MNXC3[MNXC3] + BacillusMNXM7@MNXC3[MNXC3] <=> BacillusMNXM3@MNXC3[MNXC3] + BacillusMNXM411@MNXC3[MNXC3]
BacillusR16BA6C14	2.0 BacillusMNXM2@MNXC3[MNXC3] + BacillusMNXM49265@MNXC3[MNXC3] --> 2.0 BacillusMNXM41@MNXC3[MNXC3]
BacillusR16FBD0E6	BacillusMNXM199@MNXC3[MNXC3] + BacillusMNXM20@MNXC3[MNXC3] <=> BacillusMNXM238@MNXC3[MNXC3] + BacillusMNXM89557@MNXC3[MNXC3]
BacillusR17096A89	BacillusMNXM231@MNXC3[MNXC3] + BacillusMNXM3@MNXC3[MNXC3] + BacillusMNXM53@MNXC3[MNXC3] --> BacillusMNXM1@MNXC3[MNXC3] + BacillusMNXM21720@MNXC3[MNXC3] + BacillusMNXM7@MNXC3[MNXC3] + BacillusMNXM9@MNXC3[MNXC3]
BacillusR179ACB72	BacillusMNXM160@MNXC2[MNXC2] + 2.0 BacillusMNXM9@MNXC3[MNXC3] --> BacillusMNXM160@MNXC3[MNXC3] + 2.0 BacillusMNXM9@MNXC2[MNXC2]
BacillusR17B5BC97	BacillusMNXM01@MNXC2[MNXC2] + BacillusMNXM23@MNXC2[MNXC2] <=> BacillusMNXM01@MNXC3[MNXC3] + BacillusMNXM23@MNXC3[MNXC3]
BacillusR18463D07	BacillusMNXM348@MNXC3[MNXC3] <=> BacillusMNXM597@MNXC3[MNXC3]
BacillusR186ADE47	3.0 BacillusMNXM27@MNXC2[MNXC2] + BacillusMNXM9@MNXC2[MNXC2] --> 3.0 BacillusMNXM27@MNXC3[MNXC3] + BacillusMNXM9@MNXC3[MNXC3]
BacillusR186CDF18	BacillusMNXM1423@MNXC3[MNXC3] <=> BacillusMNXM48464@MNXC3[MNXC3]
BacillusR1872D5AE	BacillusMNXM218@MNXC3[MNXC3] --> BacillusMNXM15@MNXC3[MNXC3] + BacillusMNXM75@MNXC3[MNXC3]
BacillusR18778970	BacillusMNXM01@MNXC2[MNXC2] + BacillusMNXM91126@MNXC2[MNXC2] --> BacillusMNXM01@MNXC3[MNXC3] + BacillusMNXM91126@MNXC3[MNXC3]
BacillusR18C19F4	BacillusMNXM1140@MNXC3[MNXC3] + BacillusMNXM3090@MNXC3[MNXC3] <=> BacillusMNXM1141@MNXC3[MNXC3] + BacillusMNXM16@MNXC3[MNXC3]
BacillusR190201DD	BacillusMNXM49@MNXC3[MNXC3] + BacillusMNXM96993@MNXC3[MNXC3] --> BacillusMNXM105630@MNXC3[MNXC3] + BacillusMNXM148@MNXC3[MNXC3] + BacillusMNXM1@MNXC3[MNXC3] + BacillusMNXM45@MNXC3[MNXC3]
BacillusR194AC124	BacillusMNXM164568@MNXC3[MNXC3] --> BacillusMNXM164568@MNXC2[MNXC2]
BacillusR196DD53C	BacillusMNXM162674@MNXC3[MNXC3] + BacillusMNXM4@MNXC3[MNXC3] + BacillusMNXM7343@MNXC3[MNXC3] --> BacillusMNXM105630@MNXC3[MNXC3] + BacillusMNXM119@MNXC3[MNXC3] + 2.0 BacillusMNXM1@MNXC3[MNXC3] + BacillusMNXM2@MNXC3[MNXC3] + BacillusMNXM75@MNXC3[MNXC3]
BacillusR19C3747F	BacillusMNXM163570@MNXC2[MNXC2] -->
BacillusR19DC042B	BacillusMNXM1455@MNXC3[MNXC3] <=> BacillusMNXM1489@MNXC3[MNXC3]
BacillusR1A227812	BacillusMNXM89661@MNXC2[MNXC2] -->
BacillusR1A38CC00	BacillusMNXM1485@MNXC3[MNXC3] + BacillusMNXM162674@MNXC3[MNXC3] + BacillusMNXM4@MNXC3[MNXC3] --> BacillusMNXM105630@MNXC3[MNXC3] + BacillusMNXM119@MNXC3[MNXC3] + 2.0 BacillusMNXM1@MNXC3[MNXC3] + BacillusMNXM2@MNXC3[MNXC3] + BacillusMNXM56@MNXC3[MNXC3]
BacillusR1A633647	BacillusMNXM685@MNXC3[MNXC3] <=> BacillusMNXM91126@MNXC3[MNXC3]
BacillusR1AB5D34A	BacillusMNXM216@MNXC3[MNXC3] + BacillusMNXM2@MNXC3[MNXC3] --> BacillusMNXM15@MNXC3[MNXC3] + BacillusMNXM274@MNXC3[MNXC3]
BacillusR1AC59AD5	BacillusMNXM157@MNXC2[MNXC2] -->
BacillusR1AD7B4FF	BacillusMNXM69@MNXC2[MNXC2] -->
BacillusR1B2161FE	BacillusMNXM2@MNXC3[MNXC3] + BacillusMNXM3@MNXC3[MNXC3] + BacillusMNXM722983@MNXC2[MNXC2] --> BacillusMNXM1@MNXC3[MNXC3] + BacillusMNXM722983@MNXC3[MNXC3] + BacillusMNXM7@MNXC3[MNXC3] + BacillusMNXM9@MNXC3[MNXC3]
BacillusR1B437C71	BacillusMNXM1607@MNXC2[MNXC2] -->
BacillusR1B461407	BacillusMNXM01@MNXC2[MNXC2] + BacillusMNXM142@MNXC2[MNXC2] --> BacillusMNXM01@MNXC3[MNXC3] + BacillusMNXM142@MNXC3[MNXC3]
BacillusR1B491561	BacillusMNXM127@MNXC2[MNXC2] -->
BacillusR1B59155A	BacillusMNXM41271@MNXC3[MNXC3] <=> BacillusMNXM544@MNXC3[MNXC3]
BacillusR1B6870DA	BacillusMNXM01@MNXC2[MNXC2] + BacillusMNXM222@MNXC2[MNXC2] <=> BacillusMNXM01@MNXC3[MNXC3] + BacillusMNXM222@MNXC3[MNXC3]
BacillusR1B68F2C3	BacillusMNXM31@MNXC2[MNXC2] -->
BacillusR1B8FFE6B	2.0 BacillusMNXM131@MNXC2[MNXC2] + BacillusMNXM196@MNXC2[MNXC2] + BacillusMNXM2@MNXC3[MNXC3] + BacillusMNXM3@MNXC3[MNXC3] --> 2.0 BacillusMNXM131@MNXC3[MNXC3] + BacillusMNXM196@MNXC3[MNXC3] + BacillusMNXM1@MNXC3[MNXC3] + BacillusMNXM7@MNXC3[MNXC3] + BacillusMNXM9@MNXC3[MNXC3]
BacillusR1B97B703	BacillusMNXM3@MNXC3[MNXC3] + BacillusMNXM89621@MNXC3[MNXC3] --> BacillusMNXM1@MNXC3[MNXC3] + BacillusMNXM417@MNXC3[MNXC3] + BacillusMNXM7@MNXC3[MNXC3]
BacillusR1BD00C68	BacillusMNXM21@MNXC3[MNXC3] + BacillusMNXM3@MNXC3[MNXC3] + BacillusMNXM60@MNXC3[MNXC3] --> BacillusMNXM1@MNXC3[MNXC3] + BacillusMNXM40@MNXC3[MNXC3] + BacillusMNXM7@MNXC3[MNXC3] + BacillusMNXM9@MNXC3[MNXC3]
BacillusR1BD5CC72	BacillusMNXM4@MNXC3[MNXC3] + 2.0 BacillusMNXM569@MNXC3[MNXC3] --> 2.0 BacillusMNXM2@MNXC3[MNXC3] + 2.0 BacillusMNXM609@MNXC3[MNXC3]
BacillusR1C00D5C	BacillusMNXM11@MNXC3[MNXC3] + BacillusMNXM14@MNXC3[MNXC3] + BacillusMNXM90167@MNXC3[MNXC3] <=> BacillusMNXM12@MNXC3[MNXC3] + BacillusMNXM3@MNXC3[MNXC3] + BacillusMNXM950@MNXC3[MNXC3]
BacillusR1C260C6A	BacillusMNXM11@MNXC3[MNXC3] + BacillusMNXM519@MNXC3[MNXC3] <=> BacillusMNXM235@MNXC3[MNXC3] + BacillusMNXM91@MNXC3[MNXC3]
BacillusR1C454921	BacillusMNXM3370@MNXC2[MNXC2] -->
BacillusR1C5F182	BacillusMNXM2269@MNXC3[MNXC3] + BacillusMNXM2@MNXC3[MNXC3] + BacillusMNXM8@MNXC3[MNXC3] --> BacillusMNXM10@MNXC3[MNXC3] + 2.0 BacillusMNXM1@MNXC3[MNXC3] + BacillusMNXM236@MNXC3[MNXC3]
BacillusR1CA49BF6	BacillusMNXM152@MNXC3[MNXC3] + BacillusMNXM7@MNXC3[MNXC3] <=> BacillusMNXM257@MNXC3[MNXC3] + BacillusMNXM3@MNXC3[MNXC3]
BacillusR1CAF761F	BacillusMNXM90580@MNXC2[MNXC2] -->
BacillusR1CF22E06	BacillusMNXM8670@MNXC2[MNXC2] -->
BacillusR1D09EDDF	BacillusMNXM3@MNXC3[MNXC3] + BacillusMNXM53@MNXC3[MNXC3] + BacillusMNXM76@MNXC3[MNXC3] --> BacillusMNXM1@MNXC3[MNXC3] + BacillusMNXM21727@MNXC3[MNXC3] + BacillusMNXM7@MNXC3[MNXC3] + BacillusMNXM9@MNXC3[MNXC3]
BacillusR1D0E6BA2	BacillusMNXM1@MNXC3[MNXC3] + BacillusMNXM23@MNXC3[MNXC3] + BacillusMNXM74@MNXC3[MNXC3] --> BacillusMNXM13@MNXC3[MNXC3] + BacillusMNXM622@MNXC3[MNXC3]
BacillusR1D1B29E	BacillusMNXM29@MNXC3[MNXC3] + BacillusMNXM3@MNXC3[MNXC3] + BacillusMNXM97@MNXC3[MNXC3] --> BacillusMNXM1@MNXC3[MNXC3] + BacillusMNXM724778@MNXC3[MNXC3] + BacillusMNXM7@MNXC3[MNXC3] + BacillusMNXM9@MNXC3[MNXC3]
BacillusR1D1D5AE8	BacillusMNXM01@MNXC2[MNXC2] + BacillusMNXM257@MNXC2[MNXC2] <=> BacillusMNXM01@MNXC3[MNXC3] + BacillusMNXM257@MNXC3[MNXC3]
BacillusR1D33A896	BacillusMNXM199@MNXC3[MNXC3] + BacillusMNXM2@MNXC3[MNXC3] + BacillusMNXM8@MNXC3[MNXC3] <=> BacillusMNXM10@MNXC3[MNXC3] + BacillusMNXM15@MNXC3[MNXC3] + BacillusMNXM1@MNXC3[MNXC3] + BacillusMNXM238@MNXC3[MNXC3]
BacillusR1D4F4F2	BacillusMNXM1@MNXC3[MNXC3] + BacillusMNXM6@MNXC3[MNXC3] + BacillusMNXM89752@MNXC3[MNXC3] --> BacillusMNXM1453@MNXC3[MNXC3] + BacillusMNXM5@MNXC3[MNXC3] + BacillusMNXM90886@MNXC3[MNXC3]
BacillusR1D502BD2	BacillusMNXM15900@MNXC3[MNXC3] + BacillusMNXM1@MNXC3[MNXC3] + BacillusMNXM37@MNXC3[MNXC3] + BacillusMNXM74@MNXC3[MNXC3] --> BacillusMNXM161@MNXC3[MNXC3] + BacillusMNXM22376@MNXC3[MNXC3]
BacillusR1D618D27	BacillusMNXM36331@MNXC2[MNXC2] -->
BacillusR1D91677F	BacillusMNXM2@MNXC3[MNXC3] + BacillusMNXM37@MNXC3[MNXC3] --> BacillusMNXM15@MNXC3[MNXC3] + BacillusMNXM89557@MNXC3[MNXC3]
BacillusR1DB58FAD	BacillusMNXM133@MNXC3[MNXC3] + BacillusMNXM25@MNXC3[MNXC3] <=> BacillusMNXM154@MNXC3[MNXC3] + BacillusMNXM92@MNXC3[MNXC3]
BacillusR1DCB29B0	BacillusMNXM10@MNXC3[MNXC3] + BacillusMNXM1@MNXC3[MNXC3] + BacillusMNXM717@MNXC3[MNXC3] <=> BacillusMNXM757@MNXC3[MNXC3] + BacillusMNXM8@MNXC3[MNXC3]
BacillusR1DD15B62	BacillusMNXM15783@MNXC2[MNXC2] + BacillusMNXM2@MNXC3[MNXC3] + BacillusMNXM3@MNXC3[MNXC3] --> BacillusMNXM15783@MNXC3[MNXC3] + BacillusMNXM1@MNXC3[MNXC3] + BacillusMNXM7@MNXC3[MNXC3] + BacillusMNXM9@MNXC3[MNXC3]
BacillusR1DDFBF9B	BacillusMNXM17991@MNXC3[MNXC3] + BacillusMNXM2@MNXC3[MNXC3] --> BacillusMNXM390@MNXC3[MNXC3]
BacillusR1E019296	BacillusMNXM2@MNXC3[MNXC3] + BacillusMNXM90341@MNXC3[MNXC3] --> BacillusMNXM12@MNXC3[MNXC3] + BacillusMNXM1@MNXC3[MNXC3] + BacillusMNXM396@MNXC3[MNXC3]
BacillusR1E20920E	BacillusMNXM1675@MNXC3[MNXC3] <=> BacillusMNXM2387@MNXC3[MNXC3] + BacillusMNXM77@MNXC3[MNXC3]
BacillusR1EC06499	3.0 BacillusMNXM01@MNXC3[MNXC3] + BacillusMNXM12233@MNXC3[MNXC3] + 2.0 BacillusMNXM5749@MNXC3[MNXC3] --> 3.0 BacillusMNXM01@MNXC2[MNXC2] + BacillusMNXM12236@MNXC3[MNXC3] + 2.0 BacillusMNXM746@MNXC3[MNXC3]
BacillusR1EC204FE	BacillusMNXM1154@MNXC3[MNXC3] + BacillusMNXM3@MNXC3[MNXC3] <=> BacillusMNXM1@MNXC3[MNXC3] + BacillusMNXM373@MNXC3[MNXC3] + BacillusMNXM7@MNXC3[MNXC3]
BacillusR1EC5313D	BacillusMNXM10@MNXC3[MNXC3] + BacillusMNXM1423@MNXC3[MNXC3] + BacillusMNXM1@MNXC3[MNXC3] <=> BacillusMNXM2011@MNXC3[MNXC3] + BacillusMNXM8@MNXC3[MNXC3]
BacillusR1EC8F0C7	BacillusMNXM12236@MNXC3[MNXC3] + BacillusMNXM66@MNXC3[MNXC3] --> BacillusMNXM12233@MNXC3[MNXC3] + BacillusMNXM77@MNXC3[MNXC3]
BacillusR1ED2F752	BacillusMNXM8664@MNXC2[MNXC2] -->
BacillusR1F7067FD	BacillusMNXM2@MNXC3[MNXC3] + 4.0 BacillusMNXM554@MNXC3[MNXC3] --> 4.0 BacillusMNXM15@MNXC3[MNXC3] + BacillusMNXM547@MNXC3[MNXC3]
BacillusR1F73F81	BacillusMNXM1177@MNXC3[MNXC3] + BacillusMNXM7@MNXC3[MNXC3] <=> BacillusMNXM3@MNXC3[MNXC3] + BacillusMNXM42@MNXC3[MNXC3]
BacillusR1FBA195B	BacillusMNXM55375@MNXC3[MNXC3] + BacillusMNXM9@MNXC3[MNXC3] --> BacillusMNXM89588@MNXC3[MNXC3]
BacillusR1FD3DC83	BacillusMNXM544@MNXC2[MNXC2] <=> BacillusMNXM544@MNXC3[MNXC3]
BacillusR1FEFE99C	BacillusMNXM2@MNXC3[MNXC3] + BacillusMNXM3@MNXC3[MNXC3] + BacillusMNXM62524@MNXC2[MNXC2] --> BacillusMNXM1@MNXC3[MNXC3] + BacillusMNXM62524@MNXC3[MNXC3] + BacillusMNXM7@MNXC3[MNXC3] + BacillusMNXM9@MNXC3[MNXC3]
BacillusR2020016A	BacillusMNXM198@MNXC2[MNXC2] -->
BacillusR204356CA	BacillusMNXM124@MNXC3[MNXC3] + BacillusMNXM321@MNXC3[MNXC3] --> BacillusMNXM150@MNXC3[MNXC3] + BacillusMNXM1@MNXC3[MNXC3] + BacillusMNXM408@MNXC3[MNXC3]
BacillusR20604AB5	BacillusMNXM167@MNXC3[MNXC3] + BacillusMNXM2@MNXC3[MNXC3] --> BacillusMNXM175@MNXC3[MNXC3] + BacillusMNXM41@MNXC3[MNXC3]
BacillusR20A8DFDA	BacillusMNXM01@MNXC2[MNXC2] + BacillusMNXM98@MNXC2[MNXC2] --> BacillusMNXM01@MNXC3[MNXC3] + BacillusMNXM98@MNXC3[MNXC3]
BacillusR20F27F8B	BacillusMNXM156@MNXC3[MNXC3] <=> BacillusMNXM32@MNXC3[MNXC3]
BacillusR21709727	BacillusMNXM2@MNXC3[MNXC3] + BacillusMNXM77@MNXC3[MNXC3] <=> BacillusMNXM460@MNXC3[MNXC3] + BacillusMNXM9@MNXC3[MNXC3]
BacillusR21711979	BacillusMNXM2@MNXC3[MNXC3] + BacillusMNXM925@MNXC3[MNXC3] --> 2.0 BacillusMNXM1@MNXC3[MNXC3] + BacillusMNXM2214@MNXC3[MNXC3] + BacillusMNXM373@MNXC3[MNXC3]
BacillusR21BAA724	BacillusMNXM615@MNXC2[MNXC2] -->
BacillusR21CF7575	2.0 BacillusMNXM470@MNXC3[MNXC3] + BacillusMNXM4@MNXC3[MNXC3] --> 2.0 BacillusMNXM2@MNXC3[MNXC3] + 2.0 BacillusMNXM947@MNXC3[MNXC3]
BacillusR2220C705	BacillusMNXM01@MNXC2[MNXC2] + BacillusMNXM128@MNXC3[MNXC3] <=> BacillusMNXM01@MNXC3[MNXC3] + BacillusMNXM128@MNXC2[MNXC2]
BacillusR224A5ABC	BacillusMNXM164771@MNXC2[MNXC2] + BacillusMNXM2@MNXC3[MNXC3] + BacillusMNXM3@MNXC3[MNXC3] --> BacillusMNXM164771@MNXC3[MNXC3] + BacillusMNXM1@MNXC3[MNXC3] + BacillusMNXM7@MNXC3[MNXC3] + BacillusMNXM9@MNXC3[MNXC3]
BacillusR225E55E4	BacillusMNXM01@MNXC2[MNXC2] + BacillusMNXM401@MNXC2[MNXC2] <=> BacillusMNXM01@MNXC3[MNXC3] + BacillusMNXM401@MNXC3[MNXC3]
BacillusR226BBBB1	BacillusMNXM3@MNXC3[MNXC3] + BacillusMNXM51@MNXC3[MNXC3] --> BacillusMNXM14@MNXC3[MNXC3] + BacillusMNXM1561@MNXC3[MNXC3]
BacillusR22703139	BacillusMNXM01@MNXC2[MNXC2] + BacillusMNXM761@MNXC2[MNXC2] --> BacillusMNXM01@MNXC3[MNXC3] + BacillusMNXM761@MNXC3[MNXC3]
BacillusR22782A7F	BacillusMNXM01@MNXC2[MNXC2] + BacillusMNXM469@MNXC2[MNXC2] --> BacillusMNXM01@MNXC3[MNXC3] + BacillusMNXM469@MNXC3[MNXC3]
BacillusR227F9A46	BacillusMNXM162881@MNXC3[MNXC3] + 100.0 BacillusMNXM722710@MNXC3[MNXC3] --> BacillusMNXM164920@MNXC3[MNXC3] + 100.0 BacillusMNXM17@MNXC3[MNXC3] + 100.0 BacillusMNXM1@MNXC3[MNXC3]
BacillusR22D616C5	BacillusMNXM179@MNXC3[MNXC3] + BacillusMNXM8@MNXC3[MNXC3] <=> BacillusMNXM10@MNXC3[MNXC3] + BacillusMNXM1@MNXC3[MNXC3] + BacillusMNXM23@MNXC3[MNXC3]
BacillusR233C0CE3	BacillusMNXM234@MNXC3[MNXC3] + BacillusMNXM2@MNXC3[MNXC3] --> BacillusMNXM492@MNXC3[MNXC3] + BacillusMNXM9@MNXC3[MNXC3]
BacillusR23491995	BacillusMNXM3@MNXC3[MNXC3] + BacillusMNXM685@MNXC3[MNXC3] --> BacillusMNXM1@MNXC3[MNXC3] + BacillusMNXM7@MNXC3[MNXC3] + BacillusMNXM901@MNXC3[MNXC3]
BacillusR234954CE	BacillusMNXM36493@MNXC3[MNXC3] --> BacillusMNXM154@MNXC3[MNXC3] + BacillusMNXM21@MNXC3[MNXC3]
BacillusR2352E49B	BacillusMNXM175@MNXC2[MNXC2] -->
BacillusR23AAF8D7	BacillusMNXM01@MNXC2[MNXC2] + BacillusMNXM1608@MNXC2[MNXC2] --> BacillusMNXM01@MNXC3[MNXC3] + BacillusMNXM1608@MNXC3[MNXC3]
BacillusR23B5E05B	BacillusMNXM1397@MNXC3[MNXC3] <=> BacillusMNXM1408@MNXC3[MNXC3]
BacillusR23C1891A	BacillusMNXM27@MNXC2[MNXC2] + BacillusMNXM44289@MNXC2[MNXC2] --> BacillusMNXM27@MNXC3[MNXC3] + BacillusMNXM44289@MNXC3[MNXC3]
BacillusR23F70CD	BacillusMNXM1212@MNXC3[MNXC3] + BacillusMNXM12@MNXC3[MNXC3] + BacillusMNXM3@MNXC3[MNXC3] --> BacillusMNXM1132@MNXC3[MNXC3] + BacillusMNXM11@MNXC3[MNXC3] + BacillusMNXM14@MNXC3[MNXC3]
BacillusR241AB01B	BacillusMNXM55@MNXC2[MNXC2] -->
BacillusR243773E7	BacillusMNXM145@MNXC3[MNXC3] <=> BacillusMNXM186@MNXC3[MNXC3]
BacillusR2460D271	BacillusMNXM214@MNXC3[MNXC3] + BacillusMNXM2@MNXC3[MNXC3] <=> BacillusMNXM446@MNXC3[MNXC3]
BacillusR246505BE	BacillusMNXM379@MNXC2[MNXC2] -->
BacillusR247CAC7E	BacillusMNXM23@MNXC2[MNXC2] -->
BacillusR25016A89	BacillusMNXM01@MNXC2[MNXC2] + BacillusMNXM70@MNXC2[MNXC2] --> BacillusMNXM01@MNXC3[MNXC3] + BacillusMNXM70@MNXC3[MNXC3]
BacillusR250FD288	BacillusMNXM97@MNXC2[MNXC2] -->
BacillusR25475DA9	BacillusMNXM108@MNXC3[MNXC3] + BacillusMNXM12@MNXC3[MNXC3] + BacillusMNXM3@MNXC3[MNXC3] <=> BacillusMNXM11@MNXC3[MNXC3] + BacillusMNXM14@MNXC3[MNXC3] + BacillusMNXM88@MNXC3[MNXC3]
BacillusR2579B3B7	BacillusMNXM160@MNXC3[MNXC3] + BacillusMNXM5@MNXC3[MNXC3] --> BacillusMNXM1@MNXC3[MNXC3] + BacillusMNXM429@MNXC3[MNXC3] + BacillusMNXM6@MNXC3[MNXC3]
BacillusR25EDB311	BacillusMNXM2@MNXC3[MNXC3] + BacillusMNXM3@MNXC3[MNXC3] + BacillusMNXM8670@MNXC2[MNXC2] --> BacillusMNXM1@MNXC3[MNXC3] + BacillusMNXM7@MNXC3[MNXC3] + BacillusMNXM8670@MNXC3[MNXC3] + BacillusMNXM9@MNXC3[MNXC3]
BacillusR261E237A	BacillusMNXM276@MNXC3[MNXC3] + BacillusMNXM42@MNXC3[MNXC3] --> BacillusMNXM46@MNXC3[MNXC3] + BacillusMNXM61@MNXC3[MNXC3]
BacillusR26240CB8	BacillusMNXM3@MNXC3[MNXC3] + BacillusMNXM41271@MNXC3[MNXC3] --> BacillusMNXM145@MNXC3[MNXC3] + BacillusMNXM1@MNXC3[MNXC3] + BacillusMNXM7@MNXC3[MNXC3]
BacillusR26362FF0	BacillusMNXM1@MNXC3[MNXC3] + BacillusMNXM7@MNXC3[MNXC3] + BacillusMNXM96993@MNXC3[MNXC3] --> BacillusMNXM148@MNXC3[MNXC3] + BacillusMNXM2@MNXC3[MNXC3] + BacillusMNXM374@MNXC3[MNXC3]
BacillusR266DC807	BacillusMNXM1026@MNXC2[MNXC2] + BacillusMNXM2@MNXC3[MNXC3] + BacillusMNXM3@MNXC3[MNXC3] --> BacillusMNXM1026@MNXC3[MNXC3] + BacillusMNXM1@MNXC3[MNXC3] + BacillusMNXM7@MNXC3[MNXC3] + BacillusMNXM9@MNXC3[MNXC3]
BacillusR26733A7A	BacillusMNXM01@MNXC2[MNXC2] + BacillusMNXM213@MNXC2[MNXC2] --> BacillusMNXM01@MNXC3[MNXC3] + BacillusMNXM213@MNXC3[MNXC3]
BacillusR269FD9C3	BacillusMNXM23@MNXC3[MNXC3] + BacillusMNXM2@MNXC3[MNXC3] + BacillusMNXM3@MNXC3[MNXC3] --> BacillusMNXM14@MNXC3[MNXC3] + 2.0 BacillusMNXM1@MNXC3[MNXC3] + BacillusMNXM73@MNXC3[MNXC3] + BacillusMNXM9@MNXC3[MNXC3]
BacillusR26A307E6	BacillusMNXM32@MNXC3[MNXC3] + BacillusMNXM37@MNXC3[MNXC3] + BacillusMNXM3@MNXC3[MNXC3] --> BacillusMNXM1@MNXC3[MNXC3] + BacillusMNXM40495@MNXC3[MNXC3] + BacillusMNXM7@MNXC3[MNXC3] + BacillusMNXM9@MNXC3[MNXC3]
BacillusR26F0C5C0	BacillusMNXM125@MNXC3[MNXC3] + BacillusMNXM2@MNXC3[MNXC3] <-- BacillusMNXM456@MNXC3[MNXC3]
BacillusR2701C9B5	BacillusMNXM469@MNXC2[MNXC2] -->
BacillusR2717FADF	BacillusMNXM11@MNXC2[MNXC2] + BacillusMNXM2@MNXC3[MNXC3] + BacillusMNXM3@MNXC3[MNXC3] --> BacillusMNXM11@MNXC3[MNXC3] + BacillusMNXM1@MNXC3[MNXC3] + BacillusMNXM7@MNXC3[MNXC3] + BacillusMNXM9@MNXC3[MNXC3]
BacillusR2749CE5F	BacillusMNXM3@MNXC3[MNXC3] + BacillusMNXM647@MNXC3[MNXC3] --> BacillusMNXM1@MNXC3[MNXC3] + BacillusMNXM546@MNXC3[MNXC3] + BacillusMNXM7@MNXC3[MNXC3]
BacillusR276702EB	BacillusMNXM588@MNXC2[MNXC2] <=> BacillusMNXM588@MNXC3[MNXC3]
BacillusR276A6E5E	BacillusMNXM2@MNXC3[MNXC3] + BacillusMNXM3@MNXC3[MNXC3] + BacillusMNXM61@MNXC3[MNXC3] --> BacillusMNXM11@MNXC3[MNXC3] + BacillusMNXM16@MNXC3[MNXC3] + BacillusMNXM9@MNXC3[MNXC3]
BacillusR2788B74A	BacillusMNXM01@MNXC2[MNXC2] + BacillusMNXM376@MNXC2[MNXC2] <=> BacillusMNXM01@MNXC3[MNXC3] + BacillusMNXM376@MNXC3[MNXC3]
BacillusR27A5E88F	BacillusMNXM331@MNXC3[MNXC3] <=> BacillusMNXM89557@MNXC3[MNXC3]
BacillusR28131C48	BacillusMNXM27@MNXC2[MNXC2] + BacillusMNXM98@MNXC2[MNXC2] --> BacillusMNXM27@MNXC3[MNXC3] + BacillusMNXM98@MNXC3[MNXC3]
BacillusR28766662	BacillusMNXM14@MNXC3[MNXC3] + BacillusMNXM3@MNXC3[MNXC3] <=> 2.0 BacillusMNXM7@MNXC3[MNXC3]
BacillusR288C7600	BacillusMNXM237@MNXC3[MNXC3] + BacillusMNXM2@MNXC3[MNXC3] --> BacillusMNXM1@MNXC3[MNXC3] + BacillusMNXM39@MNXC3[MNXC3] + BacillusMNXM79@MNXC3[MNXC3]
BacillusR2895F94E	BacillusMNXM01@MNXC2[MNXC2] + BacillusMNXM156@MNXC2[MNXC2] --> BacillusMNXM01@MNXC3[MNXC3] + BacillusMNXM156@MNXC3[MNXC3]
BacillusR28BF4A7E	BacillusMNXM3@MNXC3[MNXC3] + BacillusMNXM80@MNXC3[MNXC3] --> BacillusMNXM17@MNXC3[MNXC3] + BacillusMNXM7@MNXC3[MNXC3]
BacillusR291B7F16	BacillusMNXM114@MNXC3[MNXC3] + BacillusMNXM8@MNXC3[MNXC3] --> BacillusMNXM10@MNXC3[MNXC3] + BacillusMNXM1617@MNXC3[MNXC3] + 2.0 BacillusMNXM1@MNXC3[MNXC3]
BacillusR29337EA3	BacillusMNXM12@MNXC3[MNXC3] + BacillusMNXM439@MNXC3[MNXC3] + BacillusMNXM8@MNXC3[MNXC3] --> BacillusMNXM10@MNXC3[MNXC3] + BacillusMNXM13@MNXC3[MNXC3] + BacillusMNXM569@MNXC3[MNXC3]
BacillusR29B8ED1E	BacillusMNXM286@MNXC3[MNXC3] + BacillusMNXM8@MNXC3[MNXC3] --> BacillusMNXM1@MNXC3[MNXC3] + BacillusMNXM374@MNXC3[MNXC3] + BacillusMNXM5@MNXC3[MNXC3]
BacillusR29CE564	BacillusMNXM10@MNXC3[MNXC3] + BacillusMNXM1@MNXC3[MNXC3] + BacillusMNXM46@MNXC3[MNXC3] <=> BacillusMNXM8@MNXC3[MNXC3] + BacillusMNXM98@MNXC3[MNXC3]
BacillusR29E5F92A	BacillusMNXM13@MNXC3[MNXC3] + 2.0 BacillusMNXM15@MNXC3[MNXC3] + BacillusMNXM69@MNXC3[MNXC3] <=> 2.0 BacillusMNXM1@MNXC3[MNXC3] + BacillusMNXM2@MNXC3[MNXC3] + BacillusMNXM490@MNXC3[MNXC3]
BacillusR2A242E9B	BacillusMNXM1515@MNXC3[MNXC3] + BacillusMNXM2@MNXC3[MNXC3] --> BacillusMNXM1397@MNXC3[MNXC3]
BacillusR2A514FF5	BacillusMNXM15@MNXC3[MNXC3] + BacillusMNXM3@MNXC3[MNXC3] + BacillusMNXM89557@MNXC3[MNXC3] --> BacillusMNXM1@MNXC3[MNXC3] + BacillusMNXM37@MNXC3[MNXC3] + BacillusMNXM7@MNXC3[MNXC3] + BacillusMNXM9@MNXC3[MNXC3]
BacillusR2A8F708E	BacillusMNXM2244@MNXC2[MNXC2] -->
BacillusR2AB70AC3	BacillusMNXM01@MNXC2[MNXC2] + BacillusMNXM199@MNXC2[MNXC2] --> BacillusMNXM01@MNXC3[MNXC3] + BacillusMNXM199@MNXC3[MNXC3]
BacillusR2ADC80CD	BacillusMNXM10@MNXC3[MNXC3] + BacillusMNXM1@MNXC3[MNXC3] + BacillusMNXM581@MNXC3[MNXC3] <=> BacillusMNXM88@MNXC3[MNXC3] + BacillusMNXM8@MNXC3[MNXC3]
BacillusR2B0E99FF	BacillusMNXM127@MNXC3[MNXC3] + BacillusMNXM8@MNXC3[MNXC3] --> BacillusMNXM10@MNXC3[MNXC3] + BacillusMNXM1@MNXC3[MNXC3] + BacillusMNXM676@MNXC3[MNXC3]
BacillusR2B4CB933	BacillusMNXM12@MNXC3[MNXC3] + BacillusMNXM2555@MNXC3[MNXC3] + BacillusMNXM3@MNXC3[MNXC3] --> BacillusMNXM11@MNXC3[MNXC3] + BacillusMNXM14@MNXC3[MNXC3] + BacillusMNXM951@MNXC3[MNXC3]
BacillusR2B745A10	BacillusMNXM2683@MNXC2[MNXC2] + BacillusMNXM73@MNXC3[MNXC3] --> BacillusMNXM23@MNXC3[MNXC3] + BacillusMNXM2806@MNXC3[MNXC3]
BacillusR2B98DD1C	BacillusMNXM1@MNXC3[MNXC3] + BacillusMNXM617@MNXC3[MNXC3] + BacillusMNXM6@MNXC3[MNXC3] <=> BacillusMNXM281@MNXC3[MNXC3] + BacillusMNXM5@MNXC3[MNXC3]
BacillusR2BD8EDA4	BacillusMNXM2@MNXC3[MNXC3] + BacillusMNXM47@MNXC3[MNXC3] + 45.0 BacillusMNXM722710@MNXC3[MNXC3] + BacillusMNXM722740@MNXC3[MNXC3] + 45.0 BacillusMNXM775@MNXC3[MNXC3] --> BacillusMNXM164814@MNXC3[MNXC3] + 46.0 BacillusMNXM17@MNXC3[MNXC3] + 91.0 BacillusMNXM1@MNXC3[MNXC3] + 45.0 BacillusMNXM31@MNXC3[MNXC3] + BacillusMNXM80@MNXC3[MNXC3]
BacillusR2C14B5D	BacillusMNXM12@MNXC3[MNXC3] + BacillusMNXM706@MNXC3[MNXC3] <=> BacillusMNXM162502@MNXC3[MNXC3] + BacillusMNXM21@MNXC3[MNXC3]
BacillusR2C8CA8CB	BacillusMNXM3@MNXC3[MNXC3] + BacillusMNXM481@MNXC3[MNXC3] --> BacillusMNXM12@MNXC3[MNXC3] + BacillusMNXM1@MNXC3[MNXC3] + BacillusMNXM7@MNXC3[MNXC3]
BacillusR2CB896D0	BacillusMNXM01@MNXC2[MNXC2] + BacillusMNXM744@MNXC2[MNXC2] --> BacillusMNXM01@MNXC3[MNXC3] + BacillusMNXM744@MNXC3[MNXC3]
BacillusR2CEF0BFC	BacillusMNXM01@MNXC2[MNXC2] + BacillusMNXM14@MNXC2[MNXC2] <=> BacillusMNXM01@MNXC3[MNXC3] + BacillusMNXM14@MNXC3[MNXC3]
BacillusR2D431BE0	BacillusMNXM01@MNXC2[MNXC2] + BacillusMNXM621@MNXC2[MNXC2] --> BacillusMNXM01@MNXC3[MNXC3] + BacillusMNXM621@MNXC3[MNXC3]
BacillusR2D649766	BacillusMNXM2@MNXC3[MNXC3] + BacillusMNXM8711@MNXC3[MNXC3] + BacillusMNXM8@MNXC3[MNXC3] --> BacillusMNXM10@MNXC3[MNXC3] + 2.0 BacillusMNXM1@MNXC3[MNXC3] + BacillusMNXM7416@MNXC3[MNXC3]
BacillusR2D816E14	BacillusMNXM213@MNXC3[MNXC3] + BacillusMNXM789@MNXC3[MNXC3] <=> BacillusMNXM935@MNXC3[MNXC3] + BacillusMNXM9@MNXC3[MNXC3]
BacillusR2DBA7B31	BacillusMNXM11@MNXC3[MNXC3] + BacillusMNXM481@MNXC3[MNXC3] <=> BacillusMNXM1@MNXC3[MNXC3] + BacillusMNXM373@MNXC3[MNXC3] + BacillusMNXM3@MNXC3[MNXC3]
BacillusR2DC4819E	BacillusMNXM143@MNXC2[MNXC2] -->
BacillusR2DD45EAF	BacillusMNXM2@MNXC3[MNXC3] + BacillusMNXM3@MNXC3[MNXC3] + BacillusMNXM40495@MNXC2[MNXC2] --> BacillusMNXM1@MNXC3[MNXC3] + BacillusMNXM40495@MNXC3[MNXC3] + BacillusMNXM7@MNXC3[MNXC3] + BacillusMNXM9@MNXC3[MNXC3]
BacillusR2E0EA3CB	BacillusMNXM3@MNXC3[MNXC3] + BacillusMNXM61@MNXC3[MNXC3] + BacillusMNXM90882@MNXC3[MNXC3] --> BacillusMNXM11@MNXC3[MNXC3] + BacillusMNXM14@MNXC3[MNXC3] + BacillusMNXM90636@MNXC3[MNXC3]
BacillusR2EA04D95	BacillusMNXM653@MNXC2[MNXC2] <=>
BacillusR2EE43E29	BacillusMNXM1115@MNXC3[MNXC3] + BacillusMNXM9@MNXC3[MNXC3] <=> BacillusMNXM2@MNXC3[MNXC3] + BacillusMNXM355@MNXC3[MNXC3]
BacillusR2F173D8D	BacillusMNXM147@MNXC3[MNXC3] + BacillusMNXM32@MNXC3[MNXC3] + BacillusMNXM3@MNXC3[MNXC3] --> BacillusMNXM148865@MNXC3[MNXC3] + BacillusMNXM1@MNXC3[MNXC3] + BacillusMNXM7@MNXC3[MNXC3] + BacillusMNXM9@MNXC3[MNXC3]
BacillusR2F89F81B	BacillusMNXM2@MNXC3[MNXC3] + BacillusMNXM89557@MNXC3[MNXC3] + BacillusMNXM8@MNXC3[MNXC3] --> BacillusMNXM10@MNXC3[MNXC3] + BacillusMNXM15@MNXC3[MNXC3] + BacillusMNXM1@MNXC3[MNXC3] + BacillusMNXM20@MNXC3[MNXC3]
BacillusR2FC64CE2	BacillusMNXM258@MNXC3[MNXC3] + BacillusMNXM2@MNXC3[MNXC3] + BacillusMNXM73@MNXC3[MNXC3] --> BacillusMNXM1219@MNXC3[MNXC3] + BacillusMNXM9@MNXC3[MNXC3]
BacillusR2FD92936	2.0 BacillusMNXM1@MNXC3[MNXC3] + BacillusMNXM607@MNXC3[MNXC3] + BacillusMNXM7@MNXC3[MNXC3] + BacillusMNXM9@MNXC3[MNXC3] <=> BacillusMNXM3@MNXC3[MNXC3] + BacillusMNXM42@MNXC3[MNXC3] + BacillusMNXM507@MNXC3[MNXC3]
BacillusR304892D8	BacillusMNXM1178@MNXC3[MNXC3] + BacillusMNXM2@MNXC3[MNXC3] --> BacillusMNXM791@MNXC3[MNXC3] + BacillusMNXM9@MNXC3[MNXC3]
BacillusR30601BA8	BacillusMNXM1688@MNXC3[MNXC3] + BacillusMNXM1@MNXC3[MNXC3] + BacillusMNXM6@MNXC3[MNXC3] --> BacillusMNXM5@MNXC3[MNXC3] + BacillusMNXM722733@MNXC3[MNXC3]
BacillusR3107AF54	BacillusMNXM722781@MNXC3[MNXC3] --> BacillusMNXM1@MNXC3[MNXC3] + BacillusMNXM20366@MNXC3[MNXC3] + BacillusMNXM5043@MNXC3[MNXC3]
BacillusR3141C59B	BacillusMNXM186@MNXC3[MNXC3] <=> BacillusMNXM901@MNXC3[MNXC3]
BacillusR31669F6	BacillusMNXM1@MNXC3[MNXC3] + BacillusMNXM8825@MNXC3[MNXC3] + BacillusMNXM96993@MNXC3[MNXC3] --> BacillusMNXM148@MNXC3[MNXC3] + BacillusMNXM2@MNXC3[MNXC3] + BacillusMNXM61@MNXC3[MNXC3]
BacillusR319FC596	BacillusMNXM113@MNXC3[MNXC3] + 2.0 BacillusMNXM1@MNXC3[MNXC3] + BacillusMNXM6@MNXC3[MNXC3] --> BacillusMNXM125@MNXC3[MNXC3] + BacillusMNXM15@MNXC3[MNXC3] + BacillusMNXM5@MNXC3[MNXC3]
BacillusR31CB9921	BacillusMNXM1017@MNXC3[MNXC3] + BacillusMNXM2@MNXC3[MNXC3] + BacillusMNXM8@MNXC3[MNXC3] --> BacillusMNXM10@MNXC3[MNXC3] + BacillusMNXM162281@MNXC3[MNXC3] + 2.0 BacillusMNXM1@MNXC3[MNXC3]
BacillusR31EA8724	BacillusMNXM1@MNXC3[MNXC3] + BacillusMNXM503@MNXC3[MNXC3] --> BacillusMNXM13@MNXC3[MNXC3] + BacillusMNXM162242@MNXC3[MNXC3] + BacillusMNXM2@MNXC3[MNXC3]
BacillusR327C6E0	BacillusMNXM01@MNXC2[MNXC2] + BacillusMNXM617@MNXC2[MNXC2] <=> BacillusMNXM01@MNXC3[MNXC3] + BacillusMNXM617@MNXC3[MNXC3]
BacillusR32A68C5A	BacillusMNXM142@MNXC3[MNXC3] --> BacillusMNXM159@MNXC3[MNXC3] + BacillusMNXM15@MNXC3[MNXC3]
BacillusR3333A5C0	BacillusMNXM10@MNXC3[MNXC3] + BacillusMNXM1@MNXC3[MNXC3] + BacillusMNXM524@MNXC3[MNXC3] <=> BacillusMNXM701@MNXC3[MNXC3] + BacillusMNXM8@MNXC3[MNXC3]
BacillusR33AD4AE6	BacillusMNXM183@MNXC3[MNXC3] + BacillusMNXM29@MNXC3[MNXC3] + BacillusMNXM2@MNXC3[MNXC3] <=> BacillusMNXM53@MNXC3[MNXC3] + BacillusMNXM79@MNXC3[MNXC3]
BacillusR33B57111	BacillusMNXM2246@MNXC2[MNXC2] -->
BacillusR33C19C2D	BacillusMNXM1985@MNXC3[MNXC3] + BacillusMNXM1@MNXC3[MNXC3] <=> BacillusMNXM2598@MNXC3[MNXC3] + BacillusMNXM2@MNXC3[MNXC3]
BacillusR33E77D06	BacillusMNXM632@MNXC2[MNXC2] -->
BacillusR3490B775	BacillusMNXM175@MNXC3[MNXC3] <=> BacillusMNXM41@MNXC3[MNXC3]
BacillusR3492D883	BacillusMNXM01@MNXC2[MNXC2] + BacillusMNXM41@MNXC2[MNXC2] --> BacillusMNXM01@MNXC3[MNXC3] + BacillusMNXM41@MNXC3[MNXC3]
BacillusR34AC6158	BacillusMNXM111@MNXC2[MNXC2] + BacillusMNXM2@MNXC3[MNXC3] + BacillusMNXM3@MNXC3[MNXC3] --> BacillusMNXM111@MNXC3[MNXC3] + BacillusMNXM1@MNXC3[MNXC3] + BacillusMNXM7@MNXC3[MNXC3] + BacillusMNXM9@MNXC3[MNXC3]
BacillusR34D3BC42	BacillusMNXM1@MNXC3[MNXC3] + BacillusMNXM465@MNXC3[MNXC3] <=> BacillusMNXM252@MNXC3[MNXC3] + BacillusMNXM2@MNXC3[MNXC3]
BacillusR3522C907	BacillusMNXM01@MNXC2[MNXC2] + BacillusMNXM174@MNXC2[MNXC2] <=> BacillusMNXM01@MNXC3[MNXC3] + BacillusMNXM174@MNXC3[MNXC3]
BacillusR35360155	BacillusMNXM2@MNXC3[MNXC3] + BacillusMNXM3@MNXC3[MNXC3] + BacillusMNXM4505@MNXC3[MNXC3] --> BacillusMNXM1@MNXC3[MNXC3] + BacillusMNXM4505@MNXC2[MNXC2] + BacillusMNXM7@MNXC3[MNXC3] + BacillusMNXM9@MNXC3[MNXC3]
BacillusR353F5198	BacillusMNXM22@MNXC3[MNXC3] + BacillusMNXM61@MNXC3[MNXC3] --> BacillusMNXM2@MNXC3[MNXC3] + BacillusMNXM8825@MNXC3[MNXC3]
BacillusR35832EE3	BacillusMNXM2@MNXC3[MNXC3] + BacillusMNXM51@MNXC3[MNXC3] --> BacillusMNXM1@MNXC3[MNXC3] + BacillusMNXM397@MNXC3[MNXC3] + BacillusMNXM39@MNXC3[MNXC3]
BacillusR35B5C04C	BacillusMNXM90@MNXC2[MNXC2] -->
BacillusR36346CC8	BacillusMNXM12@MNXC3[MNXC3] + BacillusMNXM163893@MNXC3[MNXC3] + BacillusMNXM8@MNXC3[MNXC3] --> BacillusMNXM10@MNXC3[MNXC3] + BacillusMNXM13@MNXC3[MNXC3] + BacillusMNXM86@MNXC3[MNXC3]
BacillusR3662C7FC	BacillusMNXM12@MNXC3[MNXC3] + BacillusMNXM26@MNXC3[MNXC3] + BacillusMNXM3@MNXC3[MNXC3] --> BacillusMNXM11@MNXC3[MNXC3] + BacillusMNXM14@MNXC3[MNXC3] + BacillusMNXM21@MNXC3[MNXC3]
BacillusR36C11FB5	BacillusMNXM113@MNXC3[MNXC3] + BacillusMNXM11@MNXC3[MNXC3] <=> BacillusMNXM259@MNXC3[MNXC3] + BacillusMNXM91@MNXC3[MNXC3]
BacillusR376B95D9	BacillusMNXM5@MNXC3[MNXC3] + BacillusMNXM98@MNXC3[MNXC3] --> BacillusMNXM13@MNXC3[MNXC3] + BacillusMNXM23@MNXC3[MNXC3] + BacillusMNXM6@MNXC3[MNXC3]
BacillusR38565836	BacillusMNXM91126@MNXC2[MNXC2] -->
BacillusR38ADB9F3	BacillusMNXM23685@MNXC3[MNXC3] + BacillusMNXM2@MNXC3[MNXC3] + BacillusMNXM8@MNXC3[MNXC3] --> BacillusMNXM10@MNXC3[MNXC3] + 2.0 BacillusMNXM1@MNXC3[MNXC3] + BacillusMNXM22174@MNXC3[MNXC3]
BacillusR38B7B02C	BacillusMNXM12@MNXC3[MNXC3] + BacillusMNXM238@MNXC3[MNXC3] + BacillusMNXM8@MNXC3[MNXC3] --> BacillusMNXM10@MNXC3[MNXC3] + BacillusMNXM13@MNXC3[MNXC3] + BacillusMNXM470@MNXC3[MNXC3]
BacillusR38D3B430	BacillusMNXM1202@MNXC3[MNXC3] --> BacillusMNXM2@MNXC3[MNXC3] + BacillusMNXM439@MNXC3[MNXC3]
BacillusR394CE24D	BacillusMNXM11409@MNXC2[MNXC2] + BacillusMNXM2@MNXC3[MNXC3] + BacillusMNXM3@MNXC3[MNXC3] --> BacillusMNXM11409@MNXC3[MNXC3] + BacillusMNXM1@MNXC3[MNXC3] + BacillusMNXM7@MNXC3[MNXC3] + BacillusMNXM9@MNXC3[MNXC3]
BacillusR39679DC9	BacillusMNXM721@MNXC2[MNXC2] -->
BacillusR39842966	BacillusMNXM01@MNXC2[MNXC2] + BacillusMNXM9@MNXC2[MNXC2] <=> BacillusMNXM01@MNXC3[MNXC3] + BacillusMNXM9@MNXC3[MNXC3]
BacillusR3994E497	BacillusMNXM8340@MNXC2[MNXC2] -->
BacillusR39997F27	BacillusMNXM140@MNXC3[MNXC3] + BacillusMNXM20@MNXC3[MNXC3] <=> BacillusMNXM404@MNXC3[MNXC3] + BacillusMNXM89557@MNXC3[MNXC3]
BacillusR39A4D7EC	17.0 BacillusMNXM1@MNXC3[MNXC3] + 6.0 BacillusMNXM40@MNXC3[MNXC3] + BacillusMNXM569@MNXC3[MNXC3] + 12.0 BacillusMNXM6@MNXC3[MNXC3] --> 7.0 BacillusMNXM12@MNXC3[MNXC3] + 6.0 BacillusMNXM13@MNXC3[MNXC3] + BacillusMNXM163381@MNXC3[MNXC3] + 5.0 BacillusMNXM2@MNXC3[MNXC3] + 12.0 BacillusMNXM5@MNXC3[MNXC3]
BacillusR39FD4159	BacillusMNXM17986@MNXC3[MNXC3] + BacillusMNXM2@MNXC3[MNXC3] --> BacillusMNXM390@MNXC3[MNXC3]
BacillusR3A1FE044	BacillusMNXM163729@MNXC2[MNXC2] + BacillusMNXM2@MNXC3[MNXC3] + BacillusMNXM3@MNXC3[MNXC3] --> BacillusMNXM163729@MNXC3[MNXC3] + BacillusMNXM1@MNXC3[MNXC3] + BacillusMNXM7@MNXC3[MNXC3] + BacillusMNXM9@MNXC3[MNXC3]
BacillusR3B0400F0	BacillusMNXM220@MNXC3[MNXC3] + BacillusMNXM3@MNXC3[MNXC3] <=> BacillusMNXM63@MNXC3[MNXC3] + BacillusMNXM7@MNXC3[MNXC3]
BacillusR3B559469	BacillusMNXM1484@MNXC2[MNXC2] -->
BacillusR3B671E74	BacillusMNXM1467@MNXC2[MNXC2] -->
BacillusR3B6C5584	BacillusMNXM145568@MNXC3[MNXC3] <=> BacillusMNXM435@MNXC3[MNXC3] + BacillusMNXM77@MNXC3[MNXC3]
BacillusR3BA7DF1	BacillusMNXM427@MNXC2[MNXC2] -->
BacillusR3BABACC5	BacillusMNXM2@MNXC3[MNXC3] + BacillusMNXM429@MNXC3[MNXC3] --> BacillusMNXM1@MNXC3[MNXC3] + BacillusMNXM325@MNXC3[MNXC3]
BacillusR3BC40A33	BacillusMNXM01@MNXC2[MNXC2] + BacillusMNXM231@MNXC2[MNXC2] --> BacillusMNXM01@MNXC3[MNXC3] + BacillusMNXM231@MNXC3[MNXC3]
BacillusR3BC58D12	BacillusMNXM11@MNXC2[MNXC2] -->
BacillusR3BE275A8	BacillusMNXM01@MNXC2[MNXC2] + BacillusMNXM259@MNXC2[MNXC2] --> BacillusMNXM01@MNXC3[MNXC3] + BacillusMNXM259@MNXC3[MNXC3]
BacillusR3BECC731	BacillusMNXM854@MNXC3[MNXC3] --> BacillusMNXM23@MNXC3[MNXC3] + BacillusMNXM475@MNXC3[MNXC3]
BacillusR3C4E141A	BacillusMNXM143@MNXC2[MNXC2] + BacillusMNXM73@MNXC3[MNXC3] --> BacillusMNXM23@MNXC3[MNXC3] + BacillusMNXM63556@MNXC3[MNXC3]
BacillusR3C83B47F	BacillusMNXM1538@MNXC3[MNXC3] + BacillusMNXM2@MNXC3[MNXC3] --> BacillusMNXM41@MNXC3[MNXC3] + BacillusMNXM5663@MNXC3[MNXC3]
BacillusR3CA208E0	BacillusMNXM1@MNXC3[MNXC3] + BacillusMNXM2184@MNXC3[MNXC3] <=> BacillusMNXM2@MNXC3[MNXC3] + BacillusMNXM3150@MNXC3[MNXC3]
BacillusR3CDDF57	BacillusMNXM11@MNXC3[MNXC3] + BacillusMNXM89795@MNXC3[MNXC3] <=> BacillusMNXM121@MNXC3[MNXC3] + BacillusMNXM1@MNXC3[MNXC3] + BacillusMNXM336@MNXC3[MNXC3]
BacillusR3D7CB9F6	BacillusMNXM01@MNXC2[MNXC2] + BacillusMNXM25@MNXC2[MNXC2] <=> BacillusMNXM01@MNXC3[MNXC3] + BacillusMNXM25@MNXC3[MNXC3]
BacillusR3D7CFB81	BacillusMNXM10@MNXC3[MNXC3] + BacillusMNXM12236@MNXC3[MNXC3] + BacillusMNXM1@MNXC3[MNXC3] --> BacillusMNXM12233@MNXC3[MNXC3] + BacillusMNXM8@MNXC3[MNXC3]
BacillusR3DEA5779	BacillusMNXM147@MNXC3[MNXC3] + BacillusMNXM2@MNXC3[MNXC3] --> BacillusMNXM15@MNXC3[MNXC3] + BacillusMNXM42@MNXC3[MNXC3]
BacillusR3E15D408	BacillusMNXM114@MNXC2[MNXC2] -->
BacillusR3E4E2127	BacillusMNXM01@MNXC2[MNXC2] + BacillusMNXM386@MNXC2[MNXC2] <=> BacillusMNXM01@MNXC3[MNXC3] + BacillusMNXM386@MNXC3[MNXC3]
BacillusR3E60B554	BacillusMNXM26@MNXC3[MNXC3] + BacillusMNXM3@MNXC3[MNXC3] <=> BacillusMNXM280@MNXC3[MNXC3] + BacillusMNXM7@MNXC3[MNXC3]
BacillusR3E84BFF	BacillusMNXM1@MNXC3[MNXC3] + BacillusMNXM3@MNXC3[MNXC3] + BacillusMNXM455@MNXC3[MNXC3] --> BacillusMNXM11@MNXC3[MNXC3] + BacillusMNXM1978@MNXC3[MNXC3]
BacillusR3E88A144	BacillusMNXM01@MNXC2[MNXC2] + BacillusMNXM149@MNXC3[MNXC3] + BacillusMNXM95@MNXC2[MNXC2] --> BacillusMNXM01@MNXC3[MNXC3] + BacillusMNXM149@MNXC2[MNXC2] + BacillusMNXM95@MNXC3[MNXC3]
BacillusR3E8AF7E7	BacillusMNXM2@MNXC3[MNXC3] + BacillusMNXM422@MNXC3[MNXC3] + BacillusMNXM8@MNXC3[MNXC3] --> BacillusMNXM10@MNXC3[MNXC3] + BacillusMNXM192@MNXC3[MNXC3] + 2.0 BacillusMNXM1@MNXC3[MNXC3]
BacillusR3ED225D9	BacillusMNXM105630@MNXC3[MNXC3] + BacillusMNXM148@MNXC3[MNXC3] + BacillusMNXM1@MNXC3[MNXC3] + BacillusMNXM26@MNXC3[MNXC3] + BacillusMNXM55@MNXC3[MNXC3] <=> BacillusMNXM323@MNXC3[MNXC3] + BacillusMNXM418@MNXC3[MNXC3] + BacillusMNXM96993@MNXC3[MNXC3]
BacillusR3F17D755	BacillusMNXM1@MNXC3[MNXC3] + BacillusMNXM2182@MNXC3[MNXC3] <=> BacillusMNXM2@MNXC3[MNXC3] + BacillusMNXM3148@MNXC3[MNXC3]
BacillusR3F3A9278	BacillusMNXM140@MNXC3[MNXC3] + BacillusMNXM32@MNXC3[MNXC3] + BacillusMNXM3@MNXC3[MNXC3] --> BacillusMNXM15786@MNXC3[MNXC3] + BacillusMNXM1@MNXC3[MNXC3] + BacillusMNXM7@MNXC3[MNXC3] + BacillusMNXM9@MNXC3[MNXC3]
BacillusR3F42BDA9	BacillusMNXM288@MNXC3[MNXC3] + BacillusMNXM51@MNXC3[MNXC3] --> BacillusMNXM1@MNXC3[MNXC3] + BacillusMNXM30@MNXC3[MNXC3] + BacillusMNXM80@MNXC3[MNXC3]
BacillusR3F89D4B8	BacillusMNXM344@MNXC3[MNXC3] + BacillusMNXM8@MNXC3[MNXC3] --> BacillusMNXM1@MNXC3[MNXC3] + BacillusMNXM436@MNXC3[MNXC3] + BacillusMNXM5@MNXC3[MNXC3]
BacillusR3F969A4D	BacillusMNXM2@MNXC3[MNXC3] + BacillusMNXM73201@MNXC3[MNXC3] + BacillusMNXM8@MNXC3[MNXC3] --> BacillusMNXM10@MNXC3[MNXC3] + 2.0 BacillusMNXM1@MNXC3[MNXC3] + BacillusMNXM3382@MNXC3[MNXC3]
BacillusR3FB0DC23	BacillusMNXM522@MNXC3[MNXC3] --> BacillusMNXM162358@MNXC3[MNXC3] + BacillusMNXM2@MNXC3[MNXC3]
BacillusR3FB74381	BacillusMNXM323@MNXC3[MNXC3] + BacillusMNXM418@MNXC3[MNXC3] --> BacillusMNXM1@MNXC3[MNXC3] + BacillusMNXM2428@MNXC3[MNXC3] + BacillusMNXM26@MNXC3[MNXC3]
BacillusR3FB7A5C0	BacillusMNXM3@MNXC3[MNXC3] + BacillusMNXM8@MNXC3[MNXC3] --> BacillusMNXM1@MNXC3[MNXC3] + BacillusMNXM5@MNXC3[MNXC3] + BacillusMNXM7@MNXC3[MNXC3]
BacillusR3FBBF52	BacillusMNXM3@MNXC3[MNXC3] + BacillusMNXM420@MNXC3[MNXC3] --> BacillusMNXM1@MNXC3[MNXC3] + BacillusMNXM257@MNXC3[MNXC3] + BacillusMNXM7@MNXC3[MNXC3]
BacillusR3FE488DF	BacillusMNXM694@MNXC2[MNXC2] -->
BacillusR3FE63503	BacillusMNXM4752@MNXC2[MNXC2] -->
BacillusR400C75AA	BacillusMNXM164768@MNXC2[MNXC2] + BacillusMNXM2@MNXC3[MNXC3] + BacillusMNXM3@MNXC3[MNXC3] --> BacillusMNXM164768@MNXC3[MNXC3] + BacillusMNXM1@MNXC3[MNXC3] + BacillusMNXM7@MNXC3[MNXC3] + BacillusMNXM9@MNXC3[MNXC3]
BacillusR406AB26	BacillusMNXM1@MNXC3[MNXC3] + BacillusMNXM261@MNXC3[MNXC3] + BacillusMNXM6@MNXC3[MNXC3] --> BacillusMNXM5@MNXC3[MNXC3] + BacillusMNXM74@MNXC3[MNXC3] + BacillusMNXM9@MNXC3[MNXC3]
BacillusR408A2A8E	BacillusMNXM3@MNXC3[MNXC3] + BacillusMNXM795@MNXC3[MNXC3] --> BacillusMNXM1324@MNXC3[MNXC3] + BacillusMNXM1@MNXC3[MNXC3] + BacillusMNXM7@MNXC3[MNXC3]
BacillusR40B458D5	BacillusMNXM22@MNXC3[MNXC3] + BacillusMNXM61@MNXC3[MNXC3] --> BacillusMNXM2246@MNXC3[MNXC3] + BacillusMNXM2@MNXC3[MNXC3]
BacillusR40D1D1F	BacillusMNXM547@MNXC3[MNXC3] --> BacillusMNXM2@MNXC3[MNXC3] + BacillusMNXM414@MNXC3[MNXC3]
BacillusR40DDAE6C	BacillusMNXM1865@MNXC3[MNXC3] <=> BacillusMNXM78@MNXC3[MNXC3]
BacillusR40E7D3E7	BacillusMNXM242@MNXC2[MNXC2] -->
BacillusR4167EC9F	BacillusMNXM11814@MNXC3[MNXC3] + BacillusMNXM162674@MNXC3[MNXC3] + BacillusMNXM4@MNXC3[MNXC3] --> BacillusMNXM105630@MNXC3[MNXC3] + BacillusMNXM119@MNXC3[MNXC3] + 2.0 BacillusMNXM1@MNXC3[MNXC3] + BacillusMNXM2@MNXC3[MNXC3] + BacillusMNXM8718@MNXC3[MNXC3]
BacillusR418F1D4E	BacillusMNXM2@MNXC3[MNXC3] + BacillusMNXM799@MNXC3[MNXC3] --> BacillusMNXM114261@MNXC3[MNXC3] + BacillusMNXM23@MNXC3[MNXC3]
BacillusR41BFB269	BacillusMNXM169256@MNXC3[MNXC3] + 7.0 BacillusMNXM83@MNXC3[MNXC3] --> 7.0 BacillusMNXM11@MNXC3[MNXC3] + BacillusMNXM326@MNXC3[MNXC3]
BacillusR422C0696	BacillusMNXM01@MNXC2[MNXC2] + BacillusMNXM46638@MNXC3[MNXC3] --> BacillusMNXM01@MNXC3[MNXC3] + BacillusMNXM46638@MNXC2[MNXC2]
BacillusR427B1B98	BacillusMNXM2@MNXC3[MNXC3] + BacillusMNXM3@MNXC3[MNXC3] + BacillusMNXM55@MNXC2[MNXC2] --> BacillusMNXM1@MNXC3[MNXC3] + BacillusMNXM55@MNXC3[MNXC3] + BacillusMNXM7@MNXC3[MNXC3] + BacillusMNXM9@MNXC3[MNXC3]
BacillusR42C77A35	BacillusMNXM01@MNXC2[MNXC2] + BacillusMNXM2967@MNXC2[MNXC2] --> BacillusMNXM01@MNXC3[MNXC3] + BacillusMNXM2967@MNXC3[MNXC3]
BacillusR433748A3	BacillusMNXM2@MNXC3[MNXC3] + BacillusMNXM700@MNXC3[MNXC3] --> BacillusMNXM90394@MNXC3[MNXC3]
BacillusR4346518	BacillusMNXM3@MNXC3[MNXC3] + BacillusMNXM602@MNXC3[MNXC3] --> BacillusMNXM1265@MNXC3[MNXC3] + BacillusMNXM1@MNXC3[MNXC3] + BacillusMNXM7@MNXC3[MNXC3]
BacillusR435A649E	BacillusMNXM126@MNXC3[MNXC3] <=> BacillusMNXM275@MNXC3[MNXC3]
BacillusR4372AE9C	BacillusMNXM27@MNXC2[MNXC2] + BacillusMNXM89557@MNXC2[MNXC2] --> BacillusMNXM27@MNXC3[MNXC3] + BacillusMNXM89557@MNXC3[MNXC3]
BacillusR43732CB3	BacillusMNXM12@MNXC3[MNXC3] + BacillusMNXM133@MNXC3[MNXC3] <=> 2.0 BacillusMNXM21@MNXC3[MNXC3]
BacillusR438D9570	BacillusMNXM3@MNXC3[MNXC3] + BacillusMNXM676@MNXC3[MNXC3] --> 2.0 BacillusMNXM1@MNXC3[MNXC3] + BacillusMNXM244@MNXC3[MNXC3] + BacillusMNXM77@MNXC3[MNXC3] + BacillusMNXM7@MNXC3[MNXC3]
BacillusR43D1C646	BacillusMNXM12@MNXC3[MNXC3] + BacillusMNXM717@MNXC3[MNXC3] <=> BacillusMNXM21@MNXC3[MNXC3] + BacillusMNXM233@MNXC3[MNXC3]
BacillusR43F45F60	BacillusMNXM1745@MNXC3[MNXC3] + BacillusMNXM2@MNXC3[MNXC3] + BacillusMNXM8@MNXC3[MNXC3] --> BacillusMNXM10@MNXC3[MNXC3] + BacillusMNXM1330@MNXC3[MNXC3] + 2.0 BacillusMNXM1@MNXC3[MNXC3]
BacillusR44045C46	BacillusMNXM01@MNXC2[MNXC2] + BacillusMNXM69@MNXC2[MNXC2] --> BacillusMNXM01@MNXC3[MNXC3] + BacillusMNXM69@MNXC3[MNXC3]
BacillusR4464FA87	BacillusMNXM2@MNXC3[MNXC3] + BacillusMNXM3370@MNXC2[MNXC2] + BacillusMNXM3@MNXC3[MNXC3] --> BacillusMNXM1@MNXC3[MNXC3] + BacillusMNXM3370@MNXC3[MNXC3] + BacillusMNXM7@MNXC3[MNXC3] + BacillusMNXM9@MNXC3[MNXC3]
BacillusR44757C01	BacillusMNXM168@MNXC3[MNXC3] + BacillusMNXM295@MNXC3[MNXC3] <=> BacillusMNXM212@MNXC3[MNXC3] + BacillusMNXM9@MNXC3[MNXC3]
BacillusR4493A9F8	BacillusMNXM2@MNXC3[MNXC3] + BacillusMNXM435@MNXC3[MNXC3] + BacillusMNXM8@MNXC3[MNXC3] --> BacillusMNXM10@MNXC3[MNXC3] + BacillusMNXM189@MNXC3[MNXC3] + 2.0 BacillusMNXM1@MNXC3[MNXC3]
BacillusR44C954A4	BacillusMNXM142@MNXC3[MNXC3] + BacillusMNXM37@MNXC3[MNXC3] + BacillusMNXM3@MNXC3[MNXC3] --> BacillusMNXM1@MNXC3[MNXC3] + BacillusMNXM22060@MNXC3[MNXC3] + BacillusMNXM7@MNXC3[MNXC3] + BacillusMNXM9@MNXC3[MNXC3]
BacillusR44EABFA5	BacillusMNXM1@MNXC3[MNXC3] + BacillusMNXM622@MNXC3[MNXC3] + BacillusMNXM6@MNXC3[MNXC3] --> BacillusMNXM1626@MNXC3[MNXC3] + BacillusMNXM5@MNXC3[MNXC3]
BacillusR4519B186	BacillusMNXM1@MNXC3[MNXC3] + BacillusMNXM6@MNXC3[MNXC3] + BacillusMNXM7478@MNXC3[MNXC3] <=> BacillusMNXM5@MNXC3[MNXC3] + BacillusMNXM89612@MNXC3[MNXC3]
BacillusR4524E0E2	BacillusMNXM2@MNXC3[MNXC3] + BacillusMNXM621@MNXC3[MNXC3] --> BacillusMNXM175@MNXC3[MNXC3] + BacillusMNXM8340@MNXC3[MNXC3]
BacillusR455A49C3	BacillusMNXM113@MNXC3[MNXC3] + BacillusMNXM3@MNXC3[MNXC3] <=> BacillusMNXM30@MNXC3[MNXC3] + BacillusMNXM7@MNXC3[MNXC3]
BacillusR45614239	BacillusMNXM1562@MNXC2[MNXC2] -->
BacillusR45775C34	BacillusMNXM2@MNXC3[MNXC3] + BacillusMNXM3@MNXC3[MNXC3] + BacillusMNXM91126@MNXC2[MNXC2] --> BacillusMNXM1@MNXC3[MNXC3] + BacillusMNXM7@MNXC3[MNXC3] + BacillusMNXM91126@MNXC3[MNXC3] + BacillusMNXM9@MNXC3[MNXC3]
BacillusR458916A7	BacillusMNXM162242@MNXC3[MNXC3] + BacillusMNXM89557@MNXC3[MNXC3] <=> BacillusMNXM20@MNXC3[MNXC3] + BacillusMNXM97@MNXC3[MNXC3]
BacillusR45D1381	BacillusMNXM18941@MNXC2[MNXC2] -->
BacillusR45D50A8C	16.0 BacillusMNXM1@MNXC3[MNXC3] + 6.0 BacillusMNXM40@MNXC3[MNXC3] + BacillusMNXM569@MNXC3[MNXC3] + 11.0 BacillusMNXM6@MNXC3[MNXC3] --> 7.0 BacillusMNXM12@MNXC3[MNXC3] + 6.0 BacillusMNXM13@MNXC3[MNXC3] + 5.0 BacillusMNXM2@MNXC3[MNXC3] + 11.0 BacillusMNXM5@MNXC3[MNXC3] + BacillusMNXM8600@MNXC3[MNXC3]
BacillusR45DFF0ED	BacillusMNXM01@MNXC2[MNXC2] + BacillusMNXM441@MNXC2[MNXC2] --> BacillusMNXM01@MNXC3[MNXC3] + BacillusMNXM441@MNXC3[MNXC3]
BacillusR45F19430	BacillusMNXM01@MNXC2[MNXC2] + BacillusMNXM721@MNXC2[MNXC2] <=> BacillusMNXM01@MNXC3[MNXC3] + BacillusMNXM721@MNXC3[MNXC3]
BacillusR46EFD352	BacillusMNXM40494@MNXC2[MNXC2] -->
BacillusR46F3407C	BacillusMNXM163773@MNXC3[MNXC3] + 100.0 BacillusMNXM66@MNXC3[MNXC3] --> BacillusMNXM165072@MNXC3[MNXC3] + 100.0 BacillusMNXM1@MNXC3[MNXC3] + 100.0 BacillusMNXM31@MNXC3[MNXC3]
BacillusR47177312	BacillusMNXM1@MNXC2[MNXC2] <=>
BacillusR471967E1	BacillusMNXM144@MNXC3[MNXC3] + BacillusMNXM3@MNXC3[MNXC3] + BacillusMNXM593@MNXC3[MNXC3] --> BacillusMNXM11@MNXC3[MNXC3] + BacillusMNXM14@MNXC3[MNXC3] + BacillusMNXM1@MNXC3[MNXC3] + BacillusMNXM364@MNXC3[MNXC3]
BacillusR4742D6D3	BacillusMNXM01@MNXC2[MNXC2] + BacillusMNXM4752@MNXC2[MNXC2] <=> BacillusMNXM01@MNXC3[MNXC3] + BacillusMNXM4752@MNXC3[MNXC3]
BacillusR47504FE3	BacillusMNXM288@MNXC3[MNXC3] + BacillusMNXM423@MNXC3[MNXC3] --> BacillusMNXM1@MNXC3[MNXC3] + BacillusMNXM495@MNXC3[MNXC3] + BacillusMNXM80@MNXC3[MNXC3]
BacillusR4799A1CC	4.0 BacillusMNXM1@MNXC3[MNXC3] + BacillusMNXM414@MNXC3[MNXC3] --> 4.0 BacillusMNXM13@MNXC3[MNXC3] + BacillusMNXM410@MNXC3[MNXC3]
BacillusR47B0699A	BacillusMNXM152@MNXC3[MNXC3] + BacillusMNXM3@MNXC3[MNXC3] <=> BacillusMNXM394@MNXC3[MNXC3] + BacillusMNXM7@MNXC3[MNXC3]
BacillusR47BADB19	BacillusMNXM47@MNXC3[MNXC3] --> BacillusMNXM162233@MNXC3[MNXC3]
BacillusR47E9B9DC	BacillusMNXM12@MNXC3[MNXC3] + BacillusMNXM821@MNXC3[MNXC3] + BacillusMNXM8@MNXC3[MNXC3] --> BacillusMNXM10@MNXC3[MNXC3] + BacillusMNXM1@MNXC3[MNXC3] + BacillusMNXM86@MNXC3[MNXC3]
BacillusR47F50570	BacillusMNXM2806@MNXC3[MNXC3] + BacillusMNXM2@MNXC3[MNXC3] --> BacillusMNXM160@MNXC3[MNXC3] + BacillusMNXM376@MNXC3[MNXC3]
BacillusR48477E9B	2.0 BacillusMNXM1@MNXC3[MNXC3] + BacillusMNXM270@MNXC3[MNXC3] + BacillusMNXM6@MNXC3[MNXC3] --> BacillusMNXM1246@MNXC3[MNXC3] + BacillusMNXM5@MNXC3[MNXC3]
BacillusR4895682D	BacillusMNXM01@MNXC2[MNXC2] + BacillusMNXM1080@MNXC2[MNXC2] --> BacillusMNXM01@MNXC3[MNXC3] + BacillusMNXM1080@MNXC3[MNXC3]
BacillusR48E37591	BacillusBIOMASS@MNXC3[MNXC3] -->
BacillusR48F8F58C	BacillusMNXM10@MNXC3[MNXC3] + BacillusMNXM1@MNXC3[MNXC3] + BacillusMNXM677@MNXC3[MNXC3] <=> BacillusMNXM674@MNXC3[MNXC3] + BacillusMNXM8@MNXC3[MNXC3]
BacillusR4903FF23	BacillusMNXM441@MNXC2[MNXC2] -->
BacillusR4938DB0B	BacillusMNXM2@MNXC3[MNXC3] + BacillusMNXM328@MNXC3[MNXC3] --> BacillusMNXM117@MNXC3[MNXC3] + BacillusMNXM118@MNXC3[MNXC3]
BacillusR49461DCD	BacillusMNXM164771@MNXC2[MNXC2] -->
BacillusR494A5390	BacillusMNXM165@MNXC3[MNXC3] + BacillusMNXM21@MNXC3[MNXC3] --> BacillusMNXM12@MNXC3[MNXC3] + BacillusMNXM3135@MNXC3[MNXC3]
BacillusR499438FB	BacillusMNXM121@MNXC3[MNXC3] + BacillusMNXM2@MNXC3[MNXC3] + BacillusMNXM37@MNXC3[MNXC3] + BacillusMNXM3@MNXC3[MNXC3] --> 2.0 BacillusMNXM1@MNXC3[MNXC3] + BacillusMNXM63@MNXC3[MNXC3] + BacillusMNXM7@MNXC3[MNXC3] + BacillusMNXM89557@MNXC3[MNXC3] + BacillusMNXM9@MNXC3[MNXC3]
BacillusR49A140F5	BacillusMNXM1488@MNXC3[MNXC3] + BacillusMNXM2@MNXC3[MNXC3] --> BacillusMNXM25@MNXC3[MNXC3] + BacillusMNXM644@MNXC3[MNXC3]
BacillusR4A2BD974	BacillusMNXM2@MNXC3[MNXC3] + BacillusMNXM90394@MNXC3[MNXC3] --> BacillusMNXM496@MNXC3[MNXC3]
BacillusR4A382F30	BacillusMNXM2@MNXC3[MNXC3] + BacillusMNXM4752@MNXC3[MNXC3] --> BacillusMNXM694@MNXC3[MNXC3] + BacillusMNXM9@MNXC3[MNXC3]
BacillusR4A7274C7	BacillusMNXM32@MNXC3[MNXC3] + BacillusMNXM3@MNXC3[MNXC3] + BacillusMNXM76@MNXC3[MNXC3] --> BacillusMNXM15791@MNXC3[MNXC3] + BacillusMNXM1@MNXC3[MNXC3] + BacillusMNXM7@MNXC3[MNXC3] + BacillusMNXM9@MNXC3[MNXC3]
BacillusR4A881FA5	BacillusMNXM76@MNXC2[MNXC2] -->
BacillusR4AA1C8FD	BacillusMNXM2227@MNXC2[MNXC2] + BacillusMNXM2@MNXC3[MNXC3] + BacillusMNXM3@MNXC3[MNXC3] --> BacillusMNXM1@MNXC3[MNXC3] + BacillusMNXM2227@MNXC3[MNXC3] + BacillusMNXM7@MNXC3[MNXC3] + BacillusMNXM9@MNXC3[MNXC3]
BacillusR4AB5F334	17.0 BacillusMNXM1@MNXC3[MNXC3] + BacillusMNXM21@MNXC3[MNXC3] + 6.0 BacillusMNXM40@MNXC3[MNXC3] + 12.0 BacillusMNXM6@MNXC3[MNXC3] --> 7.0 BacillusMNXM12@MNXC3[MNXC3] + 6.0 BacillusMNXM13@MNXC3[MNXC3] + BacillusMNXM162239@MNXC3[MNXC3] + 5.0 BacillusMNXM2@MNXC3[MNXC3] + 12.0 BacillusMNXM5@MNXC3[MNXC3]
BacillusR4AB610A3	BacillusMNXM12@MNXC3[MNXC3] + BacillusMNXM20@MNXC3[MNXC3] + BacillusMNXM8@MNXC3[MNXC3] --> BacillusMNXM10@MNXC3[MNXC3] + BacillusMNXM13@MNXC3[MNXC3] + BacillusMNXM92@MNXC3[MNXC3]
BacillusR4B1B024B	BacillusMNXM1275@MNXC2[MNXC2] -->
BacillusR4B235B36	45.0 BacillusMNXM156@MNXC3[MNXC3] + 45.0 BacillusMNXM2@MNXC3[MNXC3] + 45.0 BacillusMNXM3@MNXC3[MNXC3] + BacillusMNXM47@MNXC3[MNXC3] + BacillusMNXM722740@MNXC3[MNXC3] + 45.0 BacillusMNXM775@MNXC3[MNXC3] --> 45.0 BacillusMNXM11@MNXC3[MNXC3] + 45.0 BacillusMNXM14@MNXC3[MNXC3] + BacillusMNXM164813@MNXC3[MNXC3] + BacillusMNXM17@MNXC3[MNXC3] + 91.0 BacillusMNXM1@MNXC3[MNXC3] + 45.0 BacillusMNXM31@MNXC3…
BacillusR4B3933D9	BacillusMNXM01@MNXC2[MNXC2] + BacillusMNXM704@MNXC2[MNXC2] --> BacillusMNXM01@MNXC3[MNXC3] + BacillusMNXM704@MNXC3[MNXC3]
BacillusR4B5145FC	BacillusMNXM58@MNXC2[MNXC2] <=>
BacillusR4B9D1A3	BacillusMNXM158@MNXC3[MNXC3] + BacillusMNXM789@MNXC3[MNXC3] <=> BacillusMNXM492@MNXC3[MNXC3] + BacillusMNXM9@MNXC3[MNXC3]
BacillusR4C5BE611	BacillusMNXM2@MNXC3[MNXC3] + BacillusMNXM8718@MNXC3[MNXC3] + BacillusMNXM8@MNXC3[MNXC3] --> BacillusMNXM10@MNXC3[MNXC3] + BacillusMNXM1653@MNXC3[MNXC3] + 2.0 BacillusMNXM1@MNXC3[MNXC3]
BacillusR4C83430	BacillusMNXM212@MNXC2[MNXC2] -->
BacillusR4D05143D	BacillusMNXM227@MNXC3[MNXC3] + BacillusMNXM9@MNXC3[MNXC3] <=> BacillusMNXM2403@MNXC3[MNXC3] + BacillusMNXM2@MNXC3[MNXC3] + BacillusMNXM73@MNXC3[MNXC3]
BacillusR4D18E3F1	BacillusMNXM2@MNXC3[MNXC3] + BacillusMNXM61025@MNXC3[MNXC3] --> BacillusMNXM1317@MNXC3[MNXC3] + BacillusMNXM41@MNXC3[MNXC3]
BacillusR4D22A370	BacillusMNXM132@MNXC3[MNXC3] <=> BacillusMNXM83@MNXC3[MNXC3]
BacillusR4D742611	BacillusMNXM2@MNXC3[MNXC3] + BacillusMNXM3@MNXC3[MNXC3] + BacillusMNXM8263@MNXC2[MNXC2] --> BacillusMNXM1@MNXC3[MNXC3] + BacillusMNXM7@MNXC3[MNXC3] + BacillusMNXM8263@MNXC3[MNXC3] + BacillusMNXM9@MNXC3[MNXC3]
BacillusR4D81FD9B	BacillusMNXM168299@MNXC2[MNXC2] -->
BacillusR4D87DDA5	BacillusMNXM162881@MNXC3[MNXC3] + 100.0 BacillusMNXM3@MNXC3[MNXC3] --> BacillusMNXM163072@MNXC3[MNXC3] + 100.0 BacillusMNXM1@MNXC3[MNXC3] + 100.0 BacillusMNXM7@MNXC3[MNXC3]
BacillusR4DB57A1	BacillusMNXM286@MNXC3[MNXC3] + BacillusMNXM7@MNXC3[MNXC3] <=> BacillusMNXM374@MNXC3[MNXC3] + BacillusMNXM3@MNXC3[MNXC3]
BacillusR4E20095F	BacillusMNXM2246@MNXC2[MNXC2] + BacillusMNXM2@MNXC3[MNXC3] + BacillusMNXM3@MNXC3[MNXC3] --> BacillusMNXM1@MNXC3[MNXC3] + BacillusMNXM2246@MNXC3[MNXC3] + BacillusMNXM7@MNXC3[MNXC3] + BacillusMNXM9@MNXC3[MNXC3]
BacillusR4E38AA76	4.0 BacillusMNXM01@MNXC2[MNXC2] + BacillusMNXM1@MNXC3[MNXC3] + BacillusMNXM7@MNXC3[MNXC3] + BacillusMNXM9@MNXC3[MNXC3] <=> 4.0 BacillusMNXM01@MNXC3[MNXC3] + BacillusMNXM2@MNXC3[MNXC3] + BacillusMNXM3@MNXC3[MNXC3]
BacillusR4E5FD3D5	BacillusMNXM100@MNXC3[MNXC3] + BacillusMNXM83@MNXC3[MNXC3] --> BacillusMNXM11@MNXC3[MNXC3] + BacillusMNXM34@MNXC3[MNXC3]
BacillusR4E651406	BacillusMNXM150@MNXC3[MNXC3] + BacillusMNXM2@MNXC3[MNXC3] --> BacillusMNXM1592@MNXC3[MNXC3] + BacillusMNXM168@MNXC3[MNXC3]
BacillusR4E6664D	BacillusMNXM626@MNXC2[MNXC2] -->
BacillusR4E71B6E2	BacillusMNXM274@MNXC2[MNXC2] -->
BacillusR4EA4F2F7	BacillusMNXM213@MNXC3[MNXC3] + BacillusMNXM295@MNXC3[MNXC3] <=> BacillusMNXM334@MNXC3[MNXC3] + BacillusMNXM9@MNXC3[MNXC3]
BacillusR4ED37718	BacillusMNXM189@MNXC3[MNXC3] + BacillusMNXM3@MNXC3[MNXC3] --> BacillusMNXM126@MNXC3[MNXC3] + BacillusMNXM1@MNXC3[MNXC3] + BacillusMNXM7@MNXC3[MNXC3]
BacillusR4F0C3985	BacillusMNXM198@MNXC2[MNXC2] + BacillusMNXM73@MNXC3[MNXC3] --> BacillusMNXM23@MNXC3[MNXC3] + BacillusMNXM448@MNXC3[MNXC3]
BacillusR500176AE	BacillusMNXM183@MNXC3[MNXC3] + BacillusMNXM238@MNXC3[MNXC3] + BacillusMNXM2@MNXC3[MNXC3] --> BacillusMNXM79@MNXC3[MNXC3] + BacillusMNXM959@MNXC3[MNXC3]
BacillusR501710B0	BacillusMNXM2@MNXC3[MNXC3] + BacillusMNXM370@MNXC3[MNXC3] --> BacillusMNXM15@MNXC3[MNXC3] + BacillusMNXM89621@MNXC3[MNXC3]
BacillusR507C1807	BacillusMNXM131@MNXC2[MNXC2] -->
BacillusR51222BE6	BacillusMNXM2@MNXC3[MNXC3] + BacillusMNXM96383@MNXC3[MNXC3] --> BacillusMNXM2495@MNXC3[MNXC3] + BacillusMNXM39@MNXC3[MNXC3]
BacillusR5148B89F	BacillusMNXM1@MNXC3[MNXC3] + BacillusMNXM281@MNXC3[MNXC3] + BacillusMNXM6@MNXC3[MNXC3] <=> BacillusMNXM5@MNXC3[MNXC3] + BacillusMNXM79@MNXC3[MNXC3]
BacillusR51BDD2FA	BacillusMNXM1872@MNXC3[MNXC3] + BacillusMNXM89557@MNXC3[MNXC3] --> BacillusMNXM164994@MNXC3[MNXC3] + BacillusMNXM20@MNXC3[MNXC3]
BacillusR51C8EC34	BacillusMNXM288@MNXC2[MNXC2] -->
BacillusR52A36C0E	BacillusMNXM01@MNXC2[MNXC2] + BacillusMNXM134@MNXC2[MNXC2] --> BacillusMNXM01@MNXC3[MNXC3] + BacillusMNXM134@MNXC3[MNXC3]
BacillusR52A90450	BacillusMNXM237@MNXC3[MNXC3] + BacillusMNXM365@MNXC3[MNXC3] <=> BacillusMNXM456@MNXC3[MNXC3] + BacillusMNXM79@MNXC3[MNXC3]
BacillusR52B62F93	BacillusMNXM01@MNXC2[MNXC2] + BacillusMNXM89557@MNXC2[MNXC2] --> BacillusMNXM01@MNXC3[MNXC3] + BacillusMNXM89557@MNXC3[MNXC3]
BacillusR52C2A66F	BacillusMNXM3@MNXC3[MNXC3] + BacillusMNXM722728@MNXC3[MNXC3] + BacillusMNXM89557@MNXC3[MNXC3] --> BacillusMNXM1@MNXC3[MNXC3] + BacillusMNXM281@MNXC3[MNXC3] + BacillusMNXM7@MNXC3[MNXC3] + BacillusMNXM9@MNXC3[MNXC3]
BacillusR5306A6EE	BacillusMNXM1278@MNXC3[MNXC3] + 2.0 BacillusMNXM1@MNXC3[MNXC3] + BacillusMNXM2@MNXC3[MNXC3] --> BacillusMNXM53309@MNXC3[MNXC3]
BacillusR5318D40C	BacillusMNXM621@MNXC2[MNXC2] -->
BacillusR535D7CE8	BacillusMNXM218@MNXC2[MNXC2] -->
BacillusR53613334	BacillusMNXM01@MNXC2[MNXC2] + BacillusMNXM2403@MNXC2[MNXC2] --> BacillusMNXM01@MNXC3[MNXC3] + BacillusMNXM2403@MNXC3[MNXC3]
BacillusR5363AC53	BacillusMNXM119@MNXC3[MNXC3] + 2.0 BacillusMNXM1@MNXC3[MNXC3] + BacillusMNXM6@MNXC3[MNXC3] --> BacillusMNXM162674@MNXC3[MNXC3] + BacillusMNXM5@MNXC3[MNXC3]
BacillusR537685E3	BacillusMNXM01@MNXC2[MNXC2] + BacillusMNXM331@MNXC2[MNXC2] --> BacillusMNXM01@MNXC3[MNXC3] + BacillusMNXM331@MNXC3[MNXC3]
BacillusR53B07257	BacillusMNXM2@MNXC3[MNXC3] + BacillusMNXM3356@MNXC3[MNXC3] --> BacillusMNXM160@MNXC3[MNXC3] + BacillusMNXM1855@MNXC3[MNXC3]
BacillusR540C6D06	BacillusMNXM724960@MNXC2[MNXC2] -->
BacillusR543D9FD7	BacillusMNXM183@MNXC3[MNXC3] + BacillusMNXM5@MNXC3[MNXC3] <=> BacillusMNXM511@MNXC3[MNXC3] + BacillusMNXM6@MNXC3[MNXC3]
BacillusR5444CFB0	BacillusMNXM420@MNXC2[MNXC2] -->
BacillusR54E92E9C	BacillusMNXM2183@MNXC2[MNXC2] -->
BacillusR552B9837	BacillusMNXM259@MNXC3[MNXC3] + BacillusMNXM295@MNXC3[MNXC3] <=> BacillusMNXM401@MNXC3[MNXC3] + BacillusMNXM9@MNXC3[MNXC3]
BacillusR553C4BBD	BacillusMNXM10@MNXC3[MNXC3] + BacillusMNXM1@MNXC3[MNXC3] + BacillusMNXM606@MNXC3[MNXC3] --> BacillusMNXM132@MNXC3[MNXC3] + BacillusMNXM2@MNXC3[MNXC3] + BacillusMNXM8@MNXC3[MNXC3]
BacillusR5547336	BacillusMNXM01@MNXC2[MNXC2] <=> BacillusMNXM1@MNXC2[MNXC2]
BacillusR555233E0	BacillusMNXM1351@MNXC3[MNXC3] + BacillusMNXM2@MNXC3[MNXC3] --> BacillusMNXM11@MNXC3[MNXC3] + BacillusMNXM1515@MNXC3[MNXC3] + BacillusMNXM1@MNXC3[MNXC3]
BacillusR555722AC	BacillusMNXM32@MNXC2[MNXC2] -->
BacillusR5597EE4C	BacillusMNXM01@MNXC2[MNXC2] + BacillusMNXM58@MNXC2[MNXC2] --> BacillusMNXM01@MNXC3[MNXC3] + BacillusMNXM58@MNXC3[MNXC3]
BacillusR55CA7A11	BacillusMNXM338@MNXC3[MNXC3] + BacillusMNXM423@MNXC3[MNXC3] --> BacillusMNXM1@MNXC3[MNXC3] + BacillusMNXM31@MNXC3[MNXC3] + BacillusMNXM495@MNXC3[MNXC3]
BacillusR55D14C1A	BacillusMNXM801@MNXC2[MNXC2] -->
BacillusR55E4488F	BacillusMNXM1@MNXC3[MNXC3] + BacillusMNXM23@MNXC3[MNXC3] + 2.0 BacillusMNXM2@MNXC3[MNXC3] + BacillusMNXM46@MNXC3[MNXC3] --> BacillusMNXM2555@MNXC3[MNXC3] + 3.0 BacillusMNXM4@MNXC3[MNXC3]
BacillusR55F26F1A	BacillusMNXM2@MNXC3[MNXC3] + BacillusMNXM3@MNXC3[MNXC3] + BacillusMNXM55276@MNXC2[MNXC2] --> BacillusMNXM1@MNXC3[MNXC3] + BacillusMNXM55276@MNXC3[MNXC3] + BacillusMNXM7@MNXC3[MNXC3] + BacillusMNXM9@MNXC3[MNXC3]
BacillusR5629DDC3	BacillusMNXM01@MNXC2[MNXC2] + BacillusMNXM49265@MNXC2[MNXC2] --> BacillusMNXM01@MNXC3[MNXC3] + BacillusMNXM49265@MNXC3[MNXC3]
BacillusR562E14E9	BacillusMNXM2@MNXC3[MNXC3] + BacillusMNXM452@MNXC3[MNXC3] --> BacillusMNXM11@MNXC3[MNXC3] + BacillusMNXM1@MNXC3[MNXC3] + BacillusMNXM234@MNXC3[MNXC3]
BacillusR5660F446	BacillusMNXM3@MNXC3[MNXC3] + BacillusMNXM662@MNXC3[MNXC3] --> BacillusMNXM256@MNXC3[MNXC3] + BacillusMNXM7@MNXC3[MNXC3]
BacillusR56C031C8	BacillusMNXM1455@MNXC3[MNXC3] + BacillusMNXM1@MNXC3[MNXC3] --> BacillusMNXM13@MNXC3[MNXC3] + BacillusMNXM2@MNXC3[MNXC3] + BacillusMNXM866@MNXC3[MNXC3]
BacillusR56EA324F	BacillusMNXM2@MNXC3[MNXC3] + BacillusMNXM3@MNXC3[MNXC3] + BacillusMNXM7343@MNXC2[MNXC2] --> BacillusMNXM1@MNXC3[MNXC3] + BacillusMNXM7343@MNXC3[MNXC3] + BacillusMNXM7@MNXC3[MNXC3] + BacillusMNXM9@MNXC3[MNXC3]
BacillusR56F88A37	BacillusMNXM01@MNXC2[MNXC2] + BacillusMNXM107@MNXC3[MNXC3] --> BacillusMNXM01@MNXC3[MNXC3] + BacillusMNXM107@MNXC2[MNXC2]
BacillusR570E51C6	BacillusMNXM704@MNXC2[MNXC2] -->
BacillusR5714A26	BacillusMNXM11@MNXC3[MNXC3] + BacillusMNXM125@MNXC3[MNXC3] <=> BacillusMNXM213@MNXC3[MNXC3] + BacillusMNXM91@MNXC3[MNXC3]
BacillusR574F004C	BacillusMNXM162674@MNXC3[MNXC3] + BacillusMNXM282@MNXC3[MNXC3] + BacillusMNXM4@MNXC3[MNXC3] --> BacillusMNXM105630@MNXC3[MNXC3] + BacillusMNXM119@MNXC3[MNXC3] + 2.0 BacillusMNXM1@MNXC3[MNXC3] + BacillusMNXM2212@MNXC3[MNXC3] + BacillusMNXM2@MNXC3[MNXC3]
BacillusR57B04A9F	BacillusMNXM2@MNXC3[MNXC3] + BacillusMNXM87343@MNXC3[MNXC3] --> 3.0 BacillusMNXM1@MNXC3[MNXC3] + BacillusMNXM332@MNXC3[MNXC3]
BacillusR57BBA729	BacillusMNXM20@MNXC3[MNXC3] + BacillusMNXM42@MNXC3[MNXC3] <=> BacillusMNXM46@MNXC3[MNXC3] + BacillusMNXM89557@MNXC3[MNXC3]
BacillusR580F11A7	BacillusMNXM1@MNXC3[MNXC3] + BacillusMNXM361@MNXC3[MNXC3] + BacillusMNXM6@MNXC3[MNXC3] <=> BacillusMNXM353@MNXC3[MNXC3] + BacillusMNXM5@MNXC3[MNXC3]
BacillusR583AE90A	BacillusMNXM376@MNXC2[MNXC2] -->
BacillusR585B833	BacillusMNXM274@MNXC2[MNXC2] --> BacillusMNXM274@MNXC3[MNXC3]
BacillusR585D4905	2.0 BacillusMNXM351@MNXC3[MNXC3] + 3.0 BacillusMNXM4@MNXC3[MNXC3] --> 6.0 BacillusMNXM2@MNXC3[MNXC3] + 2.0 BacillusMNXM346@MNXC3[MNXC3]
BacillusR589521F9	BacillusMNXM2011@MNXC3[MNXC3] --> BacillusMNXM2@MNXC3[MNXC3] + BacillusMNXM440@MNXC3[MNXC3]
BacillusR58F7BDC6	BacillusMNXM40495@MNXC2[MNXC2] -->
BacillusR593B0EA1	BacillusMNXM653@MNXC2[MNXC2] <=> BacillusMNXM653@MNXC3[MNXC3]
BacillusR59592341	BacillusMNXM163893@MNXC3[MNXC3] + BacillusMNXM2@MNXC3[MNXC3] + BacillusMNXM8@MNXC3[MNXC3] --> BacillusMNXM10@MNXC3[MNXC3] + BacillusMNXM1572@MNXC3[MNXC3] + 2.0 BacillusMNXM1@MNXC3[MNXC3]
BacillusR596FDB0E	BacillusMNXM9@MNXC2[MNXC2] <=>
BacillusR5A4CF9C0	2.0 BacillusMNXM2@MNXC3[MNXC3] + BacillusMNXM441@MNXC3[MNXC3] + BacillusMNXM4@MNXC3[MNXC3] --> BacillusMNXM13@MNXC3[MNXC3] + BacillusMNXM22@MNXC3[MNXC3] + BacillusMNXM612@MNXC3[MNXC3]
BacillusR5A65F96F_1	BacillusMNXM234@MNXC3[MNXC3] + BacillusMNXM3@MNXC3[MNXC3] --> BacillusMNXM572@MNXC3[MNXC3] + BacillusMNXM7@MNXC3[MNXC3]
BacillusR5A65F96F_2	BacillusMNXM234@MNXC3[MNXC3] + BacillusMNXM3@MNXC3[MNXC3] <=> BacillusMNXM572@MNXC3[MNXC3] + BacillusMNXM7@MNXC3[MNXC3]
BacillusR5B054AE2	BacillusMNXM55375@MNXC2[MNXC2] --> BacillusMNXM55375@MNXC3[MNXC3]
BacillusR5B09D07F	BacillusMNXM114097@MNXC3[MNXC3] --> BacillusMNXM238@MNXC3[MNXC3] + BacillusMNXM2@MNXC3[MNXC3]
BacillusR5B0EDADA	BacillusMNXM2@MNXC3[MNXC3] + BacillusMNXM46@MNXC3[MNXC3] + BacillusMNXM86@MNXC3[MNXC3] --> BacillusMNXM12@MNXC3[MNXC3] + BacillusMNXM1@MNXC3[MNXC3] + BacillusMNXM90279@MNXC3[MNXC3]
BacillusR5B3A4665	BacillusMNXM44289@MNXC2[MNXC2] -->
BacillusR5B46B611	BacillusMNXM533@MNXC2[MNXC2] + BacillusMNXM73@MNXC3[MNXC3] --> BacillusMNXM23@MNXC3[MNXC3] + BacillusMNXM370@MNXC3[MNXC3]
BacillusR5B5D2002	2400.0 BacillusMNXM156@MNXC3[MNXC3] + BacillusMNXM162834@MNXC3[MNXC3] + 2400.0 BacillusMNXM2@MNXC3[MNXC3] + 2400.0 BacillusMNXM3@MNXC3[MNXC3] + 2400.0 BacillusMNXM775@MNXC3[MNXC3] --> 2400.0 BacillusMNXM11@MNXC3[MNXC3] + 2400.0 BacillusMNXM14@MNXC3[MNXC3] + BacillusMNXM164887@MNXC3[MNXC3] + 2640.0 BacillusMNXM1@MNXC3[MNXC3] + 2400.0 BacillusMNXM31@MNXC3[MNXC3]
BacillusR5B8D4B5D	BacillusMNXM29@MNXC2[MNXC2] -->
BacillusR5B92E7BD	BacillusMNXM1408@MNXC3[MNXC3] + BacillusMNXM37@MNXC3[MNXC3] --> BacillusMNXM1422@MNXC3[MNXC3] + BacillusMNXM1@MNXC3[MNXC3] + BacillusMNXM365@MNXC3[MNXC3] + BacillusMNXM89557@MNXC3[MNXC3]
BacillusR5BA06EDB	BacillusMNXM10@MNXC3[MNXC3] + BacillusMNXM1@MNXC3[MNXC3] + BacillusMNXM606@MNXC3[MNXC3] --> BacillusMNXM2@MNXC3[MNXC3] + BacillusMNXM83@MNXC3[MNXC3] + BacillusMNXM8@MNXC3[MNXC3]
BacillusR5BAD8B55	BacillusMNXM1@MNXC3[MNXC3] + BacillusMNXM2428@MNXC3[MNXC3] + BacillusMNXM26@MNXC3[MNXC3] <=> BacillusMNXM418@MNXC3[MNXC3] + BacillusMNXM92652@MNXC3[MNXC3]
BacillusR5C2F31DB	BacillusMNXM13@MNXC3[MNXC3] + BacillusMNXM2@MNXC3[MNXC3] <=> BacillusMNXM1@MNXC3[MNXC3] + BacillusMNXM60@MNXC3[MNXC3]
BacillusR5C34ED53	BacillusMNXM12@MNXC3[MNXC3] + BacillusMNXM305@MNXC3[MNXC3] + BacillusMNXM8@MNXC3[MNXC3] --> BacillusMNXM10@MNXC3[MNXC3] + BacillusMNXM13@MNXC3[MNXC3] + BacillusMNXM86@MNXC3[MNXC3]
BacillusR5C4DB47C	BacillusMNXM01@MNXC2[MNXC2] + BacillusMNXM179@MNXC2[MNXC2] <=> BacillusMNXM01@MNXC3[MNXC3] + BacillusMNXM179@MNXC3[MNXC3]
BacillusR5C5A25C0	2.0 BacillusMNXM1@MNXC3[MNXC3] + BacillusMNXM555@MNXC3[MNXC3] + BacillusMNXM91@MNXC3[MNXC3] --> BacillusMNXM11@MNXC3[MNXC3] + BacillusMNXM13@MNXC3[MNXC3] + BacillusMNXM194@MNXC3[MNXC3]
BacillusR5CA28D78	BacillusMNXM34@MNXC3[MNXC3] + BacillusMNXM83@MNXC3[MNXC3] --> BacillusMNXM11@MNXC3[MNXC3] + BacillusMNXM139@MNXC3[MNXC3]
BacillusR5CD85618	BacillusMNXM105630@MNXC3[MNXC3] + 4.0 BacillusMNXM1@MNXC3[MNXC3] + 3.0 BacillusMNXM6@MNXC3[MNXC3] <=> 3.0 BacillusMNXM2@MNXC3[MNXC3] + 3.0 BacillusMNXM5@MNXC3[MNXC3] + BacillusMNXM89582@MNXC3[MNXC3]
BacillusR5D0422A3	BacillusMNXM183@MNXC3[MNXC3] + BacillusMNXM1@MNXC3[MNXC3] + BacillusMNXM6@MNXC3[MNXC3] --> BacillusMNXM318@MNXC3[MNXC3] + BacillusMNXM5@MNXC3[MNXC3]
BacillusR5D21D61	BacillusMNXM1750@MNXC3[MNXC3] <=> BacillusMNXM2967@MNXC3[MNXC3]
BacillusR5D6827A6	BacillusMNXM1@MNXC3[MNXC3] + BacillusMNXM2179@MNXC3[MNXC3] + BacillusMNXM7@MNXC3[MNXC3] <=> BacillusMNXM3@MNXC3[MNXC3] + BacillusMNXM90412@MNXC3[MNXC3]
BacillusR5D8EB109	BacillusMNXM617@MNXC2[MNXC2] -->
BacillusR5DCEE96C	BacillusMNXM142@MNXC3[MNXC3] + BacillusMNXM29@MNXC3[MNXC3] + BacillusMNXM3@MNXC3[MNXC3] --> BacillusMNXM1@MNXC3[MNXC3] + BacillusMNXM22061@MNXC3[MNXC3] + BacillusMNXM7@MNXC3[MNXC3] + BacillusMNXM9@MNXC3[MNXC3]
BacillusR5DF35FE1	BacillusMNXM2@MNXC3[MNXC3] + BacillusMNXM3@MNXC3[MNXC3] + BacillusMNXM9@MNXC2[MNXC2] --> BacillusMNXM1@MNXC3[MNXC3] + BacillusMNXM7@MNXC3[MNXC3] + 2.0 BacillusMNXM9@MNXC3[MNXC3]
BacillusR5E921007	BacillusMNXM161565@MNXC3[MNXC3] + BacillusMNXM2@MNXC3[MNXC3] --> BacillusMNXM874@MNXC3[MNXC3] + BacillusMNXM962@MNXC3[MNXC3]
BacillusR5EC42F7F	BacillusMNXM533@MNXC2[MNXC2] -->
BacillusR5ED32650	BacillusMNXM15@MNXC3[MNXC3] + BacillusMNXM386@MNXC3[MNXC3] <=> BacillusMNXM1@MNXC3[MNXC3] + BacillusMNXM2@MNXC3[MNXC3] + BacillusMNXM3509@MNXC3[MNXC3]
BacillusR5EDF42A7	BacillusMNXM503@MNXC3[MNXC3] + BacillusMNXM8@MNXC3[MNXC3] --> BacillusMNXM10@MNXC3[MNXC3] + BacillusMNXM13@MNXC3[MNXC3] + BacillusMNXM153@MNXC3[MNXC3]
BacillusR5EEA7D02	BacillusMNXM107@MNXC2[MNXC2] -->
BacillusR5F01904	BacillusMNXM1265@MNXC3[MNXC3] + BacillusMNXM73@MNXC3[MNXC3] <=> BacillusMNXM1365@MNXC3[MNXC3] + BacillusMNXM9@MNXC3[MNXC3]
BacillusR5F1B21D5	BacillusMNXM687@MNXC2[MNXC2] -->
BacillusR5F45855E	BacillusMNXM3@MNXC3[MNXC3] + BacillusMNXM53@MNXC3[MNXC3] + BacillusMNXM94@MNXC3[MNXC3] --> BacillusMNXM1@MNXC3[MNXC3] + BacillusMNXM21726@MNXC3[MNXC3] + BacillusMNXM7@MNXC3[MNXC3] + BacillusMNXM9@MNXC3[MNXC3]
BacillusR5F46211E	BacillusMNXM12@MNXC3[MNXC3] + BacillusMNXM418@MNXC3[MNXC3] <=> BacillusMNXM21@MNXC3[MNXC3] + BacillusMNXM53@MNXC3[MNXC3]
BacillusR5F4CEC96	BacillusMNXM70@MNXC3[MNXC3] + BacillusMNXM93@MNXC3[MNXC3] <=> BacillusMNXM722743@MNXC3[MNXC3]
BacillusR6037EAE3	BacillusMNXM11@MNXC3[MNXC3] + BacillusMNXM14@MNXC3[MNXC3] + BacillusMNXM272@MNXC3[MNXC3] <=> BacillusMNXM12@MNXC3[MNXC3] + BacillusMNXM236@MNXC3[MNXC3] + BacillusMNXM3@MNXC3[MNXC3]
BacillusR60A568AA	BacillusMNXM01@MNXC2[MNXC2] + BacillusMNXM325@MNXC2[MNXC2] <=> BacillusMNXM01@MNXC3[MNXC3] + BacillusMNXM325@MNXC3[MNXC3]
BacillusR60BDDC36	BacillusMNXM01@MNXC2[MNXC2] + BacillusMNXM3663@MNXC2[MNXC2] <=> BacillusMNXM01@MNXC3[MNXC3] + BacillusMNXM3663@MNXC3[MNXC3]
BacillusR60EA3678	BacillusMNXM163631@MNXC3[MNXC3] + BacillusMNXM4@MNXC3[MNXC3] --> BacillusMNXM276@MNXC3[MNXC3] + BacillusMNXM39@MNXC3[MNXC3]
BacillusR615530D8	BacillusMNXM3@MNXC3[MNXC3] + BacillusMNXM704@MNXC3[MNXC3] --> BacillusMNXM1@MNXC3[MNXC3] + BacillusMNXM266@MNXC3[MNXC3] + BacillusMNXM7@MNXC3[MNXC3]
BacillusR61B558A0	BacillusMNXM162674@MNXC3[MNXC3] + BacillusMNXM1949@MNXC3[MNXC3] + BacillusMNXM4@MNXC3[MNXC3] --> BacillusMNXM105630@MNXC3[MNXC3] + BacillusMNXM119@MNXC3[MNXC3] + 2.0 BacillusMNXM1@MNXC3[MNXC3] + BacillusMNXM2@MNXC3[MNXC3] + BacillusMNXM69@MNXC3[MNXC3]
BacillusR62002EA1	BacillusMNXM01@MNXC2[MNXC2] + BacillusMNXM1985@MNXC2[MNXC2] <=> BacillusMNXM01@MNXC3[MNXC3] + BacillusMNXM1985@MNXC3[MNXC3]
BacillusR62015417	BacillusMNXM1@MNXC3[MNXC3] + BacillusMNXM3663@MNXC3[MNXC3] + BacillusMNXM7@MNXC3[MNXC3] <=> BacillusMNXM3@MNXC3[MNXC3] + BacillusMNXM70@MNXC3[MNXC3]
BacillusR625DC447	BacillusMNXM89689@MNXC2[MNXC2] -->
BacillusR62A6333	BacillusMNXM174@MNXC3[MNXC3] + BacillusMNXM91@MNXC3[MNXC3] --> BacillusMNXM11@MNXC3[MNXC3] + BacillusMNXM298@MNXC3[MNXC3]
BacillusR62CF615F	BacillusMNXM1607@MNXC2[MNXC2] + BacillusMNXM2@MNXC3[MNXC3] + BacillusMNXM3@MNXC3[MNXC3] --> BacillusMNXM1607@MNXC3[MNXC3] + BacillusMNXM1@MNXC3[MNXC3] + BacillusMNXM7@MNXC3[MNXC3] + BacillusMNXM9@MNXC3[MNXC3]
BacillusR6306A036	BacillusMNXM01@MNXC2[MNXC2] + BacillusMNXM427@MNXC2[MNXC2] <=> BacillusMNXM01@MNXC3[MNXC3] + BacillusMNXM427@MNXC3[MNXC3]
BacillusR632A298A	BacillusMNXM891@MNXC3[MNXC3] + BacillusMNXM8@MNXC3[MNXC3] --> BacillusMNXM10@MNXC3[MNXC3] + BacillusMNXM1602@MNXC3[MNXC3] + BacillusMNXM1@MNXC3[MNXC3]
BacillusR63816F84	BacillusMNXM2179@MNXC3[MNXC3] <=> BacillusMNXM74@MNXC3[MNXC3] + BacillusMNXM75@MNXC3[MNXC3]
BacillusR63A90FDE	BacillusMNXM01@MNXC2[MNXC2] + BacillusMNXM95@MNXC3[MNXC3] --> BacillusMNXM01@MNXC3[MNXC3] + BacillusMNXM95@MNXC2[MNXC2]
BacillusR63B5848B	BacillusMNXM3@MNXC3[MNXC3] + BacillusMNXM41@MNXC3[MNXC3] --> BacillusMNXM160@MNXC3[MNXC3] + BacillusMNXM1@MNXC3[MNXC3] + BacillusMNXM7@MNXC3[MNXC3]
BacillusR64438A0B	BacillusMNXM1667@MNXC3[MNXC3] + BacillusMNXM8@MNXC3[MNXC3] <=> BacillusMNXM10@MNXC3[MNXC3] + BacillusMNXM1@MNXC3[MNXC3] + BacillusMNXM795@MNXC3[MNXC3]
BacillusR65404FB9	BacillusMNXM15@MNXC2[MNXC2] <=>
BacillusR655E793C	BacillusMNXM1020@MNXC3[MNXC3] + 2.0 BacillusMNXM89@MNXC3[MNXC3] --> BacillusMNXM1@MNXC3[MNXC3] + BacillusMNXM304@MNXC3[MNXC3] + BacillusMNXM89582@MNXC3[MNXC3]
BacillusR65796506	BacillusMNXM2@MNXC3[MNXC3] + BacillusMNXM75@MNXC3[MNXC3] + BacillusMNXM8@MNXC3[MNXC3] --> BacillusMNXM10@MNXC3[MNXC3] + 2.0 BacillusMNXM1@MNXC3[MNXC3] + BacillusMNXM26@MNXC3[MNXC3]
BacillusR65820EC2	BacillusMNXM11@MNXC3[MNXC3] + BacillusMNXM14@MNXC3[MNXC3] + BacillusMNXM168011@MNXC3[MNXC3] <=> BacillusMNXM12@MNXC3[MNXC3] + BacillusMNXM3@MNXC3[MNXC3] + BacillusMNXM8601@MNXC3[MNXC3]
BacillusR65B6F499	BacillusMNXM1617@MNXC3[MNXC3] + 2.0 BacillusMNXM2@MNXC3[MNXC3] + BacillusMNXM8@MNXC3[MNXC3] --> BacillusMNXM10@MNXC3[MNXC3] + BacillusMNXM1@MNXC3[MNXC3] + BacillusMNXM89557@MNXC3[MNXC3]
BacillusR65D20BDC	BacillusMNXM164125@MNXC3[MNXC3] + BacillusMNXM16@MNXC3[MNXC3] + BacillusMNXM6@MNXC3[MNXC3] --> BacillusMNXM12233@MNXC3[MNXC3] + BacillusMNXM19@MNXC3[MNXC3] + BacillusMNXM5@MNXC3[MNXC3]
BacillusR65DA4EC	BacillusMNXM282@MNXC2[MNXC2] -->
BacillusR66288949	BacillusMNXM125@MNXC3[MNXC3] + BacillusMNXM2@MNXC3[MNXC3] + BacillusMNXM8@MNXC3[MNXC3] --> BacillusMNXM10@MNXC3[MNXC3] + BacillusMNXM1@MNXC3[MNXC3] + BacillusMNXM298@MNXC3[MNXC3]
BacillusR665D8B79	BacillusMNXM89588@MNXC2[MNXC2] -->
BacillusR666A7282	BacillusMNXM149@MNXC2[MNXC2] + BacillusMNXM2@MNXC3[MNXC3] + BacillusMNXM3@MNXC3[MNXC3] --> BacillusMNXM149@MNXC3[MNXC3] + BacillusMNXM1@MNXC3[MNXC3] + BacillusMNXM7@MNXC3[MNXC3] + BacillusMNXM9@MNXC3[MNXC3]
BacillusR6685203D	BacillusMNXM1231@MNXC3[MNXC3] + BacillusMNXM2@MNXC3[MNXC3] --> BacillusMNXM15@MNXC3[MNXC3] + BacillusMNXM39@MNXC3[MNXC3]
BacillusR669A7661	BacillusMNXM158@MNXC2[MNXC2] -->
BacillusR66AD227F	BacillusMNXM159@MNXC3[MNXC3] + BacillusMNXM1@MNXC3[MNXC3] + BacillusMNXM23@MNXC3[MNXC3] --> BacillusMNXM114220@MNXC3[MNXC3] + BacillusMNXM13@MNXC3[MNXC3]
BacillusR66F63D03	BacillusMNXM01@MNXC2[MNXC2] + BacillusMNXM338@MNXC2[MNXC2] --> BacillusMNXM01@MNXC3[MNXC3] + BacillusMNXM338@MNXC3[MNXC3]
BacillusR6702AB6F	2.0 BacillusMNXM01@MNXC3[MNXC3] + BacillusMNXM12233@MNXC3[MNXC3] + BacillusMNXM207@MNXC3[MNXC3] --> 2.0 BacillusMNXM01@MNXC2[MNXC2] + BacillusMNXM107@MNXC3[MNXC3] + BacillusMNXM12236@MNXC3[MNXC3] + BacillusMNXM2@MNXC3[MNXC3]
BacillusR6716F9D5	BacillusMNXM128@MNXC2[MNXC2] <=>
BacillusR6722D894	BacillusMNXM11@MNXC3[MNXC3] + BacillusMNXM14@MNXC3[MNXC3] + BacillusMNXM163748@MNXC3[MNXC3] <=> BacillusMNXM12@MNXC3[MNXC3] + BacillusMNXM163381@MNXC3[MNXC3] + BacillusMNXM3@MNXC3[MNXC3]
BacillusR6726EC61	BacillusMNXM32@MNXC3[MNXC3] + BacillusMNXM3@MNXC3[MNXC3] + BacillusMNXM53@MNXC3[MNXC3] --> BacillusMNXM164506@MNXC3[MNXC3] + BacillusMNXM1@MNXC3[MNXC3] + BacillusMNXM7@MNXC3[MNXC3] + BacillusMNXM9@MNXC3[MNXC3]
BacillusR6746D1B1	BacillusMNXM2561@MNXC2[MNXC2] + BacillusMNXM73@MNXC3[MNXC3] --> BacillusMNXM23@MNXC3[MNXC3] + BacillusMNXM3356@MNXC3[MNXC3]
BacillusR676FCCDC	BacillusMNXM47@MNXC3[MNXC3] <=> BacillusMNXM722740@MNXC3[MNXC3]
BacillusR679AAEC7	BacillusMNXM164563@MNXC3[MNXC3] --> BacillusMNXM164563@MNXC2[MNXC2]
BacillusR67BB47C9	BacillusMNXM2@MNXC3[MNXC3] + BacillusMNXM784@MNXC3[MNXC3] <=> BacillusMNXM766@MNXC3[MNXC3]
BacillusR6828AD40	BacillusMNXM270@MNXC3[MNXC3] + BacillusMNXM3@MNXC3[MNXC3] --> BacillusMNXM119@MNXC3[MNXC3] + BacillusMNXM1@MNXC3[MNXC3] + BacillusMNXM7@MNXC3[MNXC3]
BacillusR682E69B5	BacillusMNXM2@MNXC3[MNXC3] + BacillusMNXM48596@MNXC3[MNXC3] --> BacillusMNXM14@MNXC3[MNXC3] + BacillusMNXM15900@MNXC3[MNXC3] + 2.0 BacillusMNXM1@MNXC3[MNXC3]
BacillusR68EEB334	BacillusMNXM01@MNXC2[MNXC2] + BacillusMNXM29@MNXC2[MNXC2] <=> BacillusMNXM01@MNXC3[MNXC3] + BacillusMNXM29@MNXC3[MNXC3]
BacillusR69109752	BacillusMNXM1281@MNXC3[MNXC3] + BacillusMNXM2@MNXC3[MNXC3] + 2.0 BacillusMNXM8@MNXC3[MNXC3] --> 2.0 BacillusMNXM10@MNXC3[MNXC3] + BacillusMNXM134@MNXC3[MNXC3] + 3.0 BacillusMNXM1@MNXC3[MNXC3]
BacillusR6928DC17	BacillusMNXM168@MNXC3[MNXC3] + BacillusMNXM789@MNXC3[MNXC3] <=> BacillusMNXM625@MNXC3[MNXC3] + BacillusMNXM9@MNXC3[MNXC3]
BacillusR6933A465	BacillusMNXM1458@MNXC3[MNXC3] --> BacillusMNXM1@MNXC3[MNXC3] + BacillusMNXM23@MNXC3[MNXC3] + BacillusMNXM421@MNXC3[MNXC3]
BacillusR69EB6649	BacillusMNXM113@MNXC2[MNXC2] -->
BacillusR69F43A8	BacillusMNXM01@MNXC2[MNXC2] + BacillusMNXM8340@MNXC2[MNXC2] --> BacillusMNXM01@MNXC3[MNXC3] + BacillusMNXM8340@MNXC3[MNXC3]
BacillusR6A225F9F	BacillusMNXM182@MNXC2[MNXC2] + BacillusMNXM73@MNXC3[MNXC3] --> BacillusMNXM23@MNXC3[MNXC3] + BacillusMNXM427@MNXC3[MNXC3]
BacillusR6A437C11	BacillusMNXM20@MNXC2[MNXC2] -->
BacillusR6A592088	BacillusMNXM11@MNXC3[MNXC3] + BacillusMNXM14@MNXC3[MNXC3] + BacillusMNXM163825@MNXC3[MNXC3] <=> BacillusMNXM12@MNXC3[MNXC3] + BacillusMNXM163808@MNXC3[MNXC3] + BacillusMNXM3@MNXC3[MNXC3]
BacillusR6A6C62B1	BacillusMNXM2264@MNXC3[MNXC3] + BacillusMNXM47@MNXC3[MNXC3] --> BacillusMNXM17@MNXC3[MNXC3] + BacillusMNXM1@MNXC3[MNXC3] + BacillusMNXM722781@MNXC3[MNXC3]
BacillusR6A6DD781	BacillusMNXM1499@MNXC3[MNXC3] + BacillusMNXM7@MNXC3[MNXC3] <=> BacillusMNXM162260@MNXC3[MNXC3] + BacillusMNXM3@MNXC3[MNXC3]
BacillusR6A7B179D	BacillusMNXM2@MNXC3[MNXC3] + BacillusMNXM368@MNXC3[MNXC3] --> BacillusMNXM1@MNXC3[MNXC3] + BacillusMNXM218@MNXC3[MNXC3] + BacillusMNXM66@MNXC3[MNXC3]
BacillusR6A90B7C2	BacillusMNXM7138@MNXC2[MNXC2] -->
BacillusR6B3002E7	BacillusMNXM94@MNXC2[MNXC2] -->
BacillusR6B776E30	BacillusMNXM1@MNXC3[MNXC3] + BacillusMNXM483@MNXC3[MNXC3] --> BacillusMNXM13@MNXC3[MNXC3] + BacillusMNXM373@MNXC3[MNXC3]
BacillusR6B7BC16	BacillusMNXM2342@MNXC3[MNXC3] + BacillusMNXM295@MNXC3[MNXC3] <=> BacillusMNXM2846@MNXC3[MNXC3] + BacillusMNXM9@MNXC3[MNXC3]
BacillusR6BE75EA	BacillusMNXM649@MNXC3[MNXC3] --> BacillusMNXM23@MNXC3[MNXC3] + BacillusMNXM74@MNXC3[MNXC3]
BacillusR6BFC3A2D	BacillusMNXM78@MNXC2[MNXC2] -->
BacillusR6C9C2925	BacillusMNXM3@MNXC3[MNXC3] + BacillusMNXM625@MNXC3[MNXC3] --> BacillusMNXM1@MNXC3[MNXC3] + BacillusMNXM432@MNXC3[MNXC3] + BacillusMNXM7@MNXC3[MNXC3]
BacillusR6CB3E1BF	BacillusMNXM142@MNXC3[MNXC3] + BacillusMNXM3@MNXC3[MNXC3] + BacillusMNXM61@MNXC3[MNXC3] --> BacillusMNXM1@MNXC3[MNXC3] + BacillusMNXM22066@MNXC3[MNXC3] + BacillusMNXM7@MNXC3[MNXC3] + BacillusMNXM9@MNXC3[MNXC3]
BacillusR6CB7CBB6	BacillusMNXM10@MNXC3[MNXC3] + BacillusMNXM1@MNXC3[MNXC3] + BacillusMNXM738@MNXC3[MNXC3] <=> BacillusMNXM825@MNXC3[MNXC3] + BacillusMNXM8@MNXC3[MNXC3]
BacillusR6D2CD5AE	BacillusMNXM164563@MNXC2[MNXC2] -->
BacillusR6D325FDD	BacillusMNXM2561@MNXC2[MNXC2] -->
BacillusR6D48401E	BacillusMNXM19927@MNXC3[MNXC3] + BacillusMNXM2@MNXC3[MNXC3] + BacillusMNXM8@MNXC3[MNXC3] --> BacillusMNXM10@MNXC3[MNXC3] + BacillusMNXM12480@MNXC3[MNXC3] + 2.0 BacillusMNXM1@MNXC3[MNXC3]
BacillusR6D594B35	BacillusMNXM01@MNXC2[MNXC2] + BacillusMNXM3518@MNXC2[MNXC2] --> BacillusMNXM01@MNXC3[MNXC3] + BacillusMNXM3518@MNXC3[MNXC3]
BacillusR6DA3E4E0	BacillusMNXM11@MNXC3[MNXC3] + BacillusMNXM561@MNXC3[MNXC3] <=> BacillusMNXM1@MNXC3[MNXC3] + BacillusMNXM3@MNXC3[MNXC3] + BacillusMNXM89588@MNXC3[MNXC3]
BacillusR6DADBDED	BacillusMNXM360@MNXC3[MNXC3] + BacillusMNXM8@MNXC3[MNXC3] --> BacillusMNXM1@MNXC3[MNXC3] + BacillusMNXM411@MNXC3[MNXC3] + BacillusMNXM5@MNXC3[MNXC3]
BacillusR6DC5ED65	BacillusMNXM1642@MNXC3[MNXC3] + BacillusMNXM3@MNXC3[MNXC3] --> BacillusMNXM1641@MNXC3[MNXC3] + BacillusMNXM1@MNXC3[MNXC3] + BacillusMNXM7@MNXC3[MNXC3]
BacillusR6E090738	BacillusMNXM163758@MNXC2[MNXC2] + BacillusMNXM2@MNXC3[MNXC3] + BacillusMNXM3@MNXC3[MNXC3] --> BacillusMNXM163758@MNXC3[MNXC3] + BacillusMNXM1@MNXC3[MNXC3] + BacillusMNXM7@MNXC3[MNXC3] + BacillusMNXM9@MNXC3[MNXC3]
BacillusR6E9F277A	14.0 BacillusMNXM1@MNXC3[MNXC3] + 5.0 BacillusMNXM40@MNXC3[MNXC3] + BacillusMNXM470@MNXC3[MNXC3] + 10.0 BacillusMNXM6@MNXC3[MNXC3] --> 6.0 BacillusMNXM12@MNXC3[MNXC3] + 5.0 BacillusMNXM13@MNXC3[MNXC3] + BacillusMNXM163808@MNXC3[MNXC3] + 4.0 BacillusMNXM2@MNXC3[MNXC3] + 10.0 BacillusMNXM5@MNXC3[MNXC3]
BacillusR6EF07074	BacillusMNXM01@MNXC2[MNXC2] + BacillusMNXM163570@MNXC2[MNXC2] <=> BacillusMNXM01@MNXC3[MNXC3] + BacillusMNXM163570@MNXC3[MNXC3]
BacillusR6EF38510	BacillusMNXM172@MNXC3[MNXC3] + BacillusMNXM2@MNXC3[MNXC3] + BacillusMNXM5@MNXC3[MNXC3] --> 2.0 BacillusMNXM1@MNXC3[MNXC3] + BacillusMNXM25@MNXC3[MNXC3] + BacillusMNXM6@MNXC3[MNXC3]
BacillusR6F3BF241	BacillusMNXM362@MNXC2[MNXC2] -->
BacillusR6F8DFDA3	BacillusMNXM1@MNXC3[MNXC3] + 2.0 BacillusMNXM23@MNXC3[MNXC3] --> BacillusMNXM114079@MNXC3[MNXC3] + BacillusMNXM13@MNXC3[MNXC3]
BacillusR6FFDB8FA	BacillusMNXM10@MNXC3[MNXC3] + BacillusMNXM1@MNXC3[MNXC3] + BacillusMNXM707@MNXC3[MNXC3] <=> BacillusMNXM767@MNXC3[MNXC3] + BacillusMNXM8@MNXC3[MNXC3]
BacillusR700381B7	BacillusMNXM01@MNXC2[MNXC2] + BacillusMNXM288@MNXC2[MNXC2] --> BacillusMNXM01@MNXC3[MNXC3] + BacillusMNXM288@MNXC3[MNXC3]
BacillusR7025B885	BacillusMNXM1003@MNXC2[MNXC2] -->
BacillusR7047254	BacillusMNXM167@MNXC3[MNXC3] <=> BacillusMNXM3518@MNXC3[MNXC3]
BacillusR70793796	BacillusMNXM01@MNXC2[MNXC2] + BacillusMNXM420@MNXC2[MNXC2] --> BacillusMNXM01@MNXC3[MNXC3] + BacillusMNXM420@MNXC3[MNXC3]
BacillusR70ADAFAA	BacillusMNXM138@MNXC3[MNXC3] + BacillusMNXM89689@MNXC3[MNXC3] <=> BacillusMNXM1@MNXC3[MNXC3] + BacillusMNXM211@MNXC3[MNXC3] + BacillusMNXM9@MNXC3[MNXC3]
BacillusR7131485C	BacillusMNXM89621@MNXC2[MNXC2] -->
BacillusR7177CB18	BacillusMNXM529@MNXC3[MNXC3] <=> BacillusMNXM644@MNXC3[MNXC3]
BacillusR717C6589	BacillusMNXM1@MNXC3[MNXC3] + BacillusMNXM519@MNXC3[MNXC3] --> BacillusMNXM13@MNXC3[MNXC3] + BacillusMNXM80@MNXC3[MNXC3]
BacillusR717DC0DD	BacillusMNXM257@MNXC3[MNXC3] + BacillusMNXM2@MNXC3[MNXC3] --> BacillusMNXM420@MNXC3[MNXC3] + BacillusMNXM9@MNXC3[MNXC3]
BacillusR718E9DE	BacillusMNXM163570@MNXC3[MNXC3] + BacillusMNXM8@MNXC3[MNXC3] <=> BacillusMNXM10@MNXC3[MNXC3] + BacillusMNXM1@MNXC3[MNXC3] + BacillusMNXM664@MNXC3[MNXC3]
BacillusR71ACDE7B	BacillusMNXM01@MNXC2[MNXC2] + BacillusMNXM625@MNXC2[MNXC2] --> BacillusMNXM01@MNXC3[MNXC3] + BacillusMNXM625@MNXC3[MNXC3]
BacillusR71BD1CCF	BacillusMNXM11@MNXC3[MNXC3] + BacillusMNXM14@MNXC3[MNXC3] + BacillusMNXM1@MNXC3[MNXC3] + BacillusMNXM722743@MNXC3[MNXC3] <=> BacillusMNXM211@MNXC3[MNXC3] + BacillusMNXM3@MNXC3[MNXC3] + BacillusMNXM42@MNXC3[MNXC3]
BacillusR72045B55	BacillusMNXM222@MNXC3[MNXC3] + BacillusMNXM4@MNXC3[MNXC3] --> BacillusMNXM22@MNXC3[MNXC3] + BacillusMNXM69@MNXC3[MNXC3]
BacillusR720F16E7	BacillusMNXM01@MNXC2[MNXC2] + BacillusMNXM127@MNXC2[MNXC2] --> BacillusMNXM01@MNXC3[MNXC3] + BacillusMNXM127@MNXC3[MNXC3]
BacillusR7244C79D	BacillusMNXM01@MNXC2[MNXC2] + BacillusMNXM163758@MNXC2[MNXC2] --> BacillusMNXM01@MNXC3[MNXC3] + BacillusMNXM163758@MNXC3[MNXC3]
BacillusR726A38D	BacillusMNXM3@MNXC3[MNXC3] + BacillusMNXM874@MNXC3[MNXC3] --> BacillusMNXM31161@MNXC3[MNXC3] + BacillusMNXM7@MNXC3[MNXC3]
BacillusR726C5D38	BacillusMNXM23@MNXC3[MNXC3] + BacillusMNXM3@MNXC3[MNXC3] + BacillusMNXM60@MNXC3[MNXC3] --> BacillusMNXM1@MNXC3[MNXC3] + BacillusMNXM46@MNXC3[MNXC3] + BacillusMNXM7@MNXC3[MNXC3] + BacillusMNXM9@MNXC3[MNXC3]
BacillusR727CC2D2	BacillusMNXM303@MNXC2[MNXC2] -->
BacillusR72B7009A	BacillusMNXM163072@MNXC3[MNXC3] + 100.0 BacillusMNXM1@MNXC3[MNXC3] + 100.0 BacillusMNXM63@MNXC3[MNXC3] --> 100.0 BacillusMNXM11@MNXC3[MNXC3] + BacillusMNXM163773@MNXC3[MNXC3]
BacillusR72CE3A7C	BacillusMNXM2@MNXC3[MNXC3] + BacillusMNXM528@MNXC3[MNXC3] + BacillusMNXM8@MNXC3[MNXC3] --> BacillusMNXM108@MNXC3[MNXC3] + BacillusMNXM10@MNXC3[MNXC3] + 2.0 BacillusMNXM1@MNXC3[MNXC3]
BacillusR72D10D83	BacillusMNXM337@MNXC3[MNXC3] <=> BacillusMNXM799@MNXC3[MNXC3]
BacillusR72FDCCE	BacillusMNXM162359@MNXC3[MNXC3] --> BacillusMNXM146055@MNXC3[MNXC3] + BacillusMNXM349@MNXC3[MNXC3]
BacillusR7331787F	BacillusMNXM1249@MNXC3[MNXC3] --> BacillusMNXM1212@MNXC3[MNXC3] + BacillusMNXM2@MNXC3[MNXC3]
BacillusR7358338A	BacillusMNXM3@MNXC3[MNXC3] + BacillusMNXM440@MNXC3[MNXC3] --> BacillusMNXM1@MNXC3[MNXC3] + BacillusMNXM649@MNXC3[MNXC3] + BacillusMNXM7@MNXC3[MNXC3]
BacillusR736A2F82	BacillusMNXM2227@MNXC2[MNXC2] -->
BacillusR736E5B86	BacillusMNXM1@MNXC3[MNXC3] + BacillusMNXM32@MNXC3[MNXC3] + BacillusMNXM951@MNXC3[MNXC3] --> BacillusMNXM1141@MNXC3[MNXC3] + BacillusMNXM12@MNXC3[MNXC3] + BacillusMNXM13@MNXC3[MNXC3]
BacillusR7386BAB0	BacillusMNXM2@MNXC3[MNXC3] + BacillusMNXM37@MNXC3[MNXC3] + 2.0 BacillusMNXM3@MNXC3[MNXC3] + BacillusMNXM60@MNXC3[MNXC3] --> BacillusMNXM138@MNXC3[MNXC3] + 2.0 BacillusMNXM1@MNXC3[MNXC3] + 2.0 BacillusMNXM7@MNXC3[MNXC3] + BacillusMNXM89557@MNXC3[MNXC3] + BacillusMNXM9@MNXC3[MNXC3]
BacillusR73882627	BacillusMNXM140@MNXC3[MNXC3] + BacillusMNXM3@MNXC3[MNXC3] + BacillusMNXM53@MNXC3[MNXC3] --> BacillusMNXM1@MNXC3[MNXC3] + BacillusMNXM21721@MNXC3[MNXC3] + BacillusMNXM7@MNXC3[MNXC3] + BacillusMNXM9@MNXC3[MNXC3]
BacillusR7393404C	BacillusMNXM10@MNXC3[MNXC3] + BacillusMNXM164321@MNXC3[MNXC3] + BacillusMNXM1@MNXC3[MNXC3] --> BacillusMNXM440@MNXC3[MNXC3] + BacillusMNXM8@MNXC3[MNXC3]
BacillusR742C559C	BacillusMNXM1@MNXC3[MNXC3] + BacillusMNXM6@MNXC3[MNXC3] + BacillusMNXM959@MNXC3[MNXC3] --> BacillusMNXM593@MNXC3[MNXC3] + BacillusMNXM5@MNXC3[MNXC3]
BacillusR750BE8DC	BacillusMNXM2@MNXC3[MNXC3] + BacillusMNXM5663@MNXC3[MNXC3] --> BacillusMNXM41@MNXC3[MNXC3] + BacillusMNXM468@MNXC3[MNXC3]
BacillusR75137734	BacillusMNXM3@MNXC3[MNXC3] + BacillusMNXM61@MNXC3[MNXC3] + BacillusMNXM97@MNXC3[MNXC3] --> BacillusMNXM19292@MNXC3[MNXC3] + BacillusMNXM1@MNXC3[MNXC3] + BacillusMNXM7@MNXC3[MNXC3] + BacillusMNXM9@MNXC3[MNXC3]
BacillusR751D89CB	BacillusMNXM338@MNXC3[MNXC3] + BacillusMNXM3@MNXC3[MNXC3] --> BacillusMNXM1@MNXC3[MNXC3] + BacillusMNXM31@MNXC3[MNXC3] + BacillusMNXM7@MNXC3[MNXC3]
BacillusR75258D52	BacillusMNXM1617@MNXC3[MNXC3] + 2.0 BacillusMNXM1@MNXC3[MNXC3] + BacillusMNXM6@MNXC3[MNXC3] --> BacillusMNXM114@MNXC3[MNXC3] + BacillusMNXM5@MNXC3[MNXC3]
BacillusR7529A331	BacillusMNXM163072@MNXC3[MNXC3] + 100.0 BacillusMNXM2@MNXC3[MNXC3] --> BacillusMNXM162881@MNXC3[MNXC3] + 100.0 BacillusMNXM9@MNXC3[MNXC3]
BacillusR753AD518	BacillusMNXM01@MNXC2[MNXC2] + BacillusMNXM94@MNXC2[MNXC2] --> BacillusMNXM01@MNXC3[MNXC3] + BacillusMNXM94@MNXC3[MNXC3]
BacillusR754DC5	BacillusMNXM23@MNXC3[MNXC3] + BacillusMNXM361@MNXC3[MNXC3] --> BacillusMNXM1@MNXC3[MNXC3] + 2.0 BacillusMNXM2@MNXC3[MNXC3] + BacillusMNXM807@MNXC3[MNXC3]
BacillusR75776B34	BacillusMNXM175@MNXC3[MNXC3] + BacillusMNXM3@MNXC3[MNXC3] --> BacillusMNXM1@MNXC3[MNXC3] + BacillusMNXM7@MNXC3[MNXC3] + BacillusMNXM89621@MNXC3[MNXC3]
BacillusR75E08CB8	BacillusMNXM125@MNXC3[MNXC3] + BacillusMNXM42@MNXC3[MNXC3] + BacillusMNXM51@MNXC3[MNXC3] --> 2.0 BacillusMNXM1@MNXC3[MNXC3] + BacillusMNXM30@MNXC3[MNXC3] + BacillusMNXM565@MNXC3[MNXC3] + BacillusMNXM9@MNXC3[MNXC3]
BacillusR762828FA	BacillusMNXM2@MNXC3[MNXC3] + BacillusMNXM7260@MNXC3[MNXC3] + BacillusMNXM8@MNXC3[MNXC3] --> BacillusMNXM10@MNXC3[MNXC3] + BacillusMNXM162295@MNXC3[MNXC3] + 2.0 BacillusMNXM1@MNXC3[MNXC3]
BacillusR76441565	BacillusMNXM612@MNXC2[MNXC2] -->
BacillusR76889671	BacillusMNXM11@MNXC3[MNXC3] + BacillusMNXM14@MNXC3[MNXC3] + BacillusMNXM163827@MNXC3[MNXC3] <=> BacillusMNXM12@MNXC3[MNXC3] + BacillusMNXM163383@MNXC3[MNXC3] + BacillusMNXM3@MNXC3[MNXC3]
BacillusR77447400	BacillusMNXM1@MNXC3[MNXC3] + BacillusMNXM259@MNXC3[MNXC3] + BacillusMNXM2@MNXC3[MNXC3] --> BacillusMNXM15@MNXC3[MNXC3] + BacillusMNXM174@MNXC3[MNXC3]
BacillusR776F06AC	BacillusMNXM2@MNXC3[MNXC3] + BacillusMNXM3@MNXC3[MNXC3] + BacillusMNXM632@MNXC3[MNXC3] --> BacillusMNXM1@MNXC3[MNXC3] + BacillusMNXM632@MNXC2[MNXC2] + BacillusMNXM7@MNXC3[MNXC3] + BacillusMNXM9@MNXC3[MNXC3]
BacillusR77B549B2	BacillusMNXM192@MNXC2[MNXC2] -->
BacillusR77CEF789	BacillusMNXM11@MNXC3[MNXC3] + BacillusMNXM722710@MNXC3[MNXC3] <=> BacillusMNXM121@MNXC3[MNXC3] + BacillusMNXM1@MNXC3[MNXC3] + BacillusMNXM89588@MNXC3[MNXC3]
BacillusR77E111FA	BacillusMNXM1777@MNXC3[MNXC3] + BacillusMNXM2@MNXC3[MNXC3] --> BacillusMNXM123@MNXC3[MNXC3] + BacillusMNXM242@MNXC3[MNXC3]
BacillusR784301B1	BacillusMNXM17@MNXC3[MNXC3] + BacillusMNXM1@MNXC3[MNXC3] + BacillusMNXM96993@MNXC3[MNXC3] --> BacillusMNXM148@MNXC3[MNXC3] + BacillusMNXM2@MNXC3[MNXC3] + BacillusMNXM572@MNXC3[MNXC3]
BacillusR7899F78D	BacillusMNXM162592@MNXC3[MNXC3] + BacillusMNXM3@MNXC3[MNXC3] + BacillusMNXM669@MNXC3[MNXC3] --> BacillusMNXM1954@MNXC3[MNXC3] + BacillusMNXM1@MNXC3[MNXC3] + BacillusMNXM7@MNXC3[MNXC3] + BacillusMNXM9@MNXC3[MNXC3]
BacillusR78A55FA2	BacillusMNXM2403@MNXC2[MNXC2] -->
BacillusR78A9FD93	BacillusMNXM11@MNXC3[MNXC3] + BacillusMNXM14@MNXC3[MNXC3] + BacillusMNXM167071@MNXC3[MNXC3] <=> BacillusMNXM12@MNXC3[MNXC3] + BacillusMNXM3@MNXC3[MNXC3] + BacillusMNXM8600@MNXC3[MNXC3]
BacillusR78E921A2	2.0 BacillusMNXM1@MNXC3[MNXC3] + 2.0 BacillusMNXM330@MNXC3[MNXC3] <=> BacillusMNXM22@MNXC3[MNXC3] + BacillusMNXM4@MNXC3[MNXC3]
BacillusR79004EB1	BacillusMNXM1484@MNXC2[MNXC2] + BacillusMNXM2@MNXC3[MNXC3] + BacillusMNXM3@MNXC3[MNXC3] --> BacillusMNXM1484@MNXC3[MNXC3] + BacillusMNXM1@MNXC3[MNXC3] + BacillusMNXM7@MNXC3[MNXC3] + BacillusMNXM9@MNXC3[MNXC3]
BacillusR797FEAF7	BacillusMNXM2@MNXC3[MNXC3] + BacillusMNXM432@MNXC3[MNXC3] --> BacillusMNXM625@MNXC3[MNXC3] + BacillusMNXM9@MNXC3[MNXC3]
BacillusR79E3A62B	BacillusMNXM12596@MNXC3[MNXC3] <=> BacillusMNXM2@MNXC3[MNXC3] + BacillusMNXM96383@MNXC3[MNXC3]
BacillusR7A3A33DF	BacillusMNXM144@MNXC2[MNXC2] -->
BacillusR7A51C946	BacillusMNXM149@MNXC2[MNXC2] -->
BacillusR7AB6A3AA	BacillusMNXM2@MNXC2[MNXC2] + BacillusMNXM57@MNXC2[MNXC2] --> BacillusMNXM683@MNXC2[MNXC2] + BacillusMNXM89557@MNXC2[MNXC2]
BacillusR7ADF2EC0	BacillusMNXM147389@MNXC3[MNXC3] + BacillusMNXM2@MNXC3[MNXC3] --> BacillusMNXM160@MNXC3[MNXC3] + 2.0 BacillusMNXM1@MNXC3[MNXC3] + BacillusMNXM41@MNXC3[MNXC3]
BacillusR7AF59834	BacillusMNXM10@MNXC3[MNXC3] + BacillusMNXM1@MNXC3[MNXC3] + BacillusMNXM214@MNXC3[MNXC3] <=> BacillusMNXM233@MNXC3[MNXC3] + BacillusMNXM8@MNXC3[MNXC3]
BacillusR7AF96ED5	BacillusMNXM27@MNXC2[MNXC2] <=>
BacillusR7B0EE558	BacillusMNXM164569@MNXC2[MNXC2] -->
BacillusR7B303E85	BacillusMNXM3@MNXC3[MNXC3] + BacillusMNXM60@MNXC3[MNXC3] + BacillusMNXM86@MNXC3[MNXC3] --> BacillusMNXM1@MNXC3[MNXC3] + BacillusMNXM7@MNXC3[MNXC3] + BacillusMNXM89955@MNXC3[MNXC3] + BacillusMNXM9@MNXC3[MNXC3]
BacillusR7B53CD76	BacillusMNXM1503@MNXC3[MNXC3] + BacillusMNXM2@MNXC3[MNXC3] --> BacillusMNXM390@MNXC3[MNXC3] + BacillusMNXM621@MNXC3[MNXC3]
BacillusR7B58086E	BacillusMNXM242@MNXC3[MNXC3] + BacillusMNXM2@MNXC3[MNXC3] + BacillusMNXM3@MNXC3[MNXC3] --> BacillusMNXM1@MNXC3[MNXC3] + BacillusMNXM242@MNXC2[MNXC2] + BacillusMNXM7@MNXC3[MNXC3] + BacillusMNXM9@MNXC3[MNXC3]
BacillusR7B8A1023	BacillusMNXM93@MNXC2[MNXC2] -->
BacillusR7B977B9E	BacillusMNXM128@MNXC3[MNXC3] + BacillusMNXM2@MNXC3[MNXC3] + BacillusMNXM3@MNXC3[MNXC3] --> BacillusMNXM128@MNXC2[MNXC2] + BacillusMNXM1@MNXC3[MNXC3] + BacillusMNXM7@MNXC3[MNXC3] + BacillusMNXM9@MNXC3[MNXC3]
BacillusR7BB5C2FD	BacillusMNXM8868@MNXC2[MNXC2] -->
BacillusR7BB6BC6B	BacillusMNXM134@MNXC2[MNXC2] -->
BacillusR7C307C36	BacillusMNXM11@MNXC3[MNXC3] + BacillusMNXM14@MNXC3[MNXC3] + BacillusMNXM163747@MNXC3[MNXC3] <=> BacillusMNXM12@MNXC3[MNXC3] + BacillusMNXM163380@MNXC3[MNXC3] + BacillusMNXM3@MNXC3[MNXC3]
BacillusR7C815D4E	BacillusMNXM338@MNXC2[MNXC2] -->
BacillusR7CA0B69D	BacillusMNXM162834@MNXC3[MNXC3] + 2400.0 BacillusMNXM47@MNXC3[MNXC3] + 2400.0 BacillusMNXM775@MNXC3[MNXC3] --> BacillusMNXM164889@MNXC3[MNXC3] + 2400.0 BacillusMNXM17@MNXC3[MNXC3] + 2640.0 BacillusMNXM1@MNXC3[MNXC3] + 2400.0 BacillusMNXM31@MNXC3[MNXC3]
BacillusR7D04639E	BacillusMNXM1@MNXC3[MNXC3] + BacillusMNXM42@MNXC3[MNXC3] --> BacillusMNXM13@MNXC3[MNXC3] + BacillusMNXM144@MNXC3[MNXC3]
BacillusR7D0DD2FA	BacillusMNXM348@MNXC2[MNXC2] -->
BacillusR7D557555	BacillusMNXM12@MNXC3[MNXC3] + BacillusMNXM707@MNXC3[MNXC3] <=> BacillusMNXM164739@MNXC3[MNXC3] + BacillusMNXM21@MNXC3[MNXC3]
BacillusR7F0E3AF7	BacillusMNXM153@MNXC3[MNXC3] + BacillusMNXM89557@MNXC3[MNXC3] <=> BacillusMNXM20@MNXC3[MNXC3] + BacillusMNXM76@MNXC3[MNXC3]
BacillusR7F30691E	BacillusMNXM2@MNXC3[MNXC3] + BacillusMNXM612@MNXC3[MNXC3] --> BacillusMNXM1@MNXC3[MNXC3] + BacillusMNXM584@MNXC3[MNXC3]
BacillusR7F408F74	BacillusMNXM1@MNXC3[MNXC3] + BacillusMNXM220@MNXC3[MNXC3] + BacillusMNXM96993@MNXC3[MNXC3] --> BacillusMNXM148@MNXC3[MNXC3] + BacillusMNXM2@MNXC3[MNXC3] + BacillusMNXM411@MNXC3[MNXC3]
BacillusR8011D7F9	BacillusMNXM1985@MNXC3[MNXC3] + BacillusMNXM2@MNXC3[MNXC3] <=> BacillusMNXM212@MNXC3[MNXC3] + BacillusMNXM9@MNXC3[MNXC3]
BacillusR802C2BCE	BacillusMNXM47@MNXC3[MNXC3] + BacillusMNXM73@MNXC3[MNXC3] --> BacillusMNXM1688@MNXC3[MNXC3] + BacillusMNXM9@MNXC3[MNXC3]
BacillusR804555EB	BacillusMNXM3518@MNXC2[MNXC2] -->
BacillusR804F6353	BacillusMNXM2@MNXC3[MNXC3] + BacillusMNXM3@MNXC3[MNXC3] + BacillusMNXM90@MNXC2[MNXC2] --> BacillusMNXM1@MNXC3[MNXC3] + BacillusMNXM7@MNXC3[MNXC3] + BacillusMNXM90@MNXC3[MNXC3] + BacillusMNXM9@MNXC3[MNXC3]
BacillusR805040A9	BacillusMNXM11@MNXC3[MNXC3] + BacillusMNXM14@MNXC3[MNXC3] + BacillusMNXM163828@MNXC3[MNXC3] <=> BacillusMNXM12@MNXC3[MNXC3] + BacillusMNXM163384@MNXC3[MNXC3] + BacillusMNXM3@MNXC3[MNXC3]
BacillusR8052EA18	BacillusMNXM2@MNXC3[MNXC3] + BacillusMNXM3@MNXC3[MNXC3] + BacillusMNXM683@MNXC2[MNXC2] --> BacillusMNXM1@MNXC3[MNXC3] + BacillusMNXM683@MNXC3[MNXC3] + BacillusMNXM7@MNXC3[MNXC3] + BacillusMNXM9@MNXC3[MNXC3]
BacillusR80C7FF93	BacillusMNXM162674@MNXC3[MNXC3] + BacillusMNXM1630@MNXC3[MNXC3] + BacillusMNXM4@MNXC3[MNXC3] --> BacillusMNXM105630@MNXC3[MNXC3] + BacillusMNXM119@MNXC3[MNXC3] + 2.0 BacillusMNXM1@MNXC3[MNXC3] + BacillusMNXM2@MNXC3[MNXC3] + BacillusMNXM349@MNXC3[MNXC3]
BacillusR813DE97C	BacillusMNXM162834@MNXC3[MNXC3] + 2400.0 BacillusMNXM722710@MNXC3[MNXC3] + 2400.0 BacillusMNXM775@MNXC3[MNXC3] --> BacillusMNXM164888@MNXC3[MNXC3] + 2400.0 BacillusMNXM17@MNXC3[MNXC3] + 2640.0 BacillusMNXM1@MNXC3[MNXC3] + 2400.0 BacillusMNXM31@MNXC3[MNXC3]
BacillusR815BFA1D	BacillusMNXM3@MNXC3[MNXC3] + BacillusMNXM546@MNXC3[MNXC3] <=> BacillusMNXM436@MNXC3[MNXC3] + BacillusMNXM7@MNXC3[MNXC3]
BacillusR8189E491	8.0 BacillusMNXM01@MNXC3[MNXC3] + 2.0 BacillusMNXM12233@MNXC3[MNXC3] + BacillusMNXM4@MNXC3[MNXC3] --> 8.0 BacillusMNXM01@MNXC2[MNXC2] + 2.0 BacillusMNXM12236@MNXC3[MNXC3] + 2.0 BacillusMNXM2@MNXC3[MNXC3]
BacillusR81CA5519	BacillusMNXM396@MNXC3[MNXC3] + BacillusMNXM8@MNXC3[MNXC3] --> BacillusMNXM10@MNXC3[MNXC3] + BacillusMNXM1@MNXC3[MNXC3] + BacillusMNXM305@MNXC3[MNXC3]
BacillusR81D004DA	BacillusMNXM1062@MNXC3[MNXC3] + BacillusMNXM5@MNXC3[MNXC3] + BacillusMNXM9@MNXC3[MNXC3] <=> BacillusMNXM1384@MNXC3[MNXC3] + BacillusMNXM1@MNXC3[MNXC3] + BacillusMNXM6@MNXC3[MNXC3]
BacillusR81D59381	BacillusMNXM1630@MNXC2[MNXC2] -->
BacillusR82105028	BacillusMNXM01@MNXC2[MNXC2] + BacillusMNXM131@MNXC2[MNXC2] + BacillusMNXM653@MNXC2[MNXC2] --> BacillusMNXM01@MNXC3[MNXC3] + BacillusMNXM131@MNXC3[MNXC3] + BacillusMNXM653@MNXC3[MNXC3]
BacillusR82139A43	BacillusMNXM01@MNXC2[MNXC2] + BacillusMNXM131@MNXC2[MNXC2] <=> BacillusMNXM01@MNXC3[MNXC3] + BacillusMNXM131@MNXC3[MNXC3]
BacillusR82521F85	BacillusMNXM140@MNXC2[MNXC2] -->
BacillusR8261C1C5	BacillusMNXM820@MNXC3[MNXC3] + BacillusMNXM89582@MNXC3[MNXC3] --> BacillusMNXM123@MNXC3[MNXC3] + BacillusMNXM25@MNXC3[MNXC3]
BacillusR8266550A	BacillusMNXM1680@MNXC3[MNXC3] + BacillusMNXM2@MNXC3[MNXC3] --> 2.0 BacillusMNXM143@MNXC3[MNXC3]
BacillusR826A6402	BacillusMNXM289@MNXC2[MNXC2] -->
BacillusR826AA131	BacillusMNXM15783@MNXC2[MNXC2] -->
BacillusR828D8BD6	BacillusMNXM107@MNXC3[MNXC3] + 3.0 BacillusMNXM10@MNXC3[MNXC3] + 5.0 BacillusMNXM1@MNXC3[MNXC3] --> BacillusMNXM15@MNXC3[MNXC3] + 2.0 BacillusMNXM2@MNXC3[MNXC3] + 3.0 BacillusMNXM8@MNXC3[MNXC3]
BacillusR8324424B	BacillusMNXM01@MNXC2[MNXC2] + BacillusMNXM2255@MNXC2[MNXC2] --> BacillusMNXM01@MNXC3[MNXC3] + BacillusMNXM2255@MNXC3[MNXC3]
BacillusR83389BE4	BacillusMNXM2@MNXC3[MNXC3] + BacillusMNXM468@MNXC3[MNXC3] --> BacillusMNXM165@MNXC3[MNXC3] + BacillusMNXM41@MNXC3[MNXC3]
BacillusR833D46B7	BacillusMNXM01@MNXC2[MNXC2] + BacillusMNXM131@MNXC2[MNXC2] + BacillusMNXM3673@MNXC2[MNXC2] --> BacillusMNXM01@MNXC3[MNXC3] + BacillusMNXM131@MNXC3[MNXC3] + BacillusMNXM3673@MNXC3[MNXC3]
BacillusR835D2998	BacillusMNXM164569@MNXC3[MNXC3] --> BacillusMNXM164569@MNXC2[MNXC2]
BacillusR835EDBFE	BacillusMNXM172@MNXC3[MNXC3] + BacillusMNXM89557@MNXC3[MNXC3] <=> BacillusMNXM192@MNXC3[MNXC3] + BacillusMNXM20@MNXC3[MNXC3]
BacillusR836B1225	BacillusMNXM1@MNXC3[MNXC3] + BacillusMNXM2@MNXC3[MNXC3] + BacillusMNXM90906@MNXC3[MNXC3] --> BacillusMNXM1532@MNXC3[MNXC3] + BacillusMNXM15@MNXC3[MNXC3]
BacillusR83829CD4	BacillusMNXM2244@MNXC2[MNXC2] + BacillusMNXM2@MNXC3[MNXC3] + BacillusMNXM3@MNXC3[MNXC3] --> BacillusMNXM1@MNXC3[MNXC3] + BacillusMNXM2244@MNXC3[MNXC3] + BacillusMNXM7@MNXC3[MNXC3] + BacillusMNXM9@MNXC3[MNXC3]
BacillusR83963088	BacillusMNXM1280@MNXC3[MNXC3] + BacillusMNXM1@MNXC3[MNXC3] + BacillusMNXM6@MNXC3[MNXC3] --> BacillusMNXM245@MNXC3[MNXC3] + BacillusMNXM5@MNXC3[MNXC3] + BacillusMNXM9@MNXC3[MNXC3]
BacillusR83982192	BacillusMNXM3@MNXC3[MNXC3] + BacillusMNXM529@MNXC3[MNXC3] + BacillusMNXM955@MNXC3[MNXC3] --> BacillusMNXM162592@MNXC3[MNXC3] + BacillusMNXM1@MNXC3[MNXC3] + BacillusMNXM7@MNXC3[MNXC3] + BacillusMNXM9@MNXC3[MNXC3]
BacillusR83B30D2C	BacillusMNXM167@MNXC2[MNXC2] + BacillusMNXM73@MNXC3[MNXC3] --> BacillusMNXM1004@MNXC3[MNXC3] + BacillusMNXM23@MNXC3[MNXC3]
BacillusR83B4DEC9	BacillusMNXM01@MNXC2[MNXC2] + BacillusMNXM694@MNXC2[MNXC2] <=> BacillusMNXM01@MNXC3[MNXC3] + BacillusMNXM694@MNXC3[MNXC3]
BacillusR83C673AE	BacillusMNXM01@MNXC2[MNXC2] + BacillusMNXM334@MNXC2[MNXC2] <=> BacillusMNXM01@MNXC3[MNXC3] + BacillusMNXM334@MNXC3[MNXC3]
BacillusR83E1C46	BacillusMNXM32@MNXC3[MNXC3] + BacillusMNXM3@MNXC3[MNXC3] + BacillusMNXM94@MNXC3[MNXC3] --> BacillusMNXM15790@MNXC3[MNXC3] + BacillusMNXM1@MNXC3[MNXC3] + BacillusMNXM7@MNXC3[MNXC3] + BacillusMNXM9@MNXC3[MNXC3]
BacillusR83ED4949	BacillusMNXM2@MNXC3[MNXC3] + BacillusMNXM5043@MNXC3[MNXC3] --> BacillusMNXM1@MNXC3[MNXC3] + BacillusMNXM251@MNXC3[MNXC3] + BacillusMNXM9@MNXC3[MNXC3]
BacillusR83ED5B3	BacillusMNXM1@MNXC3[MNXC3] + BacillusMNXM20@MNXC3[MNXC3] + BacillusMNXM37@MNXC3[MNXC3] + BacillusMNXM6@MNXC3[MNXC3] --> BacillusMNXM5@MNXC3[MNXC3] + 2.0 BacillusMNXM89557@MNXC3[MNXC3]
BacillusR8466B071	BacillusMNXM01@MNXC2[MNXC2] + BacillusMNXM144@MNXC2[MNXC2] --> BacillusMNXM01@MNXC3[MNXC3] + BacillusMNXM144@MNXC3[MNXC3]
BacillusR84828B8D	BacillusMNXM331@MNXC2[MNXC2] -->
BacillusR84A2AC57	BacillusMNXM145568@MNXC3[MNXC3] + BacillusMNXM3@MNXC3[MNXC3] --> BacillusMNXM1@MNXC3[MNXC3] + BacillusMNXM417@MNXC3[MNXC3] + BacillusMNXM7@MNXC3[MNXC3]
BacillusR84EDD8C2	BacillusMNXM146055@MNXC3[MNXC3] + BacillusMNXM3@MNXC3[MNXC3] --> BacillusMNXM14@MNXC3[MNXC3] + BacillusMNXM91459@MNXC3[MNXC3]
BacillusR84FB02B7	BacillusMNXM17@MNXC3[MNXC3] + BacillusMNXM1@MNXC3[MNXC3] + BacillusMNXM2403@MNXC3[MNXC3] <=> BacillusMNXM2@MNXC3[MNXC3] + BacillusMNXM47@MNXC3[MNXC3]
BacillusR850E0439	BacillusMNXM341@MNXC2[MNXC2] -->
BacillusR8554B8F6	BacillusMNXM4505@MNXC2[MNXC2] -->
BacillusR85776012	BacillusMNXM10@MNXC3[MNXC3] + BacillusMNXM15@MNXC3[MNXC3] + BacillusMNXM1@MNXC3[MNXC3] + BacillusMNXM94056@MNXC3[MNXC3] <=> BacillusMNXM231@MNXC3[MNXC3] + BacillusMNXM2@MNXC3[MNXC3] + BacillusMNXM8@MNXC3[MNXC3]
BacillusR85B3599C	BacillusMNXM01@MNXC2[MNXC2] + BacillusMNXM341@MNXC2[MNXC2] --> BacillusMNXM01@MNXC3[MNXC3] + BacillusMNXM341@MNXC3[MNXC3]
BacillusR865B974C	BacillusMNXM186@MNXC3[MNXC3] + BacillusMNXM258@MNXC3[MNXC3] <=> BacillusMNXM74@MNXC3[MNXC3] + BacillusMNXM89621@MNXC3[MNXC3]
BacillusR869EE9D4	BacillusMNXM89557@MNXC2[MNXC2] -->
BacillusR86D09FA4	BacillusMNXM2@MNXC3[MNXC3] + BacillusMNXM319@MNXC3[MNXC3] --> BacillusMNXM159@MNXC3[MNXC3] + BacillusMNXM15@MNXC3[MNXC3] + BacillusMNXM55@MNXC3[MNXC3]
BacillusR86D6FB41	BacillusMNXM145@MNXC3[MNXC3] --> BacillusMNXM1@MNXC3[MNXC3] + BacillusMNXM2323@MNXC3[MNXC3] + BacillusMNXM39@MNXC3[MNXC3]
BacillusR870CDBC7	BacillusMNXM1641@MNXC3[MNXC3] --> BacillusMNXM1168@MNXC3[MNXC3] + BacillusMNXM31@MNXC3[MNXC3]
BacillusR871545EC	BacillusMNXM1115@MNXC3[MNXC3] + BacillusMNXM9@MNXC3[MNXC3] <=> BacillusMNXM1@MNXC3[MNXC3] + BacillusMNXM216@MNXC3[MNXC3] + BacillusMNXM295@MNXC3[MNXC3]
BacillusR8717521D	BacillusMNXM37@MNXC2[MNXC2] -->
BacillusR875B8CAF	BacillusMNXM113@MNXC3[MNXC3] + BacillusMNXM286@MNXC3[MNXC3] <=> BacillusMNXM30@MNXC3[MNXC3] + BacillusMNXM374@MNXC3[MNXC3]
BacillusR87714E78	BacillusMNXM41@MNXC2[MNXC2] <=>
BacillusR880F18FA	BacillusMNXM165072@MNXC3[MNXC3] + 100.0 BacillusMNXM2@MNXC3[MNXC3] --> BacillusMNXM163555@MNXC3[MNXC3] + 100.0 BacillusMNXM9@MNXC3[MNXC3]
BacillusR887C9CD5	BacillusMNXM3@MNXC3[MNXC3] + BacillusMNXM572@MNXC3[MNXC3] <=> BacillusMNXM452@MNXC3[MNXC3] + BacillusMNXM7@MNXC3[MNXC3]
BacillusR887E06BD	BacillusMNXM2@MNXC3[MNXC3] + BacillusMNXM3@MNXC3[MNXC3] + BacillusMNXM8664@MNXC2[MNXC2] --> BacillusMNXM1@MNXC3[MNXC3] + BacillusMNXM7@MNXC3[MNXC3] + BacillusMNXM8664@MNXC3[MNXC3] + BacillusMNXM9@MNXC3[MNXC3]
BacillusR88BE451A	BacillusMNXM98@MNXC2[MNXC2] -->
BacillusR88D09B89	BacillusMNXM29@MNXC3[MNXC3] + BacillusMNXM37@MNXC3[MNXC3] + BacillusMNXM3@MNXC3[MNXC3] --> BacillusMNXM1@MNXC3[MNXC3] + BacillusMNXM55276@MNXC3[MNXC3] + BacillusMNXM7@MNXC3[MNXC3] + BacillusMNXM9@MNXC3[MNXC3]
BacillusR88D88A3D	BacillusMNXM173@MNXC2[MNXC2] + BacillusMNXM2@MNXC3[MNXC3] + BacillusMNXM3@MNXC3[MNXC3] --> BacillusMNXM173@MNXC3[MNXC3] + BacillusMNXM1@MNXC3[MNXC3] + BacillusMNXM7@MNXC3[MNXC3] + BacillusMNXM9@MNXC3[MNXC3]
BacillusR88FADD69	BacillusMNXM3@MNXC3[MNXC3] + 2.0 BacillusMNXM61@MNXC3[MNXC3] --> BacillusMNXM19290@MNXC3[MNXC3] + BacillusMNXM1@MNXC3[MNXC3] + BacillusMNXM7@MNXC3[MNXC3] + BacillusMNXM9@MNXC3[MNXC3]
BacillusR88FF282E	BacillusMNXM1680@MNXC2[MNXC2] -->
BacillusR8900A6B1	2.0 BacillusMNXM89588@MNXC3[MNXC3] --> BacillusMNXM164700@MNXC3[MNXC3] + BacillusMNXM41@MNXC3[MNXC3]
BacillusR8942C063	4.0 BacillusMNXM01@MNXC3[MNXC3] + 2.0 BacillusMNXM12233@MNXC3[MNXC3] + BacillusMNXM4@MNXC3[MNXC3] --> 4.0 BacillusMNXM01@MNXC2[MNXC2] + 2.0 BacillusMNXM12236@MNXC3[MNXC3] + 2.0 BacillusMNXM2@MNXC3[MNXC3]
BacillusR8946722C	BacillusMNXM2@MNXC3[MNXC3] + BacillusMNXM417@MNXC3[MNXC3] --> BacillusMNXM89621@MNXC3[MNXC3] + BacillusMNXM9@MNXC3[MNXC3]
BacillusR896353BD	BacillusMNXM14@MNXC3[MNXC3] + BacillusMNXM93@MNXC3[MNXC3] <=> BacillusMNXM565@MNXC3[MNXC3]
BacillusR89E5EC5B	BacillusMNXM2@MNXC3[MNXC3] + BacillusMNXM821@MNXC3[MNXC3] + BacillusMNXM8@MNXC3[MNXC3] --> BacillusMNXM10@MNXC3[MNXC3] + BacillusMNXM162260@MNXC3[MNXC3] + 2.0 BacillusMNXM1@MNXC3[MNXC3]
BacillusR8A1342CB	BacillusMNXM01@MNXC2[MNXC2] + BacillusMNXM162260@MNXC2[MNXC2] <=> BacillusMNXM01@MNXC3[MNXC3] + BacillusMNXM162260@MNXC3[MNXC3]
BacillusR8A69C2F0	BacillusMNXM12@MNXC3[MNXC3] + BacillusMNXM738@MNXC3[MNXC3] <=> BacillusMNXM21@MNXC3[MNXC3] + BacillusMNXM224@MNXC3[MNXC3]
BacillusR8AFA63BD	BacillusMNXM2323@MNXC3[MNXC3] + BacillusMNXM791@MNXC3[MNXC3] --> BacillusMNXM1313@MNXC3[MNXC3] + BacillusMNXM1@MNXC3[MNXC3] + 2.0 BacillusMNXM2@MNXC3[MNXC3] + BacillusMNXM9@MNXC3[MNXC3]
BacillusR8B6128A	BacillusMNXM544@MNXC2[MNXC2] -->
BacillusR8B72B85E	BacillusMNXM138@MNXC3[MNXC3] + BacillusMNXM42@MNXC3[MNXC3] --> BacillusMNXM1@MNXC3[MNXC3] + BacillusMNXM465@MNXC3[MNXC3] + BacillusMNXM9@MNXC3[MNXC3]
BacillusR8B7BFE75	BacillusMNXM01@MNXC2[MNXC2] + BacillusMNXM364@MNXC2[MNXC2] <=> BacillusMNXM01@MNXC3[MNXC3] + BacillusMNXM364@MNXC3[MNXC3]
BacillusR8B7D9DD0	BacillusMNXM53@MNXC3[MNXC3] --> BacillusMNXM15@MNXC3[MNXC3] + BacillusMNXM23@MNXC3[MNXC3]
BacillusR8B9B0F03	BacillusMNXM1453@MNXC3[MNXC3] --> BacillusMNXM405@MNXC3[MNXC3]
BacillusR8BAF8EFA	BacillusMNXM140@MNXC3[MNXC3] + BacillusMNXM142@MNXC3[MNXC3] + BacillusMNXM3@MNXC3[MNXC3] --> BacillusMNXM1@MNXC3[MNXC3] + BacillusMNXM22065@MNXC3[MNXC3] + BacillusMNXM7@MNXC3[MNXC3] + BacillusMNXM9@MNXC3[MNXC3]
BacillusR8BE5E3DE	BacillusMNXM249@MNXC3[MNXC3] + 2.0 BacillusMNXM55@MNXC3[MNXC3] --> BacillusMNXM167898@MNXC3[MNXC3] + 2.0 BacillusMNXM1@MNXC3[MNXC3]
BacillusR8C012C2B	BacillusMNXM2@MNXC3[MNXC3] + BacillusMNXM37@MNXC3[MNXC3] + BacillusMNXM3@MNXC3[MNXC3] + BacillusMNXM42@MNXC3[MNXC3] --> BacillusMNXM11@MNXC3[MNXC3] + BacillusMNXM147@MNXC3[MNXC3] + BacillusMNXM14@MNXC3[MNXC3] + BacillusMNXM1@MNXC3[MNXC3] + BacillusMNXM89557@MNXC3[MNXC3]
BacillusR8C029562	BacillusMNXM12@MNXC3[MNXC3] + BacillusMNXM1499@MNXC3[MNXC3] <=> BacillusMNXM86@MNXC3[MNXC3] + BacillusMNXM9@MNXC3[MNXC3]
BacillusR8C1E9966	23.0 BacillusMNXM1@MNXC3[MNXC3] + BacillusMNXM21@MNXC3[MNXC3] + 8.0 BacillusMNXM40@MNXC3[MNXC3] + 16.0 BacillusMNXM6@MNXC3[MNXC3] --> 9.0 BacillusMNXM12@MNXC3[MNXC3] + 8.0 BacillusMNXM13@MNXC3[MNXC3] + BacillusMNXM236@MNXC3[MNXC3] + 7.0 BacillusMNXM2@MNXC3[MNXC3] + 16.0 BacillusMNXM5@MNXC3[MNXC3]
BacillusR8C9180E2	3.0 BacillusMNXM2@MNXC3[MNXC3] + BacillusMNXM51@MNXC3[MNXC3] --> BacillusMNXM11@MNXC3[MNXC3] + 2.0 BacillusMNXM1@MNXC3[MNXC3] + BacillusMNXM39@MNXC3[MNXC3] + BacillusMNXM90906@MNXC3[MNXC3]
BacillusR8C94D057	BacillusMNXM39@MNXC3[MNXC3] + BacillusMNXM3@MNXC3[MNXC3] + BacillusMNXM463@MNXC3[MNXC3] --> BacillusMNXM1@MNXC3[MNXC3] + BacillusMNXM453@MNXC3[MNXC3] + BacillusMNXM7@MNXC3[MNXC3] + BacillusMNXM9@MNXC3[MNXC3]
BacillusR8CBB9B30	BacillusMNXM2@MNXC3[MNXC3] + BacillusMNXM580@MNXC3[MNXC3] <=> BacillusMNXM674@MNXC3[MNXC3]
BacillusR8CCD2801	BacillusMNXM282@MNXC2[MNXC2] + BacillusMNXM2@MNXC3[MNXC3] + BacillusMNXM3@MNXC3[MNXC3] --> BacillusMNXM1@MNXC3[MNXC3] + BacillusMNXM282@MNXC3[MNXC3] + BacillusMNXM7@MNXC3[MNXC3] + BacillusMNXM9@MNXC3[MNXC3]
BacillusR8CDB3DAA	BacillusMNXM01@MNXC2[MNXC2] + BacillusMNXM114@MNXC2[MNXC2] --> BacillusMNXM01@MNXC3[MNXC3] + BacillusMNXM114@MNXC3[MNXC3]
BacillusR8CF6768C	BacillusMNXM01@MNXC2[MNXC2] + BacillusMNXM2184@MNXC2[MNXC2] <=> BacillusMNXM01@MNXC3[MNXC3] + BacillusMNXM2184@MNXC3[MNXC3]
BacillusR8D103278	BacillusMNXM12@MNXC3[MNXC3] + BacillusMNXM1@MNXC3[MNXC3] + BacillusMNXM91871@MNXC3[MNXC3] <=> BacillusMNXM21@MNXC3[MNXC3] + BacillusMNXM969@MNXC3[MNXC3]
BacillusR8D18903E	BacillusMNXM1592@MNXC2[MNXC2] -->
BacillusR8D28ABDC	BacillusMNXM01@MNXC2[MNXC2] + BacillusMNXM379@MNXC2[MNXC2] <=> BacillusMNXM01@MNXC3[MNXC3] + BacillusMNXM379@MNXC3[MNXC3]
BacillusR8D362939	BacillusMNXM1694@MNXC3[MNXC3] <=> BacillusMNXM90279@MNXC3[MNXC3]
BacillusR8D9C3C21	BacillusMNXM140@MNXC3[MNXC3] + BacillusMNXM29@MNXC3[MNXC3] + BacillusMNXM3@MNXC3[MNXC3] --> BacillusMNXM126241@MNXC3[MNXC3] + BacillusMNXM1@MNXC3[MNXC3] + BacillusMNXM7@MNXC3[MNXC3] + BacillusMNXM9@MNXC3[MNXC3]
BacillusR8DAE3A25	BacillusMNXM2210@MNXC3[MNXC3] + BacillusMNXM83@MNXC3[MNXC3] --> BacillusMNXM1067@MNXC3[MNXC3] + BacillusMNXM11@MNXC3[MNXC3]
BacillusR8DC8824E	BacillusMNXM89621@MNXC2[MNXC2] + 2.0 BacillusMNXM9@MNXC3[MNXC3] --> BacillusMNXM89621@MNXC3[MNXC3] + 2.0 BacillusMNXM9@MNXC2[MNXC2]
BacillusR8DE6D488	BacillusMNXM01@MNXC2[MNXC2] + BacillusMNXM97@MNXC2[MNXC2] <=> BacillusMNXM01@MNXC3[MNXC3] + BacillusMNXM97@MNXC3[MNXC3]
BacillusR8DE9790E	BacillusMNXM1003@MNXC2[MNXC2] --> BacillusMNXM49265@MNXC2[MNXC2]
BacillusR8DF48CE3	BacillusMNXM2@MNXC3[MNXC3] + BacillusMNXM69@MNXC3[MNXC3] + BacillusMNXM8@MNXC3[MNXC3] --> BacillusMNXM10@MNXC3[MNXC3] + 2.0 BacillusMNXM1@MNXC3[MNXC3] + BacillusMNXM291@MNXC3[MNXC3]
BacillusR8E026B42	BacillusMNXM222@MNXC2[MNXC2] -->
BacillusR8E6C8BC8	BacillusMNXM01@MNXC2[MNXC2] + BacillusMNXM39@MNXC2[MNXC2] <=> BacillusMNXM01@MNXC3[MNXC3] + BacillusMNXM39@MNXC3[MNXC3]
BacillusR8E9451E	17.0 BacillusMNXM1@MNXC3[MNXC3] + 6.0 BacillusMNXM40@MNXC3[MNXC3] + BacillusMNXM471@MNXC3[MNXC3] + 12.0 BacillusMNXM6@MNXC3[MNXC3] --> 7.0 BacillusMNXM12@MNXC3[MNXC3] + 6.0 BacillusMNXM13@MNXC3[MNXC3] + BacillusMNXM163384@MNXC3[MNXC3] + 5.0 BacillusMNXM2@MNXC3[MNXC3] + 12.0 BacillusMNXM5@MNXC3[MNXC3]
BacillusR8E9CEB48	BacillusMNXM164994@MNXC3[MNXC3] + BacillusMNXM2@MNXC3[MNXC3] <=> BacillusMNXM26@MNXC3[MNXC3] + BacillusMNXM644@MNXC3[MNXC3]
BacillusR8F26F3B4	BacillusMNXM1602@MNXC3[MNXC3] + BacillusMNXM1@MNXC3[MNXC3] --> BacillusMNXM13@MNXC3[MNXC3] + BacillusMNXM404@MNXC3[MNXC3]
[truncated: 3,433 more rows]

## Sheet: Metabolites
ID	Formula
AcetobacterMNXM1@c0[c0]	H
AcetobacterMNXM10@c0[c0]	C21H27N7O14P2
AcetobacterMNXM8005@c0[c0]	C23H41N2O8PRS
AcetobacterMNXM8@c0[c0]	C21H26N7O14P2
AcetobacterMNXM8006@c0[c0]	C23H43N2O8PRS
AcetobacterMNXM89689@c0[c0]	C5H13N2O2
AcetobacterMNXM118@c0[c0]	C4H14N2
AcetobacterMNXM13@c0[c0]	CO2
AcetobacterMNXM1313@c0[c0]	C13H17N4O6
AcetobacterMNXM2@c0[c0]	H2O
AcetobacterMNXM9@c0[c0]	HO4P
AcetobacterMNXM2323@c0[c0]	C4H7O6P
AcetobacterMNXM791@c0[c0]	C9H16N4O6
AcetobacterMNXM3414@c0[c0]	C3H5NO2
AcetobacterMNXM8266@c0[c0]	HOSR
AcetobacterMNXM9099@c0[c0]	None
AcetobacterMNXM281@c0[c0]	C19H19N7O6
AcetobacterMNXM6@c0[c0]	C21H26N7O17P3
AcetobacterMNXM5@c0[c0]	C21H25N7O17P3
AcetobacterMNXM725867@c0[c0]	C19H22N7O6
AcetobacterMNXM11926@c0[c0]	C16H29N2O8PRS
AcetobacterMNXM184@c0[c0]	C3H2O3SR
AcetobacterMNXM10327@c0[c0]	C18H31N2O9PRS
AcetobacterMNXM925@c0[c0]	HSR
AcetobacterMNXM13@e0[e]	CO2
AcetobacterMNXM11358@c0[c0]	C40H78O13P2
AcetobacterMNXM5124@c0[c0]	C40H78O10P
AcetobacterMNXM29@c0[c0]	C2H5NO2
AcetobacterMNXM97@c0[c0]	C9H11NO2
AcetobacterMNXM724778@c0[c0]	C11H14N2O3
AcetobacterMNXM107@c0[c0]	NO2
AcetobacterMNXM15@c0[c0]	H4N
AcetobacterMNXM196@c0[c0]	Fe
AcetobacterMNXM111@c0[c0]	Fe
AcetobacterMNXM4@c0[c0]	O2
AcetobacterMNXM12@c0[c0]	C21H32N7O16P3S
AcetobacterMNXM244@c0[c0]	C3H3O3
AcetobacterMNXM40@c0[c0]	C24H33N7O19P3S
AcetobacterMNXM1458@c0[c0]	C10H10NO5
AcetobacterMNXM89557@c0[c0]	C5H8NO4
AcetobacterMNXM337@c0[c0]	C10H8O6
AcetobacterMNXM37@c0[c0]	C5H10N2O3
AcetobacterMNXM242@c0[c0]	C5H10O5
AcetobacterMNXM41271@c0[c0]	C5H10O5
AcetobacterMNXM377@c0[c0]	C8H7N
AcetobacterMNXM53@c0[c0]	C3H7NO3
AcetobacterMNXM94@c0[c0]	C11H12N2O2
AcetobacterMNXM10370@c0[c0]	C20H35N2O9PRS
AcetobacterMNXM10368@c0[c0]	C20H37N2O9PRS
AcetobacterMNXM522@c0[c0]	C6H11O7PS
AcetobacterMNXM162358@c0[c0]	C6H9O6PS
AcetobacterMNXM1754@c0[c0]	C68H126N2O23P2
AcetobacterMNXM535@c0[c0]	C17H24N3O15P
AcetobacterMNXM1206@c0[c0]	C76H137N2O30P2
AcetobacterMNXM31@c0[c0]	C9H12N3O8P
AcetobacterMNXM1562@c0[c0]	Hg
AcetobacterMNXM3@c0[c0]	C10H12N5O13P3
AcetobacterMNXM1562@e0[e]	Hg
AcetobacterMNXM7@c0[c0]	C10H12N5O10P2
AcetobacterMNXM23@c0[c0]	C3H3O3
AcetobacterMNXM3356@c0[c0]	C13H17O10P
AcetobacterMNXM2561@e0[e]	C13H18O7
AcetobacterMNXM73@c0[c0]	C3H2O6P
AcetobacterMNXM6044@c0[c0]	C11H7O2
AcetobacterMNXM6043@c0[c0]	C11H8O
AcetobacterMNXM11@c0[c0]	HO7P2
AcetobacterMNXM309@c0[c0]	C21H24N6O15P2
AcetobacterMNXM194@c0[c0]	C11H12NO9P
AcetobacterMNXM180@c0[c0]	C9H19NO7PR
AcetobacterMNXM447@c0[c0]	C9H19NO7PR
AcetobacterMNXM7308@c0[c0]	C33H66NO8P
AcetobacterMNXM11399@c0[c0]	C34H64NO10P
AcetobacterMNXM761@e0[e]	C4H5N3O
AcetobacterMNXM606@c0[c0]	C5H9O8P2
AcetobacterMNXM132@c0[c0]	C5H9O7P2
AcetobacterMNXM147674@c0[c0]	C22H42O9P
AcetobacterMNXM598@c0[c0]	C6H14O8P
AcetobacterMNXM900@c0[c0]	C16H29O2
AcetobacterMNXM26095@c0[c0]	C14H25O2SR
AcetobacterMNXM7733@c0[c0]	C25H47N2O9PRS
AcetobacterMNXM266@c0[c0]	C9H12N3O7P
AcetobacterMNXM411@c0[c0]	C9H12N3O10P2
AcetobacterMNXM1183@c0[c0]	C24H39O4
AcetobacterMNXM2379@c0[c0]	C26H42NO5
AcetobacterMNXM8011@c0[c0]	C24H43N2O8PRS
AcetobacterMNXM8010@c0[c0]	C24H45N2O8PRS
AcetobacterMNXM1135@c0[c0]	C6H8N3O7P2
AcetobacterMNXM31161@c0[c0]	C6H9N3O4P
AcetobacterMNXM4508@c0[c0]	C44H75N3O15P2
AcetobacterMNXM92576@c0[c0]	C38H68NO10P
AcetobacterMNXM1762@c0[c0]	C4H6N2O2
AcetobacterMNXM1470@c0[c0]	C4H7N3O
AcetobacterMNXM469@e0[e]	C6H14O6
AcetobacterMNXM1600@c0[c0]	C10H16O
AcetobacterMNXM956@c0[c0]	C10H16
AcetobacterMNXM01@c0[c0]	H
AcetobacterMNXM232@c0[c0]	C49H74O4
AcetobacterMNXM01@e0[e]	H
AcetobacterMNXM191@c0[c0]	C49H76O4
AcetobacterMNXM118@e0[e]	C4H14N2
AcetobacterMNXM162242@c0[c0]	C9H7O3
AcetobacterMNXM20@c0[c0]	C5H4O5
AcetobacterMNXM892@c0[c0]	C3H3O10P2
AcetobacterMNXM261@c0[c0]	C3H4O10P2
AcetobacterMNXM245@c0[c0]	C5H9NO3
AcetobacterMNXM27@e0[e]	Na
AcetobacterMNXM11392@c0[c0]	C40H78O13P2
AcetobacterMNXM66@c0[c0]	C3H7O6P
AcetobacterMNXM8379@c0[c0]	C46H83N3O15P2
AcetobacterMNXM4511@c0[c0]	C40H67N3O15P2
AcetobacterMNXM92580@c0[c0]	C34H60NO10P
AcetobacterMNXM32180@c0[c0]	C38H73O13P2
AcetobacterMNXM3232@c0[c0]	C44H79N3O15P2
AcetobacterMNXM55192@c0[c0]	C163H281N2O89P4
AcetobacterMNXM722710@c0[c0]	C15H22N2O17P2
AcetobacterMNXM17@c0[c0]	C9H11N2O12P2
AcetobacterMNXM55193@c0[c0]	C169H291N2O94P4
AcetobacterMNXM39@c0[c0]	CHO2
AcetobacterMNXM123@c0[c0]	C4H9NO2S
AcetobacterMNXM212@c0[c0]	C10H13N5O4
AcetobacterMNXM19@c0[c0]	C14H20N6O5S
AcetobacterMNXM314@e0[e]	C14H27O2
AcetobacterMNXM314@c0[c0]	C14H27O2
AcetobacterMNXM49@c0[c0]	C10H11N5O13P2S
AcetobacterMNXM287@c0[c0]	C10H12N5O10PS
AcetobacterMNXM12@e0[e]	C21H32N7O16P3S
AcetobacterMNXM2623@c0[c0]	C30H35N9O12
AcetobacterMNXM2563@c0[c0]	C29H33N9O12
AcetobacterMNXM61@c0[c0]	C5H11NO2S
AcetobacterMNXM134@c0[c0]	C6H9N3O2
AcetobacterMNXM21@c0[c0]	C23H34N7O17P3S
AcetobacterMNXM4710@c0[c0]	C8H10N3O3
AcetobacterMNXM78@e0[e]	C6H15N2O2
AcetobacterMNXM91685@c0[c0]	C30H58O13P2
AcetobacterMNXM4507@c0[c0]	C36H63N3O15P2
AcetobacterMNXM175@c0[c0]	C6H12O6
AcetobacterMNXM41@c0[c0]	C6H12O6
AcetobacterMNXM3229@c0[c0]	C15H25N2O8PRS
AcetobacterMNXM2645@c0[c0]	C4H7OSR
AcetobacterMNXM4735@c0[c0]	C10H7NO5
AcetobacterMNXM188@c0[c0]	C7H6NO2
AcetobacterMNXM1022@c0[c0]	C45H60N6O12
AcetobacterMNXM90960@c0[c0]	Co
AcetobacterMNXM90529@c0[c0]	C45H62CoN6O12
AcetobacterMNXM90580@e0[e]	C62H90CoN13O14P
AcetobacterMNXM1509@c0[c0]	C27H36N7O22P3S
AcetobacterMNXM46@c0[c0]	C4H2O5
AcetobacterMNXM417@c0[c0]	C6H10O12P2
AcetobacterMNXM74@c0[c0]	C3H5O6P
AcetobacterMNXM77@c0[c0]	C3H5O6P
AcetobacterMNXM349@c0[c0]	C2H4O2
AcetobacterMNXM222@c0[c0]	C2H3O3
AcetobacterMNXM866@c0[c0]	C11H12NO6P
AcetobacterMNXM2845@c0[c0]	C15H20N5O10P2
AcetobacterMNXM1602@c0[c0]	C7H8O5
AcetobacterMNXM891@c0[c0]	C7H10O5
AcetobacterMNXM435@c0[c0]	C3H6O3
AcetobacterMNXM89612@c0[c0]	C3H8O3
AcetobacterMNXM55@c0[c0]	C3H7NO2S
AcetobacterMNXM89582@c0[c0]	HS
AcetobacterMNXM57907@c0[c0]	C24H39O4
AcetobacterMNXM8677@c0[c0]	C26H42NO5
AcetobacterMNXM89612@e0[e]	C3H8O3
AcetobacterMNXM159@c0[c0]	C4H5O3
AcetobacterMNXM1705@c0[c0]	C14H20N4O8P2S
AcetobacterMNXM163143@c0[c0]	C6H9O4
AcetobacterMNXM256@c0[c0]	C12H16N4O7P2S
AcetobacterMNXM6123@c0[c0]	C9H10FN2O9P
AcetobacterMNXM1993@c0[c0]	C4H3FN2O2
AcetobacterMNXM91@c0[c0]	C5H8O14P3
AcetobacterMNXM9685@c0[c0]	C25H45N2O9PRS
AcetobacterMNXM125@c0[c0]	C10H11N4O8P
AcetobacterMNXM14@c0[c0]	C10H12N5O7P
AcetobacterMNXM34@c0[c0]	C15H25O7P2
AcetobacterMNXM83@c0[c0]	C5H9O7P2
AcetobacterMNXM2473@c0[c0]	C20H33O7P2
AcetobacterMNXM81221@c0[c0]	None
AcetobacterMNXM1663@c0[c0]	None
AcetobacterMNXM722725@c0[c0]	C20H22N7O6
AcetobacterMNXM82@c0[c0]	C16H23N5O16P2
AcetobacterMNXM51@c0[c0]	C10H12N5O14P3
AcetobacterMNXM721@c0[c0]	C6H11O9P
AcetobacterMNXM5129@c0[c0]	C40H78O10P
AcetobacterMNXM6297@c0[c0]	C77H148O17P2
AcetobacterMNXM33@c0[c0]	C27H30N9O15P2
AcetobacterMNXM98@c0[c0]	C4H4O5
AcetobacterMNXM38@c0[c0]	C27H33N9O15P2
AcetobacterMNXM146494@c0[c0]	C17H36NO7P
AcetobacterMNXM368@c0[c0]	C5H14NO6P
AcetobacterMNXM402@c0[c0]	C12H23O2
AcetobacterMNXM117@c0[c0]	CH4N2O
AcetobacterMNXM300@c0[c0]	C3H7NO2
AcetobacterMNXM400@c0[c0]	C4H9N3O2
AcetobacterMNXM31536@c0[c0]	C41H82NO8P
AcetobacterMNXM75116@c0[c0]	C42H81NO10P
AcetobacterMNXM162319@c0[c0]	C8H14NO7PR2
AcetobacterMNXM162490@c0[c0]	C6H8O4R2
AcetobacterMNXM187@c0[c0]	C2H7NO4P
AcetobacterMNXM856@c0[c0]	C58H83CoN16O14P
AcetobacterMNXM90790@c0[c0]	C58H85CoN16O11
AcetobacterMNXM660@c0[c0]	C8H12N
AcetobacterMNXM1953@c0[c0]	C23H33N4O20P2
AcetobacterMNXM331@c0[c0]	C5H8NO4
AcetobacterMNXM955@c0[c0]	C28H39N5O23P2
AcetobacterMNXM237@c0[c0]	C20H21N7O7
AcetobacterMNXM33047@c0[c0]	C25H28N8O10
AcetobacterMNXM13000@c0[c0]	C45H76N7O17P3S
AcetobacterMNXM6358@c0[c0]	C24H45O2
AcetobacterMNXM6465@c0[c0]	C34H52N7O24P2
AcetobacterMNXM78@c0[c0]	C6H15N2O2
AcetobacterMNXM1492@c0[c0]	C4H8NO6P
AcetobacterMNXM1697@c0[c0]	C3H9NO4P
AcetobacterMNXM750@c0[c0]	C8H15O2
AcetobacterMNXM979@c0[c0]	C8H15OSR
AcetobacterMNXM1253@c0[c0]	C13H20N3O8S
AcetobacterMNXM310@c0[c0]	C3H4O2
AcetobacterMNXM57@c0[c0]	C10H16N3O6S
AcetobacterMNXM1745@c0[c0]	C5H6N2O
AcetobacterMNXM1330@c0[c0]	C5H5N2O2
AcetobacterMNXM94@e0[e]	C11H12N2O2
AcetobacterMNXM152@c0[c0]	C10H13N2O11P2
AcetobacterMNXM394@c0[c0]	C10H13N2O14P3
AcetobacterMNXM130@c0[c0]	C30H50O
AcetobacterMNXM292@c0[c0]	C30H50
AcetobacterMNXM142@c0[c0]	C4H9NO3
AcetobacterMNXM75@c0[c0]	C2H4O
AcetobacterMNXM195@c0[c0]	H2
AcetobacterMNXM3508@c0[c0]	C9H13N2O2
AcetobacterMNXM722854@c0[c0]	C10H12N2O4
AcetobacterMNXM11852@c0[c0]	C41H68N7O17P3S
AcetobacterMNXM7404@c0[c0]	C20H37O2
AcetobacterMNXM138@c0[c0]	CH2NO5P
AcetobacterMNXM211@c0[c0]	C6H13N3O3
AcetobacterMNXM146498@c0[c0]	C18H36O9P
AcetobacterMNXM351@c0[c0]	C34H38N4O4
AcetobacterMNXM346@c0[c0]	C34H32N4O4
AcetobacterMNXM8194@c0[c0]	C19H35N2O8PRS
AcetobacterMNXM10449@c0[c0]	C21H37N2O9PRS
AcetobacterMNXM90597@c0[c0]	C20H22O2
AcetobacterMNXM1722@c0[c0]	C35H57O7P2
AcetobacterMNXM552@c0[c0]	C11H7O4
AcetobacterMNXM20@e0[e]	C5H4O5
AcetobacterMNXM8019@c0[c0]	C26H47N2O8PRS
AcetobacterMNXM6644@c0[c0]	C26H49N2O8PRS
AcetobacterMNXM11396@c0[c0]	C36H70O13P2
AcetobacterMNXM8381@c0[c0]	C42H75N3O15P2
AcetobacterMNXM224@c0[c0]	C35H58N7O17P3S
AcetobacterMNXM625@c0[c0]	C10H13N5O3
AcetobacterMNXM935@c0[c0]	C10H12N4O4
AcetobacterMNXM43@c0[c0]	Cl
AcetobacterMNXM43@e0[e]	Cl
AcetobacterMNXM274@c0[c0]	C6H4NO2
AcetobacterMNXM491@c0[c0]	C6H6O24P6
AcetobacterMNXM3146@c0[c0]	C6H7O21P5
AcetobacterMNXM370@c0[c0]	C6H13NO8P
AcetobacterMNXM533@e0[e]	C6H14NO5
AcetobacterMNXM192@c0[c0]	C4H9NO2
AcetobacterMNXM1312@c0[c0]	C5H11N3O2
AcetobacterMNXM3446@c0[c0]	C19H40NO7P
AcetobacterMNXM162233@c0[c0]	C17H25N3O17P2
AcetobacterMNXM47@c0[c0]	C17H25N3O17P2
AcetobacterMNXM15@e0[e]	H4N
AcetobacterMNXM1122@c0[c0]	C2H3N2O3
AcetobacterMNXM3211@c0[c0]	C40H56O4
AcetobacterMNXM583@c0[c0]	C40H56O4
AcetobacterMNXM1334@c0[c0]	C4H8NO6P
AcetobacterMNXM511@c0[c0]	C20H20N7O6
AcetobacterMNXM147678@c0[c0]	C20H40O9P
AcetobacterMNXM13081@c0[c0]	C10H16O
AcetobacterMNXM6454@c0[c0]	C10H15O2
AcetobacterMNXM1384@c0[c0]	C7H9NO8P
AcetobacterMNXM1062@c0[c0]	C7H10NO4
AcetobacterMNXM165@e0[e]	C12H22O11
AcetobacterMNXM1592@c0[c0]	C6H12O4S
AcetobacterMNXM407@c0[c0]	C6H11O7PS
AcetobacterMNXM741@c0[c0]	C6H7N
AcetobacterMNXM421@c0[c0]	C7H6NO2
AcetobacterMNXM23683@c0[c0]	C6H11OSR
AcetobacterMNXM28031@c0[c0]	C8H13O2SR
AcetobacterMNXM198@c0[c0]	C12H22O11
AcetobacterMNXM1020@c0[c0]	C10H17N2O3
AcetobacterMNXM16@c0[c0]	C15H23N6O5S
AcetobacterMNXM162285@c0[c0]	H2S
AcetobacterMNXM304@c0[c0]	C10H15N2O3S
AcetobacterMNXM316@c0[c0]	C10H13N5O3
AcetobacterMNXM93@c0[c0]	C4H2O4
AcetobacterMNXM25@c0[c0]	C4H4O4
AcetobacterMNXM150@c0[c0]	C11H15N5O3S
AcetobacterMNXM2055@c0[c0]	C12H21N3O6
AcetobacterMNXM460@c0[c0]	C3H6O3
AcetobacterMNXM30@c0[c0]	C10H12N5O11P2
AcetobacterMNXM58@c0[c0]	O4S
AcetobacterMNXM8382@c0[c0]	C40H71N3O15P2
AcetobacterMNXM72@c0[c0]	CO2R
AcetobacterMNXM82761@c0[c0]	None
AcetobacterMNXM5935@c0[c0]	None
AcetobacterMNXM78362@c0[c0]	C34H34FeN4O4
AcetobacterMNXM160@c0[c0]	C6H11O9P
AcetobacterMNXM448@c0[c0]	C12H21O14P
AcetobacterMNXM1455@c0[c0]	C12H13NO9P
AcetobacterMNXM323@c0[c0]	HO3S2
AcetobacterMNXM699@c0[c0]	C6H11NO4
AcetobacterMNXM96993@c0[c0]	C6H10N2O2S2R4
AcetobacterMNXM105630@c0[c0]	O3S
AcetobacterMNXM148@c0[c0]	C6H9N2O2S2R4
AcetobacterMNXM26@c0[c0]	C2H3O2
AcetobacterMNXM282@c0[c0]	C2H7NO3S
AcetobacterMNXM70@c0[c0]	C6H15N4O2
AcetobacterMNXM3363@c0[c0]	C3H9N3O3S
AcetobacterMNXM1029@c0[c0]	C3H10NO
AcetobacterMNXM877@c0[c0]	C55H76CoN15O11
AcetobacterMNXM186@c0[c0]	C5H9O8P
AcetobacterMNXM722712@c0[c0]	C5H9O8P
AcetobacterMNXM271@c0[c0]	C7H13O10P
AcetobacterMNXM32@c0[c0]	C3H7NO2
AcetobacterMNXM392@c0[c0]	C3H3O4
AcetobacterMNXM220@c0[c0]	C9H12N3O11P2
AcetobacterMNXM8176@c0[c0]	C18H31N2O8PRS
AcetobacterMNXM8175@c0[c0]	C18H33N2O8PRS
AcetobacterMNXM1653@c0[c0]	C6H11O2
AcetobacterMNXM255@c0[c0]	CH6N
AcetobacterMNXM4737@c0[c0]	C7H15NO
AcetobacterMNXM196@e0[e]	Fe
AcetobacterMNXM100@c0[c0]	C10H17O7P2
AcetobacterMNXM4813@c0[c0]	C12H18N3O7S
AcetobacterMNXM833@c0[c0]	Br
AcetobacterMNXM6694@c0[c0]	C2H3BrO
AcetobacterMNXM722728@c0[c0]	C14H13N6O3
AcetobacterMNXM937@c0[c0]	C7H9N5O2
AcetobacterMNXM236@c0[c0]	C18H35O2
AcetobacterMNXM5481@c0[c0]	C21H42O7P
AcetobacterMNXM323@e0[e]	HO3S2
AcetobacterMNXM1189@c0[c0]	C10H12N5O17P4
AcetobacterMNXM282@e0[e]	C2H7NO3S
AcetobacterMNXM199@c0[c0]	C5H11NO2
AcetobacterMNXM238@c0[c0]	C5H7O3
AcetobacterMNXM1865@c0[c0]	C6H15N2O2
AcetobacterMNXM724515@e0[e]	C8H16NO
AcetobacterMNXM144@c0[c0]	C3H7NO2
AcetobacterMNXM4701@c0[c0]	C5H8NO3
AcetobacterMNXM722781@c0[c0]	C95H152N8O28P2
AcetobacterMNXM88508@c0[c0]	None
AcetobacterMNXM11215@c0[c0]	C36H36O19
AcetobacterMNXM145807@c0[c0]	C27H30O16
AcetobacterMNXM443@c0[c0]	C30H38N7O19P3S
AcetobacterMNXM1015@c0[c0]	C5H9N2O3
AcetobacterMNXM9987@c0[c0]	C4H9NO2
AcetobacterMNXM1137@c0[c0]	C5H4N4O4
AcetobacterMNXM612@c0[c0]	C4H6N4O3
AcetobacterMNXM4278@c0[c0]	C12H17ClN3O7S
AcetobacterMNXM6570@c0[c0]	C2H2Cl2O
AcetobacterMNXM3966@c0[c0]	C9H18N2O4
AcetobacterMNXM1531@c0[c0]	C9H10N2
AcetobacterMNXM1224@c0[c0]	C14H17N2O7P
AcetobacterMNXM474@c0[c0]	C7H11O6
AcetobacterMNXM601@c0[c0]	C14H3N2O8
AcetobacterMNXM478@c0[c0]	C7H9O6
AcetobacterMNXM765@c0[c0]	C14H4N2O8
AcetobacterMNXM422@c0[c0]	C4H10NO
AcetobacterMNXM146499@c0[c0]	C22H42O9P
AcetobacterMNXM394@e0[e]	C10H13N2O14P3
AcetobacterMNXM770@c0[c0]	C5H5O4
AcetobacterMNXM1992@c0[c0]	C5H6NO3
AcetobacterMNXM289@e0[e]	C5H11NO2
AcetobacterMNXM529@c0[c0]	C7H14N2O4
AcetobacterMNXM1246@c0[c0]	C17H22N4O6
AcetobacterMNXM270@c0[c0]	C17H19N4O6
AcetobacterMNXM162770@c0[c0]	C41H78NO8P
AcetobacterMNXM92578@c0[c0]	C42H76NO10P
AcetobacterMNXM1263@c0[c0]	C24H36N7O18P3S
AcetobacterMNXM872@c0[c0]	C3H5O3
AcetobacterMNXM63@c0[c0]	C9H12N3O14P3
AcetobacterMNXM90512@c0[c0]	C31H56O8P
AcetobacterMNXM56168@c0[c0]	C131H232N2O60P3
AcetobacterMNXM75133@c0[c0]	C131H230N2O63P4
AcetobacterMNXM124@e0[e]	C7H22N3
AcetobacterMNXM90341@c0[c0]	C25H38N7O18P3S
AcetobacterMNXM396@c0[c0]	C4H7O3
AcetobacterMNXM1416@c0[c0]	C20H18NO4
AcetobacterMNXM22@c0[c0]	H2O2
AcetobacterMNXM1610@c0[c0]	C20H21NO4
AcetobacterMNXM54163@c0[c0]	C157H271N2O84P4
AcetobacterMNXM4567@c0[c0]	C26H32O9
AcetobacterMNXM4566@c0[c0]	C26H31O8
AcetobacterMNXM713@e0[e]	C3H6NO5S
AcetobacterMNXM713@c0[c0]	C3H6NO5S
AcetobacterMNXM724515@c0[c0]	C8H16NO
AcetobacterMNXM5008@c0[c0]	C9H7NO6
AcetobacterMNXM4381@c0[c0]	C9H8NO5
AcetobacterMNXM92389@c0[c0]	C145H255N2O74P4
AcetobacterMNXM55194@c0[c0]	C151H261N2O79P4
AcetobacterMNXM397@c0[c0]	C9H12N5O13P3
AcetobacterMNXM1168@c0[c0]	C5H10O9P2
AcetobacterMNXM1641@c0[c0]	C14H22N3O17P3
AcetobacterMNXM146503@c0[c0]	C20H40O9P
AcetobacterMNXM8022@c0[c0]	C28H53N2O8PRS
AcetobacterMNXM5742@c0[c0]	C38H65N7O17P3S
AcetobacterMNXM98@e0[e]	C4H4O5
AcetobacterMNXM7861@c0[c0]	C15H24N3O16P2
AcetobacterMNXM9206@c0[c0]	C15H24N3O16P2
AcetobacterMNXM802@c0[c0]	C4H7N2O3
AcetobacterMNXM236@e0[e]	C18H35O2
AcetobacterMNXM326@c0[c0]	C55H89O7P2
AcetobacterMNXM7278@c0[c0]	C30H34NO10
AcetobacterMNXM65002@c0[c0]	C31H35N2O11
AcetobacterMNXM162235@c0[c0]	C6H11O9P
AcetobacterMNXM540@c0[c0]	C6H11O9P
AcetobacterMNXM127@c0[c0]	C6H12O6
AcetobacterMNXM1456@c0[c0]	C6H7N2O5P
AcetobacterMNXM1482@c0[c0]	C6H11N3O4P
AcetobacterMNXM1502@c0[c0]	CH2OR2
AcetobacterMNXM839@c0[c0]	COR2
AcetobacterMNXM16@e0[e]	C15H23N6O5S
AcetobacterMNXM1177@c0[c0]	C4H6NO7P
AcetobacterMNXM42@c0[c0]	C4H6NO4
AcetobacterMNXM90394@c0[c0]	C6H7N2O3
AcetobacterMNXM496@c0[c0]	C6H9N2O4
AcetobacterMNXM683@c0[c0]	C5H10N2O3S
AcetobacterMNXM87@c0[c0]	C15H19N2O18P2
AcetobacterMNXM9653@c0[c0]	C24H45N2O9PRS
AcetobacterMNXM8004@c0[c0]	C24H43N2O8PRS
AcetobacterMNXM2239@c0[c0]	C10H10N2O
AcetobacterMNXM383@c0[c0]	C10H8NO2
AcetobacterMNXM96971@c0[c0]	None
AcetobacterMNXM96055@c0[c0]	C5H8O10P2R
AcetobacterMNXM366@c0[c0]	C8H12N2O5P
AcetobacterMNXM548@c0[c0]	C8H13N2O2
AcetobacterMNXM141@c0[c0]	C20H29N4O16P
AcetobacterMNXM613@c0[c0]	C42H72N2O21R
AcetobacterMNXM162464@c0[c0]	C53H88N3O29R
AcetobacterMNXM1979@c0[c0]	C4H6NO7P
AcetobacterMNXM1213@c0[c0]	C3H7NO5P
AcetobacterMNXM6062@c0[c0]	C22H32N6O13S2
AcetobacterMNXM1178@c0[c0]	C9H15N4O9P
AcetobacterMNXM1532@c0[c0]	C9H13N4O9P
AcetobacterMNXM1231@c0[c0]	CH3NO
AcetobacterMNXM147670@c0[c0]	C17H36NO7P
AcetobacterMNXM969@c0[c0]	C6H13NO8P
AcetobacterMNXM483@c0[c0]	C12H20N2O9PS
AcetobacterMNXM373@c0[c0]	C11H21N2O7PS
AcetobacterMNXM121@c0[c0]	C9H11N2O15P3
AcetobacterMNXM10616@c0[c0]	C7H17Cl2N2O3P
AcetobacterMNXM2968@c0[c0]	C7H15Cl2N2O3P
AcetobacterMNXM8218@c0[c0]	C22H41N2O8PRS
AcetobacterMNXM9655@c0[c0]	C24H43N2O9PRS
AcetobacterMNXM291@c0[c0]	C2O4
AcetobacterMNXM69@c0[c0]	C2HO3
AcetobacterMNXM565@c0[c0]	C14H14N5O11P
AcetobacterMNXM617@e0[e]	C19H17N7O6
AcetobacterMNXM617@c0[c0]	C19H17N7O6
AcetobacterMNXM10397@c0[c0]	C30H28N3O7S
AcetobacterMNXM4477@c0[c0]	C20H14O2
AcetobacterMNXM405@c0[c0]	C5H9NO3
AcetobacterMNXM554@c0[c0]	C10H13N2O4
AcetobacterMNXM4239@c0[c0]	C10H7NO3
AcetobacterMNXM9635@c0[c0]	C20H23N4O9S
AcetobacterMNXM902@c0[c0]	C4H4NO3
AcetobacterMNXM4663@c0[c0]	C4H3NO2
AcetobacterMNXM91047@c0[c0]	C19H36O7P
AcetobacterMNXM3907@c0[c0]	C17H27NO13R
AcetobacterMNXM4462@c0[c0]	C28H43N2O21R
AcetobacterMNXM251@c0[c0]	C55H89O4P
AcetobacterMNXM89795@c0[c0]	C15H22N2O17P2
AcetobacterMNXM2633@c0[c0]	C61H100O12P2
AcetobacterMNXM80@c0[c0]	C9H11N2O9P
AcetobacterMNXM457@c0[c0]	C5H12NO
AcetobacterMNXM289@c0[c0]	C5H11NO2
AcetobacterMNXM1351@c0[c0]	C15H19N5O20P4
AcetobacterMNXM1515@c0[c0]	C15H19N5O14P2
AcetobacterMNXM48596@c0[c0]	C15H21N5O14P2
AcetobacterMNXM41@e0[e]	C6H12O6
AcetobacterMNXM4509@c0[c0]	C48H83N3O15P2
AcetobacterMNXM60@c0[c0]	CHO3
AcetobacterMNXM150873@c0[c0]	C3H5ClO
AcetobacterMNXM5312@c0[c0]	C3H3ClO
AcetobacterMNXM151@c0[c0]	C20H30N6O12S2
AcetobacterMNXM1489@c0[c0]	C12H13NO9P
AcetobacterMNXM11814@e0[e]	C6H13O3S
AcetobacterMNXM11814@c0[c0]	C6H13O3S
AcetobacterMNXM409@c0[c0]	C6H9O6PS
AcetobacterMNXM494@c0[c0]	C6H10O3S
AcetobacterMNXM93@e0[e]	C4H2O4
AcetobacterMNXM91053@c0[c0]	C17H32O7P
AcetobacterMNXM83847@c0[c0]	CO2R
AcetobacterMNXM653@c0[c0]	Mg
AcetobacterMNXM653@e0[e]	Mg
AcetobacterMNXM519@c0[c0]	C10H10N2O11P
AcetobacterMNXM844@c0[c0]	C16H31OSR
AcetobacterMNXM88@c0[c0]	C37H62N7O17P3S
AcetobacterMNXM174@e0[e]	C5H4N4O2
AcetobacterMNXM3403@c0[c0]	C15H24
AcetobacterMNXM1268@c0[c0]	C4H8O2
AcetobacterMNXM529@e0[e]	C7H14N2O4
AcetobacterMNXM233@c0[c0]	C25H38N7O17P3S
AcetobacterMNXM470@c0[c0]	C25H38N7O17P3S
AcetobacterMNXM145@c0[c0]	C5H9O8P
AcetobacterMNXM325@c0[c0]	C6H10O10P
AcetobacterMNXM4972@c0[c0]	C11H8O
AcetobacterMNXM4910@c0[c0]	C11H10O
AcetobacterMNXM6529@c0[c0]	C22H33O2
AcetobacterMNXM97364@c0[c0]	C43H64N7O17P3S
AcetobacterMNXM465@c0[c0]	C5H6N2O5
AcetobacterMNXM1408@c0[c0]	C15H21N5O15P2
AcetobacterMNXM1422@c0[c0]	C6H9N2O6P
AcetobacterMNXM365@c0[c0]	C9H13N4O8P
AcetobacterMNXM1545@c0[c0]	C2H5N3O2
AcetobacterMNXM1269@c0[c0]	C2H3OSR
AcetobacterMNXM1223@c0[c0]	C4H5O2SR
AcetobacterMNXM404@c0[c0]	C6H9O3
AcetobacterMNXM128@e0[e]	Ca
AcetobacterMNXM128@c0[c0]	Ca
AcetobacterMNXM6580@c0[c0]	C37H72O8P
AcetobacterMNXM12236@e0[e]	C46H64O2
AcetobacterMNXM12236@c0[c0]	C46H64O2
AcetobacterMNXM318@c0[c0]	C20H23N7O6
AcetobacterMNXM168@c0[c0]	C5H5N5
AcetobacterMNXM402@e0[e]	C12H23O2
AcetobacterMNXM119@c0[c0]	C17H18N4O9P
AcetobacterMNXM91147@c0[c0]	C45H62CoN6O12
AcetobacterMNXM208@c0[c0]	C17H21N4O9P
AcetobacterMNXM5461@c0[c0]	C15H30O7P
AcetobacterMNXM1737@c0[c0]	C5H8O5
AcetobacterMNXM2113@c0[c0]	C5H9O6
AcetobacterMNXM759@c0[c0]	C4H8NO7P
AcetobacterMNXM4692@c0[c0]	C3H7NO
AcetobacterMNXM796@c0[c0]	C2H8N
AcetobacterMNXM10219@c0[c0]	C18H31N2O9PRS
AcetobacterMNXM10217@c0[c0]	C18H33N2O9PRS
AcetobacterMNXM820@c0[c0]	C8H12NO6
AcetobacterMNXM1333@c0[c0]	C63H103NO12P2
AcetobacterMNXM722740@c0[c0]	C17H25N3O17P2
AcetobacterMNXM2843@c0[c0]	C71H116N2O17P2
AcetobacterMNXM7294@c0[c0]	C39H78NO8P
AcetobacterMNXM11359@c0[c0]	C40H76NO10P
AcetobacterMNXM12593@c0[c0]	C36H36O18
AcetobacterMNXM91262@c0[c0]	C27H30O15
AcetobacterMNXM436@c0[c0]	C10H12N5O10P2
AcetobacterMNXM139@c0[c0]	C20H33O7P2
AcetobacterMNXM1788@c0[c0]	C40H65O7P2
AcetobacterMNXM11394@c0[c0]	C38H74O13P2
AcetobacterMNXM8380@c0[c0]	C44H79N3O15P2
AcetobacterMNXM97@e0[e]	C9H11NO2
AcetobacterMNXM1322@c0[c0]	C36H40N4O8
AcetobacterMNXM1123@c0[c0]	C40H36N4O16
AcetobacterMNXM2394@c0[c0]	C12H21O14P
AcetobacterMNXM275@c0[c0]	C3H4O7P
AcetobacterMNXM213@c0[c0]	C5H4N4O
AcetobacterMNXM334@c0[c0]	C10H12N4O5
AcetobacterMNXM158@c0[c0]	C4H4N2O2
AcetobacterMNXM158@e0[e]	C4H4N2O2
AcetobacterMNXM257@c0[c0]	C10H13N2O8P
AcetobacterMNXM205@c0[c0]	C8H12NO2
AcetobacterMNXM279@c0[c0]	C9H11NO4
AcetobacterMNXM348@e0[e]	C5H10O5
AcetobacterMNXM622@c0[c0]	C5H9O7P
AcetobacterMNXM277@c0[c0]	CHOR
AcetobacterMNXM832@c0[c0]	CH3OR
AcetobacterMNXM285@c0[c0]	C3H5O3
AcetobacterMNXM45856@c0[c0]	C48H87N3O15P2
AcetobacterMNXM51279@c0[c0]	C39H75O8P
AcetobacterMNXM178@c0[c0]	None
AcetobacterMNXM169@c0[c0]	None
AcetobacterMNXM612@e0[e]	C4H6N4O3
AcetobacterMNXM174@c0[c0]	C5H4N4O2
AcetobacterMNXM687@c0[c0]	C10H12N4O6
AcetobacterMNXM126@c0[c0]	C3H4O7P
AcetobacterMNXM90960@e0[e]	Co
AcetobacterMNXM47346@c0[c0]	C11H19N4O10P2
AcetobacterMNXM1692@c0[c0]	C2H8NO3P
AcetobacterMNXM45@c0[c0]	C10H11N5O10P2
AcetobacterMNXM361@c0[c0]	C4H7NO3
AcetobacterMNXM90510@c0[c0]	C35H64O8P
AcetobacterMNXM8147@c0[c0]	C18H33N2O8PRS
AcetobacterMNXM429@c0[c0]	C6H9O9P
AcetobacterMNXM506@c0[c0]	C4H6N2O2
AcetobacterMNXM564@c0[c0]	C14H27OSR
AcetobacterMNXM4345@c0[c0]	C16H29O2SR
AcetobacterMNXM11326@c0[c0]	C36H36O19
AcetobacterMNXM146142@c0[c0]	C27H30O17
AcetobacterMNXM264@c0[c0]	C30H38N7O18P3S
AcetobacterMNXM65309@c0[c0]	CO2R
AcetobacterMNXM5480@c0[c0]	C21H40O7P
AcetobacterMNXM3941@c0[c0]	C12H21N4O11P2
AcetobacterMNXM1491@c0[c0]	C3H9NO4P
AcetobacterMNXM1485@e0[e]	CH3O3S
AcetobacterMNXM1485@c0[c0]	CH3O3S
AcetobacterMNXM2074@c0[c0]	C2H2O6P
AcetobacterMNXM11395@c0[c0]	C38H72NO10P
AcetobacterMNXM4027@c0[c0]	C5H8NO7P
AcetobacterMNXM1214@c0[c0]	C3H3O3S
AcetobacterMNXM254@c0[c0]	CHN
AcetobacterMNXM762@c0[c0]	CNS
AcetobacterMNXM90126@c0[c0]	C6H13O9P
AcetobacterMNXM615@e0[e]	C6H14O6
AcetobacterMNXM9132@c0[c0]	C26H44NO6S
AcetobacterMNXM1199@c0[c0]	C43H75N3O20P2
AcetobacterMNXM1839@c0[c0]	C34H64NO12P
AcetobacterMNXM2@e0[e]	H2O
AcetobacterMNXM1630@e0[e]	C2H5O4S
AcetobacterMNXM1630@c0[c0]	C2H5O4S
AcetobacterMNXM11393@c0[c0]	C40H76NO10P
AcetobacterMNXM147673@c0[c0]	C18H36O9P
AcetobacterMNXM355@c0[c0]	C11H14N2O8P
AcetobacterMNXM761@c0[c0]	C4H5N3O
AcetobacterMNXM4547@c0[c0]	C4H9O7P
AcetobacterMNXM3592@c0[c0]	C4H10O4
AcetobacterMNXM8015@c0[c0]	C26H47N2O8PRS
AcetobacterMNXM6636@c0[c0]	C26H49N2O8PRS
AcetobacterMNXM1080@c0[c0]	C6H8O8
AcetobacterMNXM854@c0[c0]	C6H6O7
AcetobacterMNXM344@e0[e]	C10H12N5O13P3
AcetobacterMNXM344@c0[c0]	C10H12N5O13P3
AcetobacterMNXM2847@c0[c0]	C52H77O3
AcetobacterMNXM164@c0[c0]	C7H5O3
AcetobacterMNXM968@c0[c0]	C45H73O7P2
AcetobacterMNXM6214@c0[c0]	C10H15O2
AcetobacterMNXM3397@c0[c0]	C10H16O
AcetobacterMNXM393@c0[c0]	C6H13O9P
AcetobacterMNXM92@c0[c0]	C25H35N7O19P3S
AcetobacterMNXM541@c0[c0]	C3H2O7P
AcetobacterMNXM1883@c0[c0]	C8H5O3
AcetobacterMNXM1245@c0[c0]	C8H4O4
AcetobacterMNXM223@c0[c0]	C51H74O2
AcetobacterMNXM509@c0[c0]	C51H72O2
AcetobacterMNXM90886@c0[c0]	None
AcetobacterMNXM89752@c0[c0]	None
AcetobacterMNXM8016@c0[c0]	C25H45N2O8PRS
AcetobacterMNXM6637@c0[c0]	C25H47N2O8PRS
AcetobacterMNXM207@e0[e]	NO3
AcetobacterMNXM207@c0[c0]	NO3
AcetobacterMNXM3509@c0[c0]	C5H7N3O
AcetobacterMNXM386@c0[c0]	C5H6N2O2
AcetobacterMNXM218@c0[c0]	C2H8NO
AcetobacterMNXM218@e0[e]	C2H8NO
AcetobacterMNXM4298@c0[c0]	C11H7O2
AcetobacterMNXM1277@c0[c0]	C8H17NOS2
AcetobacterMNXM3710@c0[c0]	C12H20NO4S2
AcetobacterMNXM131@c0[c0]	C6H5O7
AcetobacterMNXM62524@e0[e]	None
AcetobacterMNXM161@c0[c0]	C8H8NO6P
AcetobacterMNXM311@c0[c0]	C8H9NO3
AcetobacterMNXM4428@c0[c0]	C2H5NO
AcetobacterMNXM162891@c0[c0]	C6H11O4
AcetobacterMNXM439@c0[c0]	C6H9O3
AcetobacterMNXM11@e0[e]	HO7P2
AcetobacterMNXM1@e0[e]	H
AcetobacterMNXM229@c0[c0]	C5H13NO4P
AcetobacterMNXM96425@c0[c0]	C4H6NO2R3
AcetobacterMNXM354@c0[c0]	C24H48N2O6PR
AcetobacterMNXM95@e0[e]	K
AcetobacterMNXM390@e0[e]	C6H12O6
AcetobacterMNXM4010@c0[c0]	C6H10N3O
AcetobacterMNXM114@c0[c0]	C5H9NO2
AcetobacterMNXM1617@c0[c0]	C5H6NO2
AcetobacterMNXM89661@c0[c0]	C6H5O7
AcetobacterMNXM89955@c0[c0]	C25H35N7O19P3S
AcetobacterMNXM86@c0[c0]	C24H36N7O17P3S
AcetobacterMNXM113@c0[c0]	C10H12N5O8P
AcetobacterMNXM90703@c0[c0]	C72H102CoN18O17P
AcetobacterMNXM1105@c0[c0]	C68H95CoN21O21P2
AcetobacterMNXM1539@c0[c0]	C14H18N2O4
AcetobacterMNXM427@c0[c0]	C6H11O9P
AcetobacterMNXM10448@c0[c0]	C22H39N2O9PRS
AcetobacterMNXM10446@c0[c0]	C22H41N2O9PRS
AcetobacterMNXM3511@c0[c0]	C5H6NO3
AcetobacterMNXM23766@c0[c0]	C19H33N2O8PRS
AcetobacterMNXM2142@c0[c0]	CNR
AcetobacterMNXM3350@c0[c0]	C10H15N3O6SR
AcetobacterMNXM147672@c0[c0]	C19H38NO7P
AcetobacterMNXM162980@c0[c0]	C29H58NO8P
AcetobacterMNXM92575@c0[c0]	C30H56NO10P
AcetobacterMNXM374@c0[c0]	C10H12N5O9P2
AcetobacterMNXM390@c0[c0]	C6H12O6
AcetobacterMNXM1707@c0[c0]	C47H72O2
AcetobacterMNXM1903@c0[c0]	C47H70O3
AcetobacterMNXM8023@c0[c0]	C27H51N2O8PRS
AcetobacterMNXM5746@c0[c0]	C37H63N7O17P3S
AcetobacterMNXM7343@e0[e]	C2H5O3S
AcetobacterMNXM7295@c0[c0]	C35H70NO8P
AcetobacterMNXM11361@c0[c0]	C36H68NO10P
AcetobacterMNXM124@c0[c0]	C7H22N3
AcetobacterMNXM140@c0[c0]	C6H13NO2
AcetobacterMNXM147@c0[c0]	C4H8N2O3
AcetobacterMNXM149@c0[c0]	Zn
AcetobacterMNXM2178@c0[c0]	C50H70O2
AcetobacterMNXM2255@c0[c0]	Mn
AcetobacterMNXM231@c0[c0]	C6H13NO2
AcetobacterMNXM286@c0[c0]	C10H12N5O12P3
AcetobacterMNXM360@c0[c0]	C9H12N3O13P3
AcetobacterMNXM47647@c0[c0]	C176H303N2O100P4
AcetobacterMNXM51417@c0[c0]	None
AcetobacterMNXM6175@c0[c0]	C77H148O17P2
AcetobacterMNXM632@c0[c0]	Cu
AcetobacterMNXM6440@c0[c0]	C81H156O17P2
AcetobacterMNXM7305@c0[c0]	C39H78NO8P
AcetobacterMNXM75102@c0[c0]	C42H82O10P
AcetobacterMNXM76@c0[c0]	C9H11NO3
AcetobacterMNXM7630@c0[c0]	C80H125N16O42R
AcetobacterMNXM78334@c0[c0]	None
AcetobacterMNXM81014@c0[c0]	None
AcetobacterMNXM82173@c0[c0]	C42H36FeN4O16
AcetobacterMNXM95@c0[c0]	K
AcetobacterBIOMASS@c0[c0]	None
AcetobacterMNXM2214@c0[c0]	HOR
AcetobacterMNXM5258@c0[c0]	C40H63N8O21R
AcetobacterMNXM90619@c0[c0]	C48H73CoN11O8
AcetobacterMNXM729@c0[c0]	C50H85N3O26R
AcetobacterMNXM44103@c0[c0]	C61H101N4O34R
AcetobacterMNXM611@c0[c0]	C7H7O5
AcetobacterMNXM602@c0[c0]	C7H9O5
AcetobacterMNXM1281@c0[c0]	C6H12N3O
AcetobacterMNXM916@c0[c0]	C6H11NO3
AcetobacterMNXM911@c0[c0]	C6H9NO2
AcetobacterMNXM1067@c0[c0]	C30H49O7P2
AcetobacterMNXM1376@c0[c0]	C16H24N2O16P2
AcetobacterMNXM451@c0[c0]	C16H22N2O15P2
AcetobacterMNXM1886@c0[c0]	C46H70O
AcetobacterMNXM1635@c0[c0]	C46H70O2
AcetobacterMNXM1004@c0[c0]	C12H21O14P
AcetobacterMNXM167@e0[e]	C12H22O11
AcetobacterMNXM167@c0[c0]	C12H22O11
AcetobacterMNXM6568@c0[c0]	C18H32O16
AcetobacterMNXM722829@c0[c0]	C9H13N5O3
AcetobacterMNXM722714@c0[c0]	C9H15N5O3
AcetobacterMNXM58984@c0[c0]	C139H241N2O70P4
AcetobacterMNXM899@c0[c0]	C16H24N2O15P2
AcetobacterMNXM26616@c0[c0]	C10H17O2SR
AcetobacterMNXM9@e0[e]	HO4P
AcetobacterMNXM11398@c0[c0]	C34H66O13P2
AcetobacterMNXM90440@c0[c0]	C48H72O3
AcetobacterMNXM410@c0[c0]	C36H40N4O8
AcetobacterMNXM414@c0[c0]	C40H36N4O16
AcetobacterMNXM320@c0[c0]	C6H6O
AcetobacterMNXM8263@c0[c0]	C8H13N2O5
AcetobacterMNXM644@c0[c0]	C7H14N2O4
AcetobacterMNXM482@c0[c0]	C30H50O
AcetobacterMNXM1034@c0[c0]	C25H38N7O18P3S
AcetobacterMNXM4512@c0[c0]	C40H71N3O15P2
AcetobacterMNXM92581@c0[c0]	C34H64NO10P
AcetobacterMNXM172@c0[c0]	C4H5O3
AcetobacterMNXM806@c0[c0]	C10H13N2
AcetobacterMNXM989@c0[c0]	C8H13O8
AcetobacterMNXM303@c0[c0]	C2H6O
AcetobacterMNXM9860@c0[c0]	C16H29N2O8PRS
AcetobacterMNXM569@c0[c0]	C26H40N7O17P3S
AcetobacterMNXM182@e0[e]	C6H12O6
AcetobacterMNXM734@c0[c0]	C5H9O4
AcetobacterMNXM75104@c0[c0]	C42H81O13P2
AcetobacterMNXM4232@c0[c0]	C15H29O7P
AcetobacterMNXM4995@c0[c0]	C3H4O6S
AcetobacterMNXM40496@c0[c0]	C9H14N4O3
AcetobacterMNXM722743@c0[c0]	C10H17N4O6
AcetobacterMNXM1138@c0[c0]	C27H48O3
AcetobacterMNXM1174@c0[c0]	C27H46O3
AcetobacterMNXM1805@c0[c0]	C5H5N4O5
AcetobacterMNXM114184@c0[c0]	C4H6N4O3
AcetobacterMNXM286@e0[e]	C10H12N5O12P3
AcetobacterMNXM189@c0[c0]	C3H5O4
AcetobacterMNXM8670@c0[c0]	C7H12N2O3
AcetobacterMNXM1949@e0[e]	C2H2O5S
AcetobacterMNXM2389@c0[c0]	C16H11O8
AcetobacterMNXM2733@c0[c0]	C17H13O8
AcetobacterMNXM5655@c0[c0]	C18H26N5O6R2S
AcetobacterMNXM96075@c0[c0]	C17H27N5O4R2S
AcetobacterMNXM817@c0[c0]	C7H14N2O3
AcetobacterMNXM811@c0[c0]	C40H65O7P2
AcetobacterMNXM558@c0[c0]	C50H72O2
AcetobacterMNXM772@c0[c0]	C5H8N2O2
AcetobacterMNXM10423@c0[c0]	C20H35N2O9PRS
AcetobacterMNXM10422@c0[c0]	C20H37N2O9PRS
AcetobacterMNXM55276@c0[c0]	C7H13N3O4
AcetobacterMNXM5236@c0[c0]	C5H4NO5R
AcetobacterMNXM8149@c0[c0]	C18H31N2O8PRS
AcetobacterMNXM1837@c0[c0]	C7H14N2O4Se
AcetobacterMNXM2562@c0[c0]	C4H9NO2Se
AcetobacterMNXM341@c0[c0]	C6H11O7
AcetobacterMNXM582@c0[c0]	C6H9O7
AcetobacterMNXM2063@c0[c0]	C6H11O9P
AcetobacterMNXM44@c0[c0]	C22H31N7O17P3SR
AcetobacterMNXM28221@c0[c0]	C10H17OSR
AcetobacterMNXM1473@c0[c0]	C10H19OSR
AcetobacterMNXM76@e0[e]	C9H11NO3
AcetobacterMNXM11397@c0[c0]	C36H68NO10P
AcetobacterMNXM252@c0[c0]	C5H5N2O4
AcetobacterMNXM28933@c0[c0]	C12H21O2SR
AcetobacterMNXM503@c0[c0]	C10H8O6
AcetobacterMNXM153@c0[c0]	C9H7O4
AcetobacterMNXM7607@c0[c0]	C29H55N2O8PRS
AcetobacterMNXM272@c0[c0]	C39H66N7O17P3S
AcetobacterMNXM8377@c0[c0]	C46H83N3O15P2
AcetobacterMNXM6573@c0[c0]	C37H72O8P
AcetobacterMNXM8671@c0[c0]	C11H14N2O4
AcetobacterMNXM91072@c0[c0]	C48H71O4
AcetobacterMNXM146496@c0[c0]	C23H46NO7P
AcetobacterMNXM632@e0[e]	Cu
AcetobacterMNXM42654@e0[e]	C5H11AsO2
AcetobacterMNXM857@c0[c0]	C17H25N5O16P2
AcetobacterMNXM946@c0[c0]	C110H196N2O39P2
AcetobacterMNXM2680@c0[c0]	C117H208N2O45P2
AcetobacterMNXM547@c0[c0]	C40H38N4O17
AcetobacterMNXM17312@c0[c0]	C35H67O8P
AcetobacterMNXM8148@c0[c0]	C17H31N2O8PRS
AcetobacterMNXM10369@c0[c0]	C19H33N2O9PRS
AcetobacterMNXM5618@c0[c0]	C78H127N5O47R
AcetobacterMNXM3909@c0[c0]	C89H143N6O55R
AcetobacterMNXM108@c0[c0]	C16H31O2
AcetobacterMNXM6600@c0[c0]	C21H44NO7P
AcetobacterMNXM40495@c0[c0]	C8H15N3O4
AcetobacterMNXM114@e0[e]	C5H9NO2
AcetobacterMNXM6582@c0[c0]	C33H64O8P
AcetobacterMNXM348@c0[c0]	C5H10O5
AcetobacterMNXM7192@e0[e]	C62H88CoN13O14P
AcetobacterMNXM508@c0[c0]	C6H11O9P
AcetobacterMNXM75132@c0[c0]	C124H220N2O54P3
AcetobacterMNXM835@c0[c0]	C6H10O
AcetobacterMNXM2010@c0[c0]	C6H14N
AcetobacterMNXM321@c0[c0]	C14H24N6O3S
AcetobacterMNXM1706@c0[c0]	C7H8O4
AcetobacterMNXM985@c0[c0]	C7H10O5
AcetobacterMNXM8664@c0[c0]	C6H11N3O4
AcetobacterMNXM265@c0[c0]	C2O3R
AcetobacterMNXM89588@c0[c0]	C6H11O9P
AcetobacterMNXM27@c0[c0]	Na
AcetobacterMNXM55287@c0[c0]	C7H14N2O3S
AcetobacterMNXM449@c0[c0]	C11H19N4O11P2
AcetobacterMNXM567@c0[c0]	C6H10O7P
AcetobacterMNXM333@c0[c0]	C6H11O4
AcetobacterMNXM1184@c0[c0]	C5H9O8P
AcetobacterMNXM722774@c0[c0]	C8H12O11P
AcetobacterMNXM1051@c0[c0]	C11H18N3O7S
AcetobacterMNXM952@c0[c0]	C11H16N3O7S
AcetobacterMNXM2806@c0[c0]	C12H15O10P
AcetobacterMNXM2683@e0[e]	C12H16O7
AcetobacterMNXM415@c0[c0]	C9H15NO8P
AcetobacterMNXM339@c0[c0]	C6H10O6
AcetobacterMNXM2053@c0[c0]	C4H9NO2
AcetobacterMNXM305@c0[c0]	C4H5O3
AcetobacterMNXM90511@c0[c0]	C39H72O8P
AcetobacterMNXM4505@e0[e]	Cd
AcetobacterMNXM555@c0[c0]	C7H3NO4
AcetobacterMNXM8271@c0[c0]	C20H33O2
AcetobacterMNXM6497@c0[c0]	C41H64N7O17P3S
AcetobacterMNXM635@c0[c0]	C5H10N3
AcetobacterMNXM1563@c0[c0]	C11H12NO8
AcetobacterMNXM480@c0[c0]	C7H7NO4
AcetobacterMNXM1295@c0[c0]	C20H32O
AcetobacterMNXM3100@c0[c0]	C20H32O2
AcetobacterMNXM730@c0[c0]	C7H9NO5
AcetobacterMNXM8220@c0[c0]	C22H39N2O8PRS
AcetobacterMNXM722733@c0[c0]	C20H28N3O19P2
AcetobacterMNXM75103@c0[c0]	C38H69O13P2
AcetobacterMNXM2255@e0[e]	Mn
AcetobacterMNXM471@c0[c0]	C26H40N7O17P3S
AcetobacterMNXM1488@c0[c0]	C11H16N2O7
AcetobacterMNXM3382@c0[c0]	C5H9O2
AcetobacterMNXM4081@c0[c0]	C5H11NO
AcetobacterMNXM24297@c0[c0]	C14H25OSR
AcetobacterMNXM4089@c0[c0]	C9H18N3O2R2
AcetobacterMNXM4790@c0[c0]	C10H20N3O2R2
AcetobacterMNXM2573@c0[c0]	C18H33OSR
AcetobacterMNXM6439@c0[c0]	C18H35ORS
AcetobacterMNXM454@c0[c0]	C8H10NO6P
AcetobacterMNXM47994@c0[c0]	C3H3O9P2
AcetobacterMNXM8210@c0[c0]	C20H35N2O8PRS
AcetobacterMNXM15786@c0[c0]	C9H18N2O3
AcetobacterMNXM103@c0[c0]	C27H46O
AcetobacterMNXM777@c0[c0]	C28H45O2R
AcetobacterMNXM722761@c0[c0]	C7H13O10P
AcetobacterMNXM1736@c0[c0]	C7H12O13P2
AcetobacterMNXM259@c0[c0]	C5H5N5O
AcetobacterMNXM1849@c0[c0]	C21H22NO4
AcetobacterMNXM3369@c0[c0]	C21H25NO4
AcetobacterMNXM5741@c0[c0]	C38H65N7O17P3S
AcetobacterMNXM9620@c0[c0]	C20H40O7P
AcetobacterMNXM10474@c0[c0]	C22H41N2O9PRS
AcetobacterMNXM8226@c0[c0]	C22H39N2O8PRS
AcetobacterMNXM1945@c0[c0]	C37H70NO8P
AcetobacterMNXM1397@c0[c0]	C15H21N5O15P2
AcetobacterMNXM19009@c0[c0]	HPb
AcetobacterMNXM19009@e0[e]	HPb
AcetobacterMNXM1558@c0[c0]	C10H16O
AcetobacterMNXM5766@c0[c0]	C10H15O2
AcetobacterMNXM295@c0[c0]	C5H9O8P
AcetobacterMNXM58@e0[e]	O4S
AcetobacterMNXM1854@c0[c0]	C18H30N2O13S
AcetobacterMNXM56@c0[c0]	CH2O
AcetobacterMNXM590@c0[c0]	C17H30N2O12S
AcetobacterMNXM97151@c0[c0]	C8H16N3O2R2
AcetobacterMNXM4528@c0[c0]	C10H17O2
AcetobacterMNXM5387@c0[c0]	C10H18O
AcetobacterMNXM1024@c0[c0]	C8H15NOS2
AcetobacterMNXM3480@c0[c0]	C16H21N4O10P2S
AcetobacterMNXM9168@c0[c0]	C29H53N2O8PRS
AcetobacterMNXM1569@c0[c0]	C68H127N2O20P
AcetobacterMNXM9670@c0[c0]	C24H45N2O9PRS
AcetobacterMNXM2158@c0[c0]	C15H22N2O17P2
AcetobacterMNXM401@c0[c0]	C10H13N5O5
AcetobacterMNXM12906@c0[c0]	C12H18Cl2N3O7S
AcetobacterMNXM5432@c0[c0]	C2H2Cl2O
AcetobacterMNXM572@c0[c0]	C9H11N2O11P2
AcetobacterMNXM8868@c0[c0]	C8H15N2O3S
AcetobacterMNXM5@e0[e]	C21H25N7O17P3
AcetobacterMNXM418@c0[c0]	C5H9NO4
AcetobacterMNXM1626@c0[c0]	C5H11O7P
AcetobacterMNXM90003@c0[c0]	C5H11NO7P
AcetobacterMNXM463@c0[c0]	C7H14N2O8P
AcetobacterMNXM1967@c0[c0]	C4H8O2
AcetobacterMNXM3413@c0[c0]	C4H10O2
AcetobacterMNXM452@c0[c0]	C9H11N2O14P3
AcetobacterMNXM9634@c0[c0]	C20H23N4O9S
AcetobacterMNXM1514@c0[c0]	C4H4O8P
AcetobacterMNXM149@e0[e]	Zn
AcetobacterMNXM234@c0[c0]	C9H11N2O8P
AcetobacterMNXM298@c0[c0]	C10H11N4O9P
AcetobacterMNXM6125@c0[c0]	C10H9NO3
AcetobacterMNXM6882@c0[c0]	C10H11NO3
AcetobacterMNXM2773@c0[c0]	C9H14N5O14P3
AcetobacterMNXM4269@c0[c0]	None
AcetobacterMNXM6608@c0[c0]	C24H46O9P
AcetobacterMNXM4489@c0[c0]	C10H17N3O2S
AcetobacterMNXM1287@c0[c0]	C6H7NO5
AcetobacterMNXM1392@c0[c0]	C20H21N7O7
AcetobacterMNXM156@c0[c0]	C3H7NO2
AcetobacterMNXM669@c0[c0]	C6H12N2O3
AcetobacterMNXM357@c0[c0]	C10H13N2O
AcetobacterMNXM722724@c0[c0]	C11H12N2O3
AcetobacterMNXM25@e0[e]	C4H4O4
AcetobacterMNXM6560@c0[c0]	C10H18O
AcetobacterMNXM1954@c0[c0]	C41H61N9O28P2
AcetobacterMNXM2264@c0[c0]	C87H139N7O23P2
AcetobacterMNXM9694@c0[c0]	C26H49N2O9PRS
AcetobacterMNXM998@c0[c0]	None
AcetobacterMNXM6216@c0[c0]	C3H3ClO
AcetobacterMNXM5676@c0[c0]	C3H5ClO
AcetobacterMNXM9603@c0[c0]	C20H40O7P
AcetobacterMNXM107505@c0[c0]	C7H8O2
AcetobacterMNXM960@c0[c0]	C6H8NO4PS
AcetobacterMNXM4505@c0[c0]	Cd
AcetobacterMNXM9700@c0[c0]	C28H51N2O9PRS
AcetobacterMNXM9698@c0[c0]	C28H53N2O9PRS
AcetobacterMNXM216@c0[c0]	C6H6N2O
AcetobacterMNXM3149@c0[c0]	C10H11N5O7P
AcetobacterMNXM2183@c0[c0]	C10H12N5O8P
AcetobacterMNXM723207@c0[c0]	C12H18N5O9P
AcetobacterMNXM1446@c0[c0]	C35H51N7O26P2
AcetobacterMNXM4815@c0[c0]	C10H19NO2S2
AcetobacterMNXM481@c0[c0]	C21H33N7O13P2S
AcetobacterMNXM105@c0[c0]	C6H12O6
AcetobacterMNXM901@c0[c0]	C5H9O8P
AcetobacterMNXM5723@c0[c0]	C23H43N2O8PRS
AcetobacterMNXM7192@c0[c0]	C62H88CoN13O14P
AcetobacterMNXM90163@e0[e]	C62H90CoN13O14P
AcetobacterMNXM10148@c0[c0]	C30H28N3O7S
AcetobacterMNXM7104@c0[c0]	C20H12O
AcetobacterMNXM11360@c0[c0]	C36H70O13P2
AcetobacterMNXM8378@c0[c0]	C42H75N3O15P2
AcetobacterMNXM34811@c0[c0]	C23H48NO7P
AcetobacterMNXM4494@c0[c0]	C6H5BrO
AcetobacterMNXM9951@c0[c0]	C16H21BrN3O7S
AcetobacterMNXM90@c0[c0]	C5H14NO
AcetobacterMNXM32178@c0[c0]	C37H74NO8P
AcetobacterMNXM32181@c0[c0]	C38H73NO10P
AcetobacterMNXM722983@c0[c0]	C6H9N2O5
AcetobacterMNXM1955@c0[c0]	C86H140N7O21P2
AcetobacterMNXM1344@c0[c0]	C94H153N8O26P2
AcetobacterMNXM91691@c0[c0]	C34H66O13P2
AcetobacterMNXM2404@c0[c0]	C8H11NO8P
AcetobacterMNXM2405@c0[c0]	C8H12NO4
AcetobacterMNXM29072@c0[c0]	C16H29OSR
AcetobacterMNXM8196@c0[c0]	C19H33N2O8PRS
AcetobacterMNXM2489@c0[c0]	C5H8NO5
AcetobacterMNXM894@c0[c0]	C5H4O6
AcetobacterMNXM162804@c0[c0]	C8H14N3O8P
AcetobacterMNXM388@c0[c0]	C8H13N3O7P
AcetobacterMNXM959@c0[c0]	C6H9O4
AcetobacterMNXM16413@e0[e]	C8H18NO
AcetobacterMNXM161565@c0[c0]	C12H17ClN4OS
AcetobacterMNXM161565@e0[e]	C12H17ClN4OS
AcetobacterMNXM599@c0[c0]	C4H4NO4
AcetobacterMNXM2036@c0[c0]	C29H50N3O18P2
AcetobacterMNXM2157@c0[c0]	C31H51N3O19P2
AcetobacterMNXM198@e0[e]	C12H22O11
AcetobacterMNXM10187@c0[c0]	C17H29Cl2N5O8PS
AcetobacterMNXM813@c0[c0]	C6H3O6
AcetobacterMNXM8225@c0[c0]	C22H41N2O8PRS
AcetobacterMNXM1043@c0[c0]	C10H19O2
AcetobacterMNXM232@e0[e]	C49H74O4
AcetobacterMNXM36570@c0[c0]	C7H11O2
AcetobacterMNXM6818@c0[c0]	C28H42N7O17P3S
AcetobacterMNXM353@c0[c0]	C4H9NO3
AcetobacterMNXM8264@c0[c0]	C7H14N2O4
AcetobacterMNXM9701@c0[c0]	C27H49N2O9PRS
AcetobacterMNXM495@c0[c0]	C10H11N4O11P2
AcetobacterMNXM423@c0[c0]	C10H11N4O14P3
AcetobacterMNXM456@c0[c0]	C10H13N4O9P
AcetobacterMNXM7231@c0[c0]	C7H14N2O4S
AcetobacterMNXM9707@c0[c0]	C28H51N2O9PRS
AcetobacterMNXM126241@c0[c0]	C8H16N2O3
AcetobacterMNXM603@c0[c0]	C8H12NO
AcetobacterMNXM5490@c0[c0]	C17H32O7P
AcetobacterMNXM8221@c0[c0]	C21H37N2O8PRS
AcetobacterMNXM8219@c0[c0]	C21H39N2O8PRS
AcetobacterMNXM646@c0[c0]	C6H11O9P
AcetobacterMNXM951@c0[c0]	C28H41N7O19P3S
AcetobacterMNXM5488@c0[c0]	C28H40N7O18P3S
AcetobacterMNXM1222@c0[c0]	None
AcetobacterMNXM1221@c0[c0]	None
AcetobacterMNXM1802@c0[c0]	C4H9NO4
AcetobacterMNXM96952@c0[c0]	None
AcetobacterMNXM147671@c0[c0]	C21H42NO7P
AcetobacterMNXM3421@c0[c0]	C6H12NO7PR2
AcetobacterMNXM90768@c0[c0]	C4H6O4R2
AcetobacterMNXM2212@c0[c0]	C2H6NO
AcetobacterMNXM2451@c0[c0]	C8H9NO
AcetobacterMNXM2709@c0[c0]	C8H7N
AcetobacterMNXM315@c0[c0]	C11H8NO3
AcetobacterMNXM518@c0[c0]	C10H9NO
AcetobacterMNXM25602@c0[c0]	C6H9O2SR
AcetobacterMNXM146501@c0[c0]	C24H48O9P
AcetobacterMNXM23842@c0[c0]	C12H21OSR
AcetobacterMNXM597@c0[c0]	C5H10O5
AcetobacterMNXM1688@c0[c0]	C20H26N3O19P2
AcetobacterMNXM453@c0[c0]	C8H13N2O9P
AcetobacterMNXM6598@c0[c0]	C19H40NO7P
AcetobacterMNXM1014@c0[c0]	C4H6N2O2
AcetobacterMNXM11629@c0[c0]	C9H12N3O5
AcetobacterMNXM2034@c0[c0]	C8H8O
AcetobacterMNXM473@c0[c0]	C8H8O
AcetobacterMNXM879@c0[c0]	C15H9O5
AcetobacterMNXM114600@c0[c0]	C16H11O5
AcetobacterMNXM53766@c0[c0]	C10H15N5O15P3
AcetobacterMNXM88512@c0[c0]	None
AcetobacterMNXM88510@c0[c0]	None
AcetobacterMNXM235@c0[c0]	C5H3N2O4
AcetobacterMNXM8667@c0[c0]	C7H11N2O5
AcetobacterMNXM3208@c0[c0]	C3H5NO
AcetobacterMNXM1368@c0[c0]	C3H3O2
AcetobacterMNXM8150@c0[c0]	C17H29N2O8PRS
AcetobacterMNXM62524@c0[c0]	None
AcetobacterMNXM1233@e0[e]	C6H14O6
AcetobacterMNXM1792@c0[c0]	C7H5O6
AcetobacterMNXM90279@c0[c0]	C7H7O7
AcetobacterMNXM1425@c0[c0]	C16H23N5O16P2
AcetobacterMNXM7476@c0[c0]	C6H11O9P
AcetobacterMNXM9684@c0[c0]	C26H47N2O9PRS
AcetobacterMNXM9682@c0[c0]	C26H49N2O9PRS
AcetobacterMNXM1698@c0[c0]	C8H7O3
AcetobacterMNXM764@c0[c0]	C8H5O3
AcetobacterMNXM1280@c0[c0]	C5H8NO7P
AcetobacterMNXM2179@c0[c0]	C5H9O7P
AcetobacterMNXM789@c0[c0]	C5H9O7P
AcetobacterMNXM338@c0[c0]	C9H13N3O5
AcetobacterMNXM2188@c0[c0]	C28H41N7O20P3S
AcetobacterMNXM6723@c0[c0]	C28H40N7O19P3S
AcetobacterMNXM6583@c0[c0]	C31H60O8P
AcetobacterMNXM1115@c0[c0]	C11H15N2O5
AcetobacterMNXM615@c0[c0]	C6H14O6
AcetobacterMNXM9706@c0[c0]	C28H53N2O9PRS
AcetobacterMNXM32950@c0[c0]	C21H41O7P
AcetobacterMNXM722731@c0[c0]	C20H31O3
AcetobacterMNXM808@c0[c0]	C20H31O4
AcetobacterMNXM231@e0[e]	C6H13NO2
AcetobacterMNXM91049@c0[c0]	C21H40O7P
AcetobacterMNXM6494@c0[c0]	C11H10O
AcetobacterMNXM2195@c0[c0]	C47H69O3
AcetobacterMNXM376@c0[c0]	C6H6O2
AcetobacterMNXM769@c0[c0]	C6O2R4
AcetobacterMNXM1694@c0[c0]	C7H7O7
AcetobacterMNXM4520@c0[c0]	C13H14Cl2N2O6
AcetobacterMNXM4519@c0[c0]	C11H12Cl2N2O5
AcetobacterMNXM1378@c0[c0]	C9H16N2O4
AcetobacterMNXM1406@c0[c0]	C9H15N2O5
AcetobacterMNXM8025@c0[c0]	C27H49N2O8PRS
AcetobacterMNXM6888@c0[c0]	C8H7O4
AcetobacterMNXM6887@c0[c0]	C8H8O3
AcetobacterMNXM2598@c0[c0]	C10H11N5O6P
AcetobacterMNXM1985@c0[c0]	C10H12N5O7P
AcetobacterMNXM432@c0[c0]	C10H12N5O6P
AcetobacterMNXM3426@c0[c0]	C17H33O7P
AcetobacterMNXM4818@c0[c0]	C4H7O6PS
AcetobacterMNXM4819@c0[c0]	C4H8O3S
AcetobacterMNXM8003@c0[c0]	C24H45N2O8PRS
AcetobacterMNXM461@c0[c0]	C5H10O5
AcetobacterMNXM461@e0[e]	C5H10O5
AcetobacterMNXM412@c0[c0]	C8H13N2O5S
AcetobacterMNXM4549@c0[c0]	C18H31O15R
AcetobacterMNXM4550@c0[c0]	C12H21O10R
AcetobacterMNXM1667@c0[c0]	C6H13O9P
AcetobacterMNXM1129@c0[c0]	C11H7O3
AcetobacterMNXM6614@c0[c0]	C11H8O2
AcetobacterMNXM2139@c0[c0]	C6H7NO5
AcetobacterMNXM1779@c0[c0]	C26H44NO6S
AcetobacterMNXM147677@c0[c0]	C20H38O9P
AcetobacterMNXM2617@c0[c0]	C5H13N4O
AcetobacterMNXM863@c0[c0]	C42H38N4O16
AcetobacterMNXM723480@c0[c0]	C24H27N8O9
AcetobacterMNXM3671@c0[c0]	C15H20N5O13P3
AcetobacterMNXM2498@c0[c0]	C40H56O4
AcetobacterMNXM2798@c0[c0]	C40H56O4
AcetobacterMNXM1140@c0[c0]	C9H21N2O2
AcetobacterMNXM3090@c0[c0]	C15H19N5O6S
AcetobacterMNXM1141@c0[c0]	C9H17NO3
AcetobacterMNXM8666@c0[c0]	C5H10N2O3S
AcetobacterMNXM1642@c0[c0]	C14H23N3O14P2
AcetobacterMNXM1294@c0[c0]	C7H12O13P2
AcetobacterMNXM258@c0[c0]	C4H7O7P
AcetobacterMNXM11430@c0[c0]	C43H72N7O17P3S
AcetobacterMNXM11520@c0[c0]	C22H41O2
AcetobacterMNXM147676@c0[c0]	C24H48O9P
AcetobacterMNXM162234@c0[c0]	C20H30O
AcetobacterMNXM425@c0[c0]	C20H28O
AcetobacterMNXM5418@c0[c0]	C10H7NO3
AcetobacterMNXM9636@c0[c0]	C20H23N4O9S
AcetobacterMNXM1219@c0[c0]	C7H10O10P
AcetobacterMNXM8209@c0[c0]	C20H37N2O8PRS
AcetobacterMNXM10475@c0[c0]	C22H39N2O9PRS
AcetobacterMNXM1261@c0[c0]	C5H7O5
AcetobacterMNXM2654@c0[c0]	C5H9O6
AcetobacterMNXM51017@c0[c0]	C31H59O8P
AcetobacterMNXM9671@c0[c0]	C24H43N2O9PRS
AcetobacterMNXM90580@c0[c0]	C62H90CoN13O14P
AcetobacterMNXM92085@c0[c0]	C55H74CoN11O15
AcetobacterMNXM90905@c0[c0]	C9H15N5O8P
AcetobacterMNXM146495@c0[c0]	C21H42NO7P
AcetobacterMNXM10116@c0[c0]	C29H53N2O9PRS
AcetobacterMNXM90163@c0[c0]	C62H90CoN13O14P
AcetobacterMNXM1225@c0[c0]	C56H95N3O31R
AcetobacterMNXM44096@c0[c0]	C67H111N4O39R
AcetobacterMNXM45895@c0[c0]	None
AcetobacterMNXM143@e0[e]	C8H15NO6
AcetobacterMNXM63556@c0[c0]	C8H14NO9P
AcetobacterMNXM34810@c0[c0]	C21H44NO7P
AcetobacterMNXM5770@c0[c0]	C12H19N3O6S
AcetobacterMNXM6026@c0[c0]	C2H4Br2
AcetobacterMNXM149166@c0[c0]	C7H14N3O2R2
AcetobacterMNXM3835@c0[c0]	C10H11NO3
AcetobacterMNXM6074@c0[c0]	C10H13NO3
AcetobacterMNXM146502@c0[c0]	C20H38O9P
AcetobacterMNXM42654@c0[c0]	C5H11AsO2
AcetobacterMNXM280@c0[c0]	C2H3O5P
AcetobacterMNXM434@c0[c0]	C2H3O4S
AcetobacterMNXM146500@c0[c0]	C24H46O9P
AcetobacterMNXM102@c0[c0]	C11H15O16P2R2
AcetobacterMNXM209@c0[c0]	C11H14O19P3R2
AcetobacterMNXM175@e0[e]	C6H12O6
AcetobacterMNXM9691@c0[c0]	C22H39O2
AcetobacterMNXM9382@c0[c0]	C43H70N7O17P3S
AcetobacterMNXM1873@c0[c0]	C7H10NO5
AcetobacterMNXM1661@c0[c0]	C7H13O10P
AcetobacterMNXM482@e0[e]	C30H50O
AcetobacterMNXM650@c0[c0]	C24H34N7O17P3S
AcetobacterMNXM3219@c0[c0]	C24H38N8O17P3S
AcetobacterMNXM91871@c0[c0]	C8H14NO9P
AcetobacterMNXM2769@c0[c0]	C26H40N7O26P5S
AcetobacterMNXM8024@c0[c0]	C28H51N2O8PRS
AcetobacterMNXM1870@c0[c0]	C96H170N2O38P2
AcetobacterMNXM824@c0[c0]	C84H148N2O37P2
AcetobacterMNXM1648@c0[c0]	C17H25N5O16P2
AcetobacterMNXM145568@c0[c0]	C6H11O9P
AcetobacterMNXM497@c0[c0]	C8H7O2
AcetobacterMNXM2073@c0[c0]	C8H9NO
AcetobacterMNXM191@e0[e]	C49H76O4
AcetobacterMNXM2407@c0[c0]	C5H5NO5
AcetobacterMNXM1198@c0[c0]	C2HCl3
AcetobacterMNXM12905@c0[c0]	C12H16Cl2N3O6S
AcetobacterMNXM3314@c0[c0]	C8H14N3O4
AcetobacterMNXM2768@c0[c0]	C6H10O12P2
AcetobacterMNXM4718@c0[c0]	C17H17N6O8P
AcetobacterMNXM1633@c0[c0]	C8H8O4
AcetobacterMNXM2931@c0[c0]	C8H10O4
AcetobacterMNXM11912@c0[c0]	C15H27N2O8PRS
AcetobacterMNXM10220@c0[c0]	C17H29N2O9PRS
AcetobacterMNXM662@c0[c0]	C12H16N4O4PS
AcetobacterMNXM1365@c0[c0]	C10H9O10P
AcetobacterMNXM96082@c0[c0]	C6H13NO7PR
AcetobacterMNXM24502@c0[c0]	C6H9OSR
AcetobacterMNXM288@c0[c0]	C9H12N2O6
AcetobacterMNXM5745@c0[c0]	C36H61N7O17P3S
AcetobacterMNXM419@c0[c0]	C8H11NO3
AcetobacterMNXM90088@c0[c0]	C16H23N5O16P2
AcetobacterMNXM1866@c0[c0]	C8H6O6
AcetobacterMNXM2734@c0[c0]	C8H4O4
AcetobacterMNXM146539@c0[c0]	C25H46NO8R
AcetobacterMNXM364@c0[c0]	C9H16NO5
AcetobacterMNXM3150@c0[c0]	C9H10N2O8P
AcetobacterMNXM2184@c0[c0]	C9H11N2O9P
AcetobacterMNXM9695@c0[c0]	C26H47N2O9PRS
AcetobacterMNXM5491@c0[c0]	C17H34O7P
AcetobacterMNXM160881@c0[c0]	HO2R
AcetobacterMNXM161585@c0[c0]	HSR
AcetobacterMNXM8973@c0[c0]	S2R2
AcetobacterMNXM94381@c0[c0]	HOR
AcetobacterMNXM379@c0[c0]	C3H6NO6P
AcetobacterMNXM4474@c0[c0]	C27H27O5
AcetobacterMNXM4473@c0[c0]	C17H11O5
AcetobacterMNXM3804@c0[c0]	C10H16N4O4
AcetobacterMNXM3805@c0[c0]	C11H18N4O4
AcetobacterMNXM51@e0[e]	C10H12N5O14P3
AcetobacterMNXM8195@c0[c0]	C20H37N2O8PRS
AcetobacterMNXM5743@c0[c0]	C35H59N7O17P3S
AcetobacterMNXM9656@c0[c0]	C23H41N2O9PRS
AcetobacterMNXM40494@c0[c0]	C7H11N2O5
AcetobacterMNXM15783@c0[c0]	C5H10N2O3
AcetobacterMNXM672@c0[c0]	C42H41N4O16
AcetobacterMNXM1988@c0[c0]	C22H29N2O4
AcetobacterMNXM1920@c0[c0]	C23H31N2O4
AcetobacterMNXM2152@c0[c0]	C41H38N4O16
AcetobacterMNXM1407@c0[c0]	C4H6O8P
AcetobacterMNXM2371@c0[c0]	C16H22N2O15P2
AcetobacterMNXM2582@c0[c0]	C124H220N2O51P2
AcetobacterMNXM91459@c0[c0]	C7H9N5O8P2
AcetobacterMNXM8633@c0[c0]	C8H13N3O3
AcetobacterMNXM8197@c0[c0]	C20H35N2O8PRS
AcetobacterMNXM143@c0[c0]	C8H15NO6
AcetobacterMNXM2403@c0[c0]	C8H15NO6
AcetobacterMNXM5744@c0[c0]	C36H61N7O17P3S
AcetobacterMNXM450@c0[c0]	C24H39O5
AcetobacterMNXM2288@c0[c0]	C26H44NO7S
AcetobacterMNXM1937@c0[c0]	C9H18N4O4
AcetobacterMNXM1593@c0[c0]	C7H6O2
AcetobacterMNXM378@c0[c0]	C7H5O3
AcetobacterMNXM7307@c0[c0]	C35H70NO8P
AcetobacterMNXM94421@c0[c0]	None
AcetobacterMNXM618@c0[c0]	C23H31N7O19P3S
AcetobacterMNXM426@c0[c0]	C5H7O4
AcetobacterMNXM3390@c0[c0]	C10H8O
AcetobacterMNXM6499@c0[c0]	C20H24N3O7S
AcetobacterMNXM8027@c0[c0]	C28H51N2O8PRS
AcetobacterMNXM146608@c0[c0]	C33H62NO8P
AcetobacterMNXM6828@c0[c0]	C8H7O3
AcetobacterMNXM6827@c0[c0]	C8H8O2
AcetobacterMNXM12908@c0[c0]	C12H17ClN3O7S
AcetobacterMNXM5082@c0[c0]	C2H2Cl2O
AcetobacterMNXM1847@e0[e]	Ni
AcetobacterMNXM1289@c0[c0]	C6H3O7
AcetobacterMNXM90586@c0[c0]	C19H38O7P
AcetobacterMNXM332@c0[c0]	O10P3
AcetobacterMNXM3784@c0[c0]	C20H19N7O7
AcetobacterMNXM624@c0[c0]	C6H8O18P4
AcetobacterMNXM532@c0[c0]	C6H9O15P3
AcetobacterMNXM874@c0[c0]	C6H9N3O
AcetobacterMNXM704@c0[c0]	C9H13N3O4
AcetobacterMNXM492@c0[c0]	C9H12N2O5
AcetobacterMNXM1504@c0[c0]	C45H78N7O17P3S
AcetobacterMNXM3297@c0[c0]	C24H47O2
AcetobacterMNXM6574@c0[c0]	C33H64O8P
AcetobacterMNXM5065@c0[c0]	C7H7NO
AcetobacterMNXM217@c0[c0]	C7H5O2
AcetobacterMNXM4493@c0[c0]	C6H5BrO
AcetobacterMNXM9754@c0[c0]	C16H21BrN3O7S
AcetobacterMNXM91688@c0[c0]	C42H78O13P2
AcetobacterMNXM8026@c0[c0]	C28H53N2O8PRS
AcetobacterMNXM963@c0[c0]	C6H9O7
AcetobacterMNXM1561@c0[c0]	C10H12N5O20P5
AcetobacterMNXM93760@c0[c0]	C36H36O17
AcetobacterMNXM3151@c0[c0]	C15H9O5
AcetobacterMNXM2770@c0[c0]	C15H12O5
AcetobacterMNXM13204@c0[c0]	C19H28O4
AcetobacterMNXM723089@c0[c0]	C19H26O4
AcetobacterMNXM493@c0[c0]	C3H8NO
AcetobacterMNXM1984@c0[c0]	C2H3NO2
AcetobacterMNXM114266@c0[c0]	C16H26N3O14P2
AcetobacterMNXM5143@c0[c0]	C16H22N2O14P2
AcetobacterMNXM11473@c0[c0]	C20H35O2
AcetobacterMNXM6496@c0[c0]	C41H66N7O17P3S
AcetobacterMNXM90136@c0[c0]	C6H8O9P
AcetobacterMNXM593@c0[c0]	C6H11O4
AcetobacterMNXM431@c0[c0]	C45H70N7O20P3S
AcetobacterMNXM4@e0[e]	O2
AcetobacterMNXM1560@c0[c0]	C26H42NO6
AcetobacterMNXM200@c0[c0]	C6H9O15P3
AcetobacterMNXM587@c0[c0]	C3H7N3O2
AcetobacterMNXM94002@c0[c0]	C18H21N4O23P4
AcetobacterMNXM557@c0[c0]	C40H64
AcetobacterMNXM6908@c0[c0]	C9H11FN2O5
AcetobacterMNXM6115@c0[c0]	C9H12FN3O4
AcetobacterMNXM2140@c0[c0]	C67H111N4O39R
AcetobacterMNXM2348@c0[c0]	C78H127N5O47R
AcetobacterMNXM162359@c0[c0]	C9H13N5O4
AcetobacterMNXM9637@c0[c0]	C20H23N4O9S
AcetobacterMNXM1572@c0[c0]	C4H4O4
AcetobacterMNXM90509@c0[c0]	C27H52O8P
AcetobacterMNXM7306@c0[c0]	C37H74NO8P
AcetobacterMNXM7138@e0[e]	C4H9O3S
AcetobacterMNXM165@c0[c0]	C12H22O11
AcetobacterMNXM3135@c0[c0]	C14H24O12
AcetobacterMNXM179@c0[c0]	C3H5O3
AcetobacterMNXM2387@c0[c0]	C3H6O2
AcetobacterMNXM2885@c0[c0]	C10H8O
AcetobacterMNXM6503@c0[c0]	C20H24N3O7S
AcetobacterMNXM1887@c0[c0]	C9H7O5
AcetobacterMNXM44319@c0[c0]	C16H28N4O4S
AcetobacterMNXM915@c0[c0]	C20H22N8O6
AcetobacterMNXM146342@c0[c0]	C22H44O9P
AcetobacterMNXM10326@c0[c0]	C18H33N2O9PRS
AcetobacterMNXM7343@c0[c0]	C2H5O3S
AcetobacterMNXM3113@c0[c0]	C94H155N9O25P2
AcetobacterMNXM1949@c0[c0]	C2H2O5S
AcetobacterMNXM1936@c0[c0]	C15H9O8
AcetobacterMNXM5666@c0[c0]	C2H3Cl3O2
AcetobacterMNXM3152@c0[c0]	C2H3Cl3O
AcetobacterMNXM91690@c0[c0]	C34H62O13P2
AcetobacterMNXM96124@c0[c0]	C7H13N3O2R2
AcetobacterMNXM16906@c0[c0]	C8H15N3O2R2
AcetobacterMNXM6406@c0[c0]	C4H6N2O3R2
AcetobacterMNXM96289@c0[c0]	C4H6N2O3R2
AcetobacterMNXM7138@c0[c0]	C4H9O3S
AcetobacterMNXM5356@c0[c0]	C20H24N3O7S
AcetobacterMNXM1596@c0[c0]	C27H50N9O10S2
AcetobacterMNXM162349@c0[c0]	HOR
AcetobacterMNXM2292@c0[c0]	C27H48N9O10S2
AcetobacterMNXM4675@c0[c0]	C4H11N3O7P2
AcetobacterMNXM4606@c0[c0]	C4H12N3O4P
AcetobacterMNXM746@c0[c0]	None
AcetobacterMNXM5749@c0[c0]	None
AcetobacterMNXM276@c0[c0]	C5H7O3S
AcetobacterMNXM5713@c0[c0]	C36H36O20
AcetobacterMNXM2059@c0[c0]	C20H31O3
AcetobacterMNXM2314@c0[c0]	C20H31O4
AcetobacterMNXM6581@c0[c0]	C35H68O8P
AcetobacterMNXM1354@c0[c0]	C6H10O12P2
AcetobacterMNXM507@c0[c0]	C9H12N3O9P
AcetobacterMNXM546@c0[c0]	C10H12N5O7P
AcetobacterMNXM146497@c0[c0]	C19H38NO7P
AcetobacterMNXM5042@c0[c0]	C22H35O2
AcetobacterMNXM986@c0[c0]	C43H66N7O17P3S
AcetobacterMNXM1818@c0[c0]	C20H20NO4
AcetobacterMNXM1303@c0[c0]	C20H23NO4
AcetobacterMNXM2512@c0[c0]	C5H6O5
AcetobacterMNXM147675@c0[c0]	C22H44O9P
AcetobacterMNXM5465@c0[c0]	C19H38O7P
AcetobacterMNXM162700@c0[c0]	C33H66NO8P
AcetobacterMNXM685@c0[c0]	C5H10O5
AcetobacterMNXM16413@c0[c0]	C8H18NO
AcetobacterMNXM3148@c0[c0]	C9H11N3O7P
AcetobacterMNXM2182@c0[c0]	C9H12N3O8P
AcetobacterMNXM10780@c0[c0]	C43H74N7O17P3S
AcetobacterMNXM7102@c0[c0]	C22H43O2
AcetobacterMNXM1847@c0[c0]	Ni
AcetobacterMNXM5464@c0[c0]	C19H36O7P
AcetobacterMNXM11217@c0[c0]	C36H36O18
AcetobacterMNXM7865@c0[c0]	C40H62N9O26P2
AcetobacterMNXM1910@c0[c0]	C40H64
AcetobacterMNXM4827@c0[c0]	C25H28O6
AcetobacterMNXM2250@c0[c0]	C20H20O6
MNXM13@e0[u]	CO2
MNXM1562@e0[u]	Hg
MNXM2561@e0[u]	C13H18O7
MNXM761@e0[u]	C4H5N3O
MNXM469@e0[u]	C6H14O6
MNXM01@e0[u]	H
MNXM118@e0[u]	C4H14N2
MNXM27@e0[u]	Na
MNXM314@e0[u]	C14H27O2
MNXM12@e0[u]	C21H32N7O16P3S
MNXM78@e0[u]	C6H15N2O2
MNXM90580@e0[u]	C62H90CoN13O14P
MNXM89612@e0[u]	C3H8O3
MNXM94@e0[u]	C11H12N2O2
MNXM20@e0[u]	C5H4O5
MNXM43@e0[u]	Cl
MNXM533@e0[u]	C6H14NO5
MNXM15@e0[u]	H4N
MNXM165@e0[u]	C12H22O11
MNXM196@e0[u]	Fe
MNXM323@e0[u]	HO3S2
MNXM282@e0[u]	C2H7NO3S
MNXM724515@e0[u]	C8H16NO
MNXM394@e0[u]	C10H13N2O14P3
MNXM289@e0[u]	C5H11NO2
MNXM124@e0[u]	C7H22N3
MNXM713@e0[u]	C3H6NO5S
MNXM98@e0[u]	C4H4O5
MNXM236@e0[u]	C18H35O2
MNXM16@e0[u]	C15H23N6O5S
MNXM617@e0[u]	C19H17N7O6
MNXM41@e0[u]	C6H12O6
MNXM11814@e0[u]	C6H13O3S
MNXM93@e0[u]	C4H2O4
MNXM653@e0[u]	Mg
MNXM174@e0[u]	C5H4N4O2
MNXM529@e0[u]	C7H14N2O4
MNXM128@e0[u]	Ca
MNXM12236@e0[u]	C46H64O2
MNXM402@e0[u]	C12H23O2
MNXM97@e0[u]	C9H11NO2
MNXM158@e0[u]	C4H4N2O2
MNXM348@e0[u]	C5H10O5
MNXM612@e0[u]	C4H6N4O3
MNXM90960@e0[u]	Co
MNXM1485@e0[u]	CH3O3S
MNXM615@e0[u]	C6H14O6
MNXM2@e0[u]	H2O
MNXM1630@e0[u]	C2H5O4S
MNXM344@e0[u]	C10H12N5O13P3
MNXM207@e0[u]	NO3
MNXM218@e0[u]	C2H8NO
MNXM62524@e0[u]	None
MNXM11@e0[u]	HO7P2
MNXM1@e0[u]	H
MNXM95@e0[u]	K
MNXM390@e0[u]	C6H12O6
MNXM7343@e0[u]	C2H5O3S
MNXM167@e0[u]	C12H22O11
MNXM9@e0[u]	HO4P
MNXM182@e0[u]	C6H12O6
MNXM286@e0[u]	C10H12N5O12P3
MNXM1949@e0[u]	C2H2O5S
MNXM76@e0[u]	C9H11NO3
MNXM632@e0[u]	Cu
MNXM42654@e0[u]	C5H11AsO2
MNXM114@e0[u]	C5H9NO2
MNXM7192@e0[u]	C62H88CoN13O14P
MNXM2683@e0[u]	C12H16O7
MNXM4505@e0[u]	Cd
MNXM2255@e0[u]	Mn
MNXM19009@e0[u]	HPb
MNXM58@e0[u]	O4S
MNXM5@e0[u]	C21H25N7O17P3
MNXM149@e0[u]	Zn
MNXM25@e0[u]	C4H4O4
MNXM90163@e0[u]	C62H90CoN13O14P
MNXM16413@e0[u]	C8H18NO
MNXM161565@e0[u]	C12H17ClN4OS
MNXM198@e0[u]	C12H22O11
MNXM232@e0[u]	C49H74O4
MNXM1233@e0[u]	C6H14O6
MNXM231@e0[u]	C6H13NO2
MNXM461@e0[u]	C5H10O5
MNXM143@e0[u]	C8H15NO6
MNXM175@e0[u]	C6H12O6
MNXM482@e0[u]	C30H50O
MNXM191@e0[u]	C49H76O4
MNXM51@e0[u]	C10H12N5O14P3
MNXM1847@e0[u]	Ni
MNXM4@e0[u]	O2
MNXM7138@e0[u]	C4H9O3S
BacillusMNXM01@MNXC2[MNXC2]	H
BacillusMNXM32@MNXC2[MNXC2]	C3H7NO2
BacillusMNXM01@MNXC3[MNXC3]	H
BacillusMNXM32@MNXC3[MNXC3]	C3H7NO2
BacillusMNXM188@MNXC3[MNXC3]	C7H6NO2
BacillusMNXM91@MNXC3[MNXC3]	C5H8O14P3
BacillusMNXM11@MNXC3[MNXC3]	HO7P2
BacillusMNXM1489@MNXC3[MNXC3]	C12H13NO9P
BacillusMNXM123@MNXC3[MNXC3]	C4H9NO2S
BacillusMNXM53@MNXC3[MNXC3]	C3H7NO3
BacillusMNXM2@MNXC3[MNXC3]	H2O
BacillusMNXM319@MNXC3[MNXC3]	C7H14N2O4S
BacillusMNXM1351@MNXC3[MNXC3]	C15H19N5O20P4
BacillusMNXM3@MNXC3[MNXC3]	C10H12N5O13P3
BacillusMNXM48464@MNXC2[MNXC2]	C6H9O7
BacillusMNXM48464@MNXC3[MNXC3]	C6H9O7
BacillusMNXM20@MNXC3[MNXC3]	C5H4O5
BacillusMNXM89689@MNXC3[MNXC3]	C5H13N2O2
BacillusMNXM245@MNXC3[MNXC3]	C5H9NO3
BacillusMNXM89557@MNXC3[MNXC3]	C5H8NO4
BacillusMNXM1@MNXC3[MNXC3]	H
BacillusMNXM291@MNXC3[MNXC3]	C2O4
BacillusMNXM13@MNXC3[MNXC3]	CO2
BacillusMNXM39@MNXC3[MNXC3]	CHO2
BacillusMNXM162266@MNXC3[MNXC3]	C8H13N3O7P
BacillusMNXM507@MNXC3[MNXC3]	C9H12N3O9P
BacillusMNXM7@MNXC3[MNXC3]	C10H12N5O10P2
BacillusMNXM9@MNXC3[MNXC3]	HO4P
BacillusMNXM1067@MNXC3[MNXC3]	C30H49O7P2
BacillusMNXM83@MNXC3[MNXC3]	C5H9O7P2
BacillusMNXM1722@MNXC3[MNXC3]	C35H57O7P2
BacillusMNXM1135@MNXC3[MNXC3]	C6H8N3O7P2
BacillusMNXM960@MNXC3[MNXC3]	C6H8NO4PS
BacillusMNXM662@MNXC3[MNXC3]	C12H16N4O4PS
BacillusMNXM266@MNXC3[MNXC3]	C9H12N3O7P
BacillusMNXM15@MNXC3[MNXC3]	H4N
BacillusMNXM234@MNXC3[MNXC3]	C9H11N2O8P
BacillusMNXM866@MNXC3[MNXC3]	C11H12NO6P
BacillusMNXM74@MNXC3[MNXC3]	C3H5O6P
BacillusMNXM94@MNXC3[MNXC3]	C11H12N2O2
BacillusMNXM207@MNXC2[MNXC2]	NO3
BacillusMNXM207@MNXC3[MNXC3]	NO3
BacillusMNXM258@MNXC3[MNXC3]	C4H7O7P
BacillusMNXM89621@MNXC3[MNXC3]	C6H11O9P
BacillusMNXM271@MNXC3[MNXC3]	C7H13O10P
BacillusMNXM111@MNXC2[MNXC2]	Fe
BacillusMNXM935@MNXC3[MNXC3]	C10H12N4O4
BacillusMNXM1922@MNXC3[MNXC3]	C10H11N4O7P
BacillusMNXM360@MNXC3[MNXC3]	C9H12N3O13P3
BacillusMNXM411@MNXC3[MNXC3]	C9H12N3O10P2
BacillusMNXM49265@MNXC3[MNXC3]	None
BacillusMNXM41@MNXC3[MNXC3]	C6H12O6
BacillusMNXM199@MNXC3[MNXC3]	C5H11NO2
BacillusMNXM238@MNXC3[MNXC3]	C5H7O3
BacillusMNXM231@MNXC3[MNXC3]	C6H13NO2
BacillusMNXM21720@MNXC3[MNXC3]	C9H18N2O4
BacillusMNXM160@MNXC2[MNXC2]	C6H11O9P
BacillusMNXM160@MNXC3[MNXC3]	C6H11O9P
BacillusMNXM9@MNXC2[MNXC2]	HO4P
BacillusMNXM23@MNXC2[MNXC2]	C3H3O3
BacillusMNXM23@MNXC3[MNXC3]	C3H3O3
BacillusMNXM348@MNXC3[MNXC3]	C5H10O5
BacillusMNXM597@MNXC3[MNXC3]	C5H10O5
BacillusMNXM27@MNXC2[MNXC2]	Na
BacillusMNXM27@MNXC3[MNXC3]	Na
BacillusMNXM1423@MNXC3[MNXC3]	C6H9O7
BacillusMNXM218@MNXC3[MNXC3]	C2H8NO
BacillusMNXM75@MNXC3[MNXC3]	C2H4O
BacillusMNXM91126@MNXC2[MNXC2]	C5H10O5
BacillusMNXM91126@MNXC3[MNXC3]	C5H10O5
BacillusMNXM1140@MNXC3[MNXC3]	C9H21N2O2
BacillusMNXM3090@MNXC3[MNXC3]	C15H19N5O6S
BacillusMNXM1141@MNXC3[MNXC3]	C9H17NO3
BacillusMNXM16@MNXC3[MNXC3]	C15H23N6O5S
BacillusMNXM49@MNXC3[MNXC3]	C10H11N5O13P2S
BacillusMNXM96993@MNXC3[MNXC3]	C6H10N2O2S2R4
BacillusMNXM105630@MNXC3[MNXC3]	O3S
BacillusMNXM148@MNXC3[MNXC3]	C6H9N2O2S2R4
BacillusMNXM45@MNXC3[MNXC3]	C10H11N5O10P2
BacillusMNXM164568@MNXC3[MNXC3]	None
BacillusMNXM164568@MNXC2[MNXC2]	None
BacillusMNXM162674@MNXC3[MNXC3]	C17H21N4O9P
BacillusMNXM4@MNXC3[MNXC3]	O2
BacillusMNXM7343@MNXC3[MNXC3]	C2H5O3S
BacillusMNXM119@MNXC3[MNXC3]	C17H18N4O9P
BacillusMNXM163570@MNXC2[MNXC2]	C4H10O2
BacillusMNXM1455@MNXC3[MNXC3]	C12H13NO9P
BacillusMNXM89661@MNXC2[MNXC2]	C6H5O7
BacillusMNXM1485@MNXC3[MNXC3]	CH3O3S
BacillusMNXM56@MNXC3[MNXC3]	CH2O
BacillusMNXM685@MNXC3[MNXC3]	C5H10O5
BacillusMNXM216@MNXC3[MNXC3]	C6H6N2O
BacillusMNXM274@MNXC3[MNXC3]	C6H4NO2
BacillusMNXM157@MNXC2[MNXC2]	CH4O
BacillusMNXM69@MNXC2[MNXC2]	C2HO3
BacillusMNXM722983@MNXC2[MNXC2]	C6H9N2O5
BacillusMNXM722983@MNXC3[MNXC3]	C6H9N2O5
BacillusMNXM1607@MNXC2[MNXC2]	C7H13NO2
BacillusMNXM142@MNXC2[MNXC2]	C4H9NO3
BacillusMNXM142@MNXC3[MNXC3]	C4H9NO3
BacillusMNXM127@MNXC2[MNXC2]	C6H12O6
BacillusMNXM41271@MNXC3[MNXC3]	C5H10O5
BacillusMNXM544@MNXC3[MNXC3]	C5H10O5
BacillusMNXM222@MNXC2[MNXC2]	C2H3O3
BacillusMNXM222@MNXC3[MNXC3]	C2H3O3
BacillusMNXM31@MNXC2[MNXC2]	C9H12N3O8P
BacillusMNXM131@MNXC2[MNXC2]	C6H5O7
BacillusMNXM196@MNXC2[MNXC2]	Fe
BacillusMNXM131@MNXC3[MNXC3]	C6H5O7
BacillusMNXM196@MNXC3[MNXC3]	Fe
BacillusMNXM417@MNXC3[MNXC3]	C6H10O12P2
BacillusMNXM21@MNXC3[MNXC3]	C23H34N7O17P3S
BacillusMNXM60@MNXC3[MNXC3]	CHO3
BacillusMNXM40@MNXC3[MNXC3]	C24H33N7O19P3S
BacillusMNXM569@MNXC3[MNXC3]	C26H40N7O17P3S
BacillusMNXM609@MNXC3[MNXC3]	C26H38N7O17P3S
BacillusMNXM14@MNXC3[MNXC3]	C10H12N5O7P
BacillusMNXM90167@MNXC3[MNXC3]	C37H60N7O17P3S
BacillusMNXM12@MNXC3[MNXC3]	C21H32N7O16P3S
BacillusMNXM950@MNXC3[MNXC3]	C16H29O2
BacillusMNXM519@MNXC3[MNXC3]	C10H10N2O11P
BacillusMNXM235@MNXC3[MNXC3]	C5H3N2O4
BacillusMNXM3370@MNXC2[MNXC2]	C2H3O2S
BacillusMNXM2269@MNXC3[MNXC3]	C18H36O
BacillusMNXM8@MNXC3[MNXC3]	C21H26N7O14P2
BacillusMNXM10@MNXC3[MNXC3]	C21H27N7O14P2
BacillusMNXM236@MNXC3[MNXC3]	C18H35O2
BacillusMNXM152@MNXC3[MNXC3]	C10H13N2O11P2
BacillusMNXM257@MNXC3[MNXC3]	C10H13N2O8P
BacillusMNXM90580@MNXC2[MNXC2]	C62H90CoN13O14P
BacillusMNXM8670@MNXC2[MNXC2]	C7H12N2O3
BacillusMNXM76@MNXC3[MNXC3]	C9H11NO3
BacillusMNXM21727@MNXC3[MNXC3]	C12H16N2O5
BacillusMNXM622@MNXC3[MNXC3]	C5H9O7P
BacillusMNXM29@MNXC3[MNXC3]	C2H5NO2
BacillusMNXM97@MNXC3[MNXC3]	C9H11NO2
BacillusMNXM724778@MNXC3[MNXC3]	C11H14N2O3
BacillusMNXM257@MNXC2[MNXC2]	C10H13N2O8P
BacillusMNXM6@MNXC3[MNXC3]	C21H26N7O17P3
BacillusMNXM89752@MNXC3[MNXC3]	None
BacillusMNXM1453@MNXC3[MNXC3]	C5H9NO3
BacillusMNXM5@MNXC3[MNXC3]	C21H25N7O17P3
BacillusMNXM90886@MNXC3[MNXC3]	None
BacillusMNXM15900@MNXC3[MNXC3]	C5H9O8P
BacillusMNXM37@MNXC3[MNXC3]	C5H10N2O3
BacillusMNXM161@MNXC3[MNXC3]	C8H8NO6P
BacillusMNXM22376@MNXC3[MNXC3]	C5H17NO11P
BacillusMNXM36331@MNXC2[MNXC2]	C4H9NO2
BacillusMNXM133@MNXC3[MNXC3]	C25H36N7O18P3S
BacillusMNXM25@MNXC3[MNXC3]	C4H4O4
BacillusMNXM154@MNXC3[MNXC3]	C4H5O3
BacillusMNXM92@MNXC3[MNXC3]	C25H35N7O19P3S
BacillusMNXM717@MNXC3[MNXC3]	C27H40N7O18P3S
BacillusMNXM757@MNXC3[MNXC3]	C27H42N7O18P3S
BacillusMNXM15783@MNXC2[MNXC2]	C5H10N2O3
BacillusMNXM15783@MNXC3[MNXC3]	C5H10N2O3
BacillusMNXM17991@MNXC3[MNXC3]	C6H11O5R
BacillusMNXM390@MNXC3[MNXC3]	C6H12O6
BacillusMNXM90341@MNXC3[MNXC3]	C25H38N7O18P3S
BacillusMNXM396@MNXC3[MNXC3]	C4H7O3
BacillusMNXM1675@MNXC3[MNXC3]	C6H11O8P
BacillusMNXM2387@MNXC3[MNXC3]	C3H6O2
BacillusMNXM77@MNXC3[MNXC3]	C3H5O6P
BacillusMNXM12233@MNXC3[MNXC3]	C46H66O2
BacillusMNXM5749@MNXC3[MNXC3]	None
BacillusMNXM12236@MNXC3[MNXC3]	C46H64O2
BacillusMNXM746@MNXC3[MNXC3]	None
BacillusMNXM1154@MNXC3[MNXC3]	C11H22N2O4S
BacillusMNXM373@MNXC3[MNXC3]	C11H21N2O7PS
BacillusMNXM2011@MNXC3[MNXC3]	C6H11O7
BacillusMNXM66@MNXC3[MNXC3]	C3H7O6P
BacillusMNXM8664@MNXC2[MNXC2]	C6H11N3O4
BacillusMNXM554@MNXC3[MNXC3]	C10H13N2O4
BacillusMNXM547@MNXC3[MNXC3]	C40H38N4O17
BacillusMNXM1177@MNXC3[MNXC3]	C4H6NO7P
BacillusMNXM42@MNXC3[MNXC3]	C4H6NO4
BacillusMNXM55375@MNXC3[MNXC3]	None
BacillusMNXM89588@MNXC3[MNXC3]	C6H11O9P
BacillusMNXM544@MNXC2[MNXC2]	C5H10O5
BacillusMNXM62524@MNXC2[MNXC2]	None
BacillusMNXM62524@MNXC3[MNXC3]	None
BacillusMNXM198@MNXC2[MNXC2]	C12H22O11
BacillusMNXM124@MNXC3[MNXC3]	C7H22N3
BacillusMNXM321@MNXC3[MNXC3]	C14H24N6O3S
BacillusMNXM150@MNXC3[MNXC3]	C11H15N5O3S
BacillusMNXM408@MNXC3[MNXC3]	C10H30N4
BacillusMNXM167@MNXC3[MNXC3]	C12H22O11
BacillusMNXM175@MNXC3[MNXC3]	C6H12O6
BacillusMNXM98@MNXC2[MNXC2]	C4H4O5
BacillusMNXM98@MNXC3[MNXC3]	C4H4O5
BacillusMNXM156@MNXC3[MNXC3]	C3H7NO2
BacillusMNXM460@MNXC3[MNXC3]	C3H6O3
BacillusMNXM925@MNXC3[MNXC3]	HSR
BacillusMNXM2214@MNXC3[MNXC3]	HOR
BacillusMNXM615@MNXC2[MNXC2]	C6H14O6
BacillusMNXM470@MNXC3[MNXC3]	C25H38N7O17P3S
BacillusMNXM947@MNXC3[MNXC3]	C25H36N7O17P3S
BacillusMNXM128@MNXC3[MNXC3]	Ca
BacillusMNXM128@MNXC2[MNXC2]	Ca
BacillusMNXM164771@MNXC2[MNXC2]	None
BacillusMNXM164771@MNXC3[MNXC3]	None
BacillusMNXM401@MNXC2[MNXC2]	C10H13N5O5
BacillusMNXM401@MNXC3[MNXC3]	C10H13N5O5
BacillusMNXM51@MNXC3[MNXC3]	C10H12N5O14P3
BacillusMNXM1561@MNXC3[MNXC3]	C10H12N5O20P5
BacillusMNXM761@MNXC2[MNXC2]	C4H5N3O
BacillusMNXM761@MNXC3[MNXC3]	C4H5N3O
BacillusMNXM469@MNXC2[MNXC2]	C6H14O6
BacillusMNXM469@MNXC3[MNXC3]	C6H14O6
BacillusMNXM162881@MNXC3[MNXC3]	C3436H6672O500
BacillusMNXM722710@MNXC3[MNXC3]	C15H22N2O17P2
BacillusMNXM164920@MNXC3[MNXC3]	C4036H7672O1000
BacillusMNXM17@MNXC3[MNXC3]	C9H11N2O12P2
BacillusMNXM179@MNXC3[MNXC3]	C3H5O3
BacillusMNXM492@MNXC3[MNXC3]	C9H12N2O5
BacillusMNXM901@MNXC3[MNXC3]	C5H9O8P
BacillusMNXM36493@MNXC3[MNXC3]	C27H39N7O20P3S
BacillusMNXM175@MNXC2[MNXC2]	C6H12O6
BacillusMNXM1608@MNXC2[MNXC2]	C4H4O5
BacillusMNXM1608@MNXC3[MNXC3]	C4H4O5
BacillusMNXM1397@MNXC3[MNXC3]	C15H21N5O15P2
BacillusMNXM1408@MNXC3[MNXC3]	C15H21N5O15P2
BacillusMNXM44289@MNXC2[MNXC2]	None
BacillusMNXM44289@MNXC3[MNXC3]	None
BacillusMNXM1212@MNXC3[MNXC3]	C11H8O5
BacillusMNXM1132@MNXC3[MNXC3]	C32H39N7O20P3S
BacillusMNXM55@MNXC2[MNXC2]	C3H7NO2S
BacillusMNXM145@MNXC3[MNXC3]	C5H9O8P
BacillusMNXM186@MNXC3[MNXC3]	C5H9O8P
BacillusMNXM214@MNXC3[MNXC3]	C25H36N7O17P3S
BacillusMNXM446@MNXC3[MNXC3]	C25H38N7O18P3S
BacillusMNXM379@MNXC2[MNXC2]	C3H6NO6P
BacillusMNXM70@MNXC2[MNXC2]	C6H15N4O2
BacillusMNXM70@MNXC3[MNXC3]	C6H15N4O2
BacillusMNXM97@MNXC2[MNXC2]	C9H11NO2
BacillusMNXM108@MNXC3[MNXC3]	C16H31O2
BacillusMNXM88@MNXC3[MNXC3]	C37H62N7O17P3S
BacillusMNXM429@MNXC3[MNXC3]	C6H9O9P
BacillusMNXM8670@MNXC3[MNXC3]	C7H12N2O3
BacillusMNXM276@MNXC3[MNXC3]	C5H7O3S
BacillusMNXM46@MNXC3[MNXC3]	C4H2O5
BacillusMNXM61@MNXC3[MNXC3]	C5H11NO2S
BacillusMNXM374@MNXC3[MNXC3]	C10H12N5O9P2
BacillusMNXM1026@MNXC2[MNXC2]	MoO4
BacillusMNXM1026@MNXC3[MNXC3]	MoO4
BacillusMNXM213@MNXC2[MNXC2]	C5H4N4O
BacillusMNXM213@MNXC3[MNXC3]	C5H4N4O
BacillusMNXM73@MNXC3[MNXC3]	C3H2O6P
BacillusMNXM40495@MNXC3[MNXC3]	C8H15N3O4
BacillusMNXM125@MNXC3[MNXC3]	C10H11N4O8P
BacillusMNXM456@MNXC3[MNXC3]	C10H13N4O9P
BacillusMNXM11@MNXC2[MNXC2]	HO7P2
BacillusMNXM647@MNXC3[MNXC3]	C10H13N5O4
BacillusMNXM546@MNXC3[MNXC3]	C10H12N5O7P
BacillusMNXM588@MNXC2[MNXC2]	C6H12O6
BacillusMNXM588@MNXC3[MNXC3]	C6H12O6
BacillusMNXM376@MNXC2[MNXC2]	C6H6O2
BacillusMNXM376@MNXC3[MNXC3]	C6H6O2
BacillusMNXM331@MNXC3[MNXC3]	C5H8NO4
BacillusMNXM237@MNXC3[MNXC3]	C20H21N7O7
BacillusMNXM79@MNXC3[MNXC3]	C19H21N7O6
BacillusMNXM156@MNXC2[MNXC2]	C3H7NO2
BacillusMNXM80@MNXC3[MNXC3]	C9H11N2O9P
BacillusMNXM114@MNXC3[MNXC3]	C5H9NO2
BacillusMNXM1617@MNXC3[MNXC3]	C5H6NO2
BacillusMNXM439@MNXC3[MNXC3]	C6H9O3
BacillusMNXM286@MNXC3[MNXC3]	C10H12N5O12P3
BacillusMNXM69@MNXC3[MNXC3]	C2HO3
BacillusMNXM490@MNXC3[MNXC3]	C3H5N2O4
BacillusMNXM1515@MNXC3[MNXC3]	C15H19N5O14P2
BacillusMNXM2244@MNXC2[MNXC2]	C6H12N2O4S
BacillusMNXM199@MNXC2[MNXC2]	C5H11NO2
BacillusMNXM581@MNXC3[MNXC3]	C37H60N7O17P3S
BacillusMNXM127@MNXC3[MNXC3]	C6H12O6
BacillusMNXM676@MNXC3[MNXC3]	C6H10O6
BacillusMNXM2555@MNXC3[MNXC3]	C7H10O4
BacillusMNXM951@MNXC3[MNXC3]	C28H41N7O19P3S
BacillusMNXM2683@MNXC2[MNXC2]	C12H16O7
BacillusMNXM2806@MNXC3[MNXC3]	C12H15O10P
BacillusMNXM617@MNXC3[MNXC3]	C19H17N7O6
BacillusMNXM281@MNXC3[MNXC3]	C19H19N7O6
BacillusMNXM47@MNXC3[MNXC3]	C17H25N3O17P2
BacillusMNXM722740@MNXC3[MNXC3]	C17H25N3O17P2
BacillusMNXM775@MNXC3[MNXC3]	C12H19N3O13P2
BacillusMNXM164814@MNXC3[MNXC3]	C421H749N2O464P46
BacillusMNXM31@MNXC3[MNXC3]	C9H12N3O8P
BacillusMNXM706@MNXC3[MNXC3]	C29H44N7O18P3S
BacillusMNXM162502@MNXC3[MNXC3]	C27H42N7O17P3S
BacillusMNXM481@MNXC3[MNXC3]	C21H33N7O13P2S
BacillusMNXM744@MNXC2[MNXC2]	C6H8O8
BacillusMNXM744@MNXC3[MNXC3]	C6H8O8
BacillusMNXM14@MNXC2[MNXC2]	C10H12N5O7P
BacillusMNXM621@MNXC2[MNXC2]	C18H32O16
BacillusMNXM621@MNXC3[MNXC3]	C18H32O16
BacillusMNXM8711@MNXC3[MNXC3]	C7H14O
BacillusMNXM7416@MNXC3[MNXC3]	C7H13O2
BacillusMNXM789@MNXC3[MNXC3]	C5H9O7P
BacillusMNXM143@MNXC2[MNXC2]	C8H15NO6
BacillusMNXM40495@MNXC2[MNXC2]	C8H15N3O4
BacillusMNXM90882@MNXC3[MNXC3]	None
BacillusMNXM90636@MNXC3[MNXC3]	C15H22N6O4RS
BacillusMNXM653@MNXC2[MNXC2]	Mg
BacillusMNXM1115@MNXC3[MNXC3]	C11H15N2O5
BacillusMNXM355@MNXC3[MNXC3]	C11H14N2O8P
BacillusMNXM147@MNXC3[MNXC3]	C4H8N2O3
BacillusMNXM148865@MNXC3[MNXC3]	C7H13N3O4
BacillusMNXM1219@MNXC3[MNXC3]	C7H10O10P
BacillusMNXM607@MNXC3[MNXC3]	C13H15N4O12P
BacillusMNXM1178@MNXC3[MNXC3]	C9H15N4O9P
BacillusMNXM791@MNXC3[MNXC3]	C9H16N4O6
BacillusMNXM1688@MNXC3[MNXC3]	C20H26N3O19P2
BacillusMNXM722733@MNXC3[MNXC3]	C20H28N3O19P2
BacillusMNXM722781@MNXC3[MNXC3]	C95H152N8O28P2
BacillusMNXM20366@MNXC3[MNXC3]	C40H62N8O21
BacillusMNXM5043@MNXC3[MNXC3]	C55H89O7P2
BacillusMNXM8825@MNXC3[MNXC3]	C5H11NO3S
BacillusMNXM113@MNXC3[MNXC3]	C10H12N5O8P
BacillusMNXM1017@MNXC3[MNXC3]	C4H8O
BacillusMNXM162281@MNXC3[MNXC3]	C4H7O2
BacillusMNXM503@MNXC3[MNXC3]	C10H8O6
BacillusMNXM162242@MNXC3[MNXC3]	C9H7O3
BacillusMNXM617@MNXC2[MNXC2]	C19H17N7O6
BacillusMNXM159@MNXC3[MNXC3]	C4H5O3
BacillusMNXM524@MNXC3[MNXC3]	C26H38N7O18P3S
BacillusMNXM701@MNXC3[MNXC3]	C26H40N7O18P3S
BacillusMNXM183@MNXC3[MNXC3]	C20H21N7O6
BacillusMNXM2246@MNXC2[MNXC2]	C5H11NO3S
BacillusMNXM1985@MNXC3[MNXC3]	C10H12N5O7P
BacillusMNXM2598@MNXC3[MNXC3]	C10H11N5O6P
BacillusMNXM632@MNXC2[MNXC2]	Cu
BacillusMNXM41@MNXC2[MNXC2]	C6H12O6
BacillusMNXM111@MNXC3[MNXC3]	Fe
BacillusMNXM465@MNXC3[MNXC3]	C5H6N2O5
BacillusMNXM252@MNXC3[MNXC3]	C5H5N2O4
BacillusMNXM174@MNXC2[MNXC2]	C5H4N4O2
BacillusMNXM174@MNXC3[MNXC3]	C5H4N4O2
BacillusMNXM4505@MNXC3[MNXC3]	Cd
BacillusMNXM4505@MNXC2[MNXC2]	Cd
BacillusMNXM22@MNXC3[MNXC3]	H2O2
BacillusMNXM397@MNXC3[MNXC3]	C9H12N5O13P3
BacillusMNXM90@MNXC2[MNXC2]	C5H14NO
BacillusMNXM163893@MNXC3[MNXC3]	C4H5O3
BacillusMNXM86@MNXC3[MNXC3]	C24H36N7O17P3S
BacillusMNXM26@MNXC3[MNXC3]	C2H3O2
BacillusMNXM259@MNXC3[MNXC3]	C5H5N5O
BacillusMNXM23685@MNXC3[MNXC3]	C13H26O
BacillusMNXM22174@MNXC3[MNXC3]	C13H25O2
BacillusMNXM1202@MNXC3[MNXC3]	C6H11O4
BacillusMNXM11409@MNXC2[MNXC2]	C7H14N2O4S2
BacillusMNXM11409@MNXC3[MNXC3]	C7H14N2O4S2
BacillusMNXM721@MNXC2[MNXC2]	C6H11O9P
BacillusMNXM8340@MNXC2[MNXC2]	C12H22O11
BacillusMNXM140@MNXC3[MNXC3]	C6H13NO2
BacillusMNXM404@MNXC3[MNXC3]	C6H9O3
BacillusMNXM163381@MNXC3[MNXC3]	C17H33O2
BacillusMNXM17986@MNXC3[MNXC3]	None
BacillusMNXM163729@MNXC2[MNXC2]	C9H14N4O3
BacillusMNXM163729@MNXC3[MNXC3]	C9H14N4O3
BacillusMNXM220@MNXC3[MNXC3]	C9H12N3O11P2
BacillusMNXM63@MNXC3[MNXC3]	C9H12N3O14P3
BacillusMNXM1484@MNXC2[MNXC2]	C8H13O2S2
BacillusMNXM1467@MNXC2[MNXC2]	C4H6O2
BacillusMNXM145568@MNXC3[MNXC3]	C6H11O9P
BacillusMNXM435@MNXC3[MNXC3]	C3H6O3
BacillusMNXM427@MNXC2[MNXC2]	C6H11O9P
BacillusMNXM325@MNXC3[MNXC3]	C6H10O10P
BacillusMNXM231@MNXC2[MNXC2]	C6H13NO2
BacillusMNXM259@MNXC2[MNXC2]	C5H5N5O
BacillusMNXM854@MNXC3[MNXC3]	C6H6O7
BacillusMNXM475@MNXC3[MNXC3]	C3H3O4
BacillusMNXM63556@MNXC3[MNXC3]	C8H14NO9P
BacillusMNXM1538@MNXC3[MNXC3]	C30H52O26
BacillusMNXM5663@MNXC3[MNXC3]	C24H42O21
BacillusMNXM2184@MNXC3[MNXC3]	C9H11N2O9P
BacillusMNXM3150@MNXC3[MNXC3]	C9H10N2O8P
BacillusMNXM89795@MNXC3[MNXC3]	C15H22N2O17P2
BacillusMNXM121@MNXC3[MNXC3]	C9H11N2O15P3
BacillusMNXM336@MNXC3[MNXC3]	C6H11O9P
BacillusMNXM25@MNXC2[MNXC2]	C4H4O4
BacillusMNXM114@MNXC2[MNXC2]	C5H9NO2
BacillusMNXM386@MNXC2[MNXC2]	C5H6N2O2
BacillusMNXM386@MNXC3[MNXC3]	C5H6N2O2
BacillusMNXM280@MNXC3[MNXC3]	C2H3O5P
BacillusMNXM455@MNXC3[MNXC3]	C7H5O4
BacillusMNXM1978@MNXC3[MNXC3]	C17H17N5O10P
BacillusMNXM149@MNXC3[MNXC3]	Zn
BacillusMNXM95@MNXC2[MNXC2]	K
BacillusMNXM149@MNXC2[MNXC2]	Zn
BacillusMNXM95@MNXC3[MNXC3]	K
BacillusMNXM422@MNXC3[MNXC3]	C4H10NO
BacillusMNXM192@MNXC3[MNXC3]	C4H9NO2
BacillusMNXM55@MNXC3[MNXC3]	C3H7NO2S
BacillusMNXM323@MNXC3[MNXC3]	HO3S2
BacillusMNXM418@MNXC3[MNXC3]	C5H9NO4
BacillusMNXM2182@MNXC3[MNXC3]	C9H12N3O8P
BacillusMNXM3148@MNXC3[MNXC3]	C9H11N3O7P
BacillusMNXM15786@MNXC3[MNXC3]	C9H18N2O3
BacillusMNXM288@MNXC3[MNXC3]	C9H12N2O6
BacillusMNXM30@MNXC3[MNXC3]	C10H12N5O11P2
BacillusMNXM344@MNXC3[MNXC3]	C10H12N5O13P3
BacillusMNXM436@MNXC3[MNXC3]	C10H12N5O10P2
BacillusMNXM73201@MNXC3[MNXC3]	C5H10O
BacillusMNXM3382@MNXC3[MNXC3]	C5H9O2
BacillusMNXM522@MNXC3[MNXC3]	C6H11O7PS
BacillusMNXM162358@MNXC3[MNXC3]	C6H9O6PS
BacillusMNXM2428@MNXC3[MNXC3]	C3H6NO5S2
BacillusMNXM420@MNXC3[MNXC3]	C10H14N2O5
BacillusMNXM694@MNXC2[MNXC2]	C3H7NO3
BacillusMNXM4752@MNXC2[MNXC2]	C3H6NO6P
BacillusMNXM164768@MNXC2[MNXC2]	None
BacillusMNXM164768@MNXC3[MNXC3]	None
BacillusMNXM261@MNXC3[MNXC3]	C3H4O10P2
BacillusMNXM795@MNXC3[MNXC3]	C6H11O9P
BacillusMNXM1324@MNXC3[MNXC3]	C6H10O12P2
BacillusMNXM2246@MNXC3[MNXC3]	C5H11NO3S
BacillusMNXM414@MNXC3[MNXC3]	C40H36N4O16
BacillusMNXM1865@MNXC3[MNXC3]	C6H15N2O2
BacillusMNXM78@MNXC3[MNXC3]	C6H15N2O2
BacillusMNXM242@MNXC2[MNXC2]	C5H10O5
BacillusMNXM11814@MNXC3[MNXC3]	C6H13O3S
BacillusMNXM8718@MNXC3[MNXC3]	C6H12O
BacillusMNXM799@MNXC3[MNXC3]	C10H8O6
BacillusMNXM114261@MNXC3[MNXC3]	C7H7O4
BacillusMNXM169256@MNXC3[MNXC3]	C20H33O7P2
BacillusMNXM326@MNXC3[MNXC3]	C55H89O7P2
BacillusMNXM46638@MNXC3[MNXC3]	CrO4
BacillusMNXM46638@MNXC2[MNXC2]	CrO4
BacillusMNXM2967@MNXC2[MNXC2]	C6H12O5
BacillusMNXM2967@MNXC3[MNXC3]	C6H12O5
BacillusMNXM700@MNXC3[MNXC3]	C6H5N2O2
BacillusMNXM90394@MNXC3[MNXC3]	C6H7N2O3
BacillusMNXM602@MNXC3[MNXC3]	C7H9O5
BacillusMNXM1265@MNXC3[MNXC3]	C7H8O8P
BacillusMNXM126@MNXC3[MNXC3]	C3H4O7P
BacillusMNXM275@MNXC3[MNXC3]	C3H4O7P
BacillusMNXM89557@MNXC2[MNXC2]	C5H8NO4
BacillusMNXM244@MNXC3[MNXC3]	C3H3O3
BacillusMNXM233@MNXC3[MNXC3]	C25H38N7O17P3S
BacillusMNXM1745@MNXC3[MNXC3]	C5H6N2O
BacillusMNXM1330@MNXC3[MNXC3]	C5H5N2O2
BacillusMNXM3370@MNXC3[MNXC3]	C2H3O2S
BacillusMNXM168@MNXC3[MNXC3]	C5H5N5
BacillusMNXM295@MNXC3[MNXC3]	C5H9O8P
BacillusMNXM212@MNXC3[MNXC3]	C10H13N5O4
BacillusMNXM189@MNXC3[MNXC3]	C3H5O4
BacillusMNXM22060@MNXC3[MNXC3]	C9H17N3O5
BacillusMNXM1626@MNXC3[MNXC3]	C5H11O7P
BacillusMNXM7478@MNXC3[MNXC3]	C3H6O3
BacillusMNXM89612@MNXC3[MNXC3]	C3H8O3
BacillusMNXM8340@MNXC3[MNXC3]	C12H22O11
BacillusMNXM1562@MNXC2[MNXC2]	Hg
BacillusMNXM18941@MNXC2[MNXC2]	C7H13NO2
BacillusMNXM8600@MNXC3[MNXC3]	C17H31O2
BacillusMNXM441@MNXC2[MNXC2]	C5H4N4O3
BacillusMNXM441@MNXC3[MNXC3]	C5H4N4O3
BacillusMNXM721@MNXC3[MNXC3]	C6H11O9P
BacillusMNXM40494@MNXC2[MNXC2]	C7H11N2O5
BacillusMNXM163773@MNXC3[MNXC3]	C4336H7772N300O1500P200
BacillusMNXM165072@MNXC3[MNXC3]	C3736H7172O1300P200
BacillusMNXM1@MNXC2[MNXC2]	H
BacillusMNXM144@MNXC3[MNXC3]	C3H7NO2
BacillusMNXM593@MNXC3[MNXC3]	C6H11O4
BacillusMNXM364@MNXC3[MNXC3]	C9H16NO5
BacillusMNXM4752@MNXC3[MNXC3]	C3H6NO6P
BacillusMNXM423@MNXC3[MNXC3]	C10H11N4O14P3
BacillusMNXM495@MNXC3[MNXC3]	C10H11N4O11P2
BacillusMNXM410@MNXC3[MNXC3]	C36H40N4O8
BacillusMNXM394@MNXC3[MNXC3]	C10H13N2O14P3
BacillusMNXM162233@MNXC3[MNXC3]	C17H25N3O17P2
BacillusMNXM821@MNXC3[MNXC3]	C3H6O
BacillusMNXM270@MNXC3[MNXC3]	C17H19N4O6
BacillusMNXM1246@MNXC3[MNXC3]	C17H22N4O6
BacillusMNXM1080@MNXC2[MNXC2]	C6H8O8
BacillusMNXM1080@MNXC3[MNXC3]	C6H8O8
BacillusBIOMASS@MNXC3[MNXC3]	None
BacillusMNXM677@MNXC3[MNXC3]	C31H48N7O18P3S
BacillusMNXM674@MNXC3[MNXC3]	C31H50N7O18P3S
BacillusMNXM328@MNXC3[MNXC3]	C5H16N4
BacillusMNXM117@MNXC3[MNXC3]	CH4N2O
BacillusMNXM118@MNXC3[MNXC3]	C4H14N2
BacillusMNXM165@MNXC3[MNXC3]	C12H22O11
BacillusMNXM3135@MNXC3[MNXC3]	C14H24O12
BacillusMNXM1488@MNXC3[MNXC3]	C11H16N2O7
BacillusMNXM644@MNXC3[MNXC3]	C7H14N2O4
BacillusMNXM496@MNXC3[MNXC3]	C6H9N2O4
BacillusMNXM694@MNXC3[MNXC3]	C3H7NO3
BacillusMNXM15791@MNXC3[MNXC3]	C12H16N2O4
BacillusMNXM76@MNXC2[MNXC2]	C9H11NO3
BacillusMNXM2227@MNXC2[MNXC2]	C6H10N2O2
BacillusMNXM2227@MNXC3[MNXC3]	C6H10N2O2
BacillusMNXM162239@MNXC3[MNXC3]	C14H27O2
BacillusMNXM1275@MNXC2[MNXC2]	C5H11NO2S
BacillusMNXM164813@MNXC3[MNXC3]	C286H612N47O328P46
BacillusMNXM704@MNXC2[MNXC2]	C9H13N3O4
BacillusMNXM704@MNXC3[MNXC3]	C9H13N3O4
BacillusMNXM58@MNXC2[MNXC2]	O4S
BacillusMNXM158@MNXC3[MNXC3]	C4H4N2O2
BacillusMNXM1653@MNXC3[MNXC3]	C6H11O2
BacillusMNXM212@MNXC2[MNXC2]	C10H13N5O4
BacillusMNXM227@MNXC3[MNXC3]	C11H18NO9
BacillusMNXM2403@MNXC3[MNXC3]	C8H15NO6
BacillusMNXM61025@MNXC3[MNXC3]	C42H72O36
BacillusMNXM1317@MNXC3[MNXC3]	C36H62O31
BacillusMNXM132@MNXC3[MNXC3]	C5H9O7P2
BacillusMNXM8263@MNXC2[MNXC2]	C8H13N2O5
BacillusMNXM8263@MNXC3[MNXC3]	C8H13N2O5
BacillusMNXM168299@MNXC2[MNXC2]	C1588H2486N436O518S6
BacillusMNXM163072@MNXC3[MNXC3]	C3436H6572O800P100
BacillusMNXM100@MNXC3[MNXC3]	C10H17O7P2
BacillusMNXM34@MNXC3[MNXC3]	C15H25O7P2
BacillusMNXM1592@MNXC3[MNXC3]	C6H12O4S
BacillusMNXM626@MNXC2[MNXC2]	C7H15NO2
BacillusMNXM274@MNXC2[MNXC2]	C6H4NO2
BacillusMNXM334@MNXC3[MNXC3]	C10H12N4O5
BacillusMNXM448@MNXC3[MNXC3]	C12H21O14P
BacillusMNXM959@MNXC3[MNXC3]	C6H9O4
BacillusMNXM370@MNXC3[MNXC3]	C6H13NO8P
BacillusMNXM96383@MNXC3[MNXC3]	C9H10N2O4SR
BacillusMNXM2495@MNXC3[MNXC3]	C8H12N2O3S
BacillusMNXM1872@MNXC3[MNXC3]	C9H11NO6
BacillusMNXM164994@MNXC3[MNXC3]	C9H15N2O5
BacillusMNXM288@MNXC2[MNXC2]	C9H12N2O6
BacillusMNXM134@MNXC2[MNXC2]	C6H9N3O2
BacillusMNXM134@MNXC3[MNXC3]	C6H9N3O2
BacillusMNXM365@MNXC3[MNXC3]	C9H13N4O8P
BacillusMNXM722728@MNXC3[MNXC3]	C14H13N6O3
BacillusMNXM1278@MNXC3[MNXC3]	C49H56FeN4O5
BacillusMNXM53309@MNXC3[MNXC3]	C49H56FeN4O6
BacillusMNXM218@MNXC2[MNXC2]	C2H8NO
BacillusMNXM2403@MNXC2[MNXC2]	C8H15NO6
BacillusMNXM331@MNXC2[MNXC2]	C5H8NO4
BacillusMNXM3356@MNXC3[MNXC3]	C13H17O10P
BacillusMNXM1855@MNXC3[MNXC3]	C7H8O2
BacillusMNXM724960@MNXC2[MNXC2]	C7H14O6
BacillusMNXM511@MNXC3[MNXC3]	C20H20N7O6
BacillusMNXM420@MNXC2[MNXC2]	C10H14N2O5
BacillusMNXM2183@MNXC2[MNXC2]	C10H12N5O8P
BacillusMNXM606@MNXC3[MNXC3]	C5H9O8P2
BacillusMNXM58@MNXC3[MNXC3]	O4S
BacillusMNXM338@MNXC3[MNXC3]	C9H13N3O5
BacillusMNXM801@MNXC2[MNXC2]	C5H12O5
BacillusMNXM55276@MNXC2[MNXC2]	C7H13N3O4
BacillusMNXM55276@MNXC3[MNXC3]	C7H13N3O4
BacillusMNXM49265@MNXC2[MNXC2]	None
BacillusMNXM452@MNXC3[MNXC3]	C9H11N2O14P3
BacillusMNXM256@MNXC3[MNXC3]	C12H16N4O7P2S
BacillusMNXM7343@MNXC2[MNXC2]	C2H5O3S
BacillusMNXM107@MNXC3[MNXC3]	NO2
BacillusMNXM107@MNXC2[MNXC2]	NO2
BacillusMNXM282@MNXC3[MNXC3]	C2H7NO3S
BacillusMNXM2212@MNXC3[MNXC3]	C2H6NO
BacillusMNXM87343@MNXC3[MNXC3]	C10H13N2O9P
BacillusMNXM332@MNXC3[MNXC3]	O10P3
BacillusMNXM361@MNXC3[MNXC3]	C4H7NO3
BacillusMNXM353@MNXC3[MNXC3]	C4H9NO3
BacillusMNXM351@MNXC3[MNXC3]	C34H38N4O4
BacillusMNXM346@MNXC3[MNXC3]	C34H32N4O4
BacillusMNXM440@MNXC3[MNXC3]	C6H9O6
BacillusMNXM653@MNXC3[MNXC3]	Mg
BacillusMNXM1572@MNXC3[MNXC3]	C4H4O4
BacillusMNXM612@MNXC3[MNXC3]	C4H6N4O3
BacillusMNXM572@MNXC3[MNXC3]	C9H11N2O11P2
[truncated: 2,886 more rows]
